# Supplementary material for: Genome divergence and increased virulence of outbreak associated Salmonella enterica subspecies enterica serovar Heidelberg
Source: Gut Pathog. 2018 Dec 24;10:53. doi: 10.1186/s13099-018-0279-0 (PMC6304783; doi:10.1186/s13099-018-0279-0)
Supplement: Supplementary file 1 — Additional file 1: Table S1. Metadata for 634 Salmonella ser. Heidelberg strains used in this study. Genome sequence data accession and bio sample accession numbers were collected from the NCBI Sequence Read Archive (SRA) for all 634 strains. Assigned name indicates the name given to each strain based on the country from which they were isolated (source country). Isolation location indicates actual location in the source country from which the corresponding strain was isolated. [file 13099_2018_279_MOESM1_ESM.xlsx]

## Sheet: Sheet1
Additional file 1: Table S1 - Metadata for all the genomes used in this study
Assigned name	NCBI SRA accession number	NCBI biosample accession number	Strain ID	Isolation date	Isolation location	Isolation source
BZL001	SRR5155653	SAMN06113914	ADRDL-774	2011-03-17	Brazil	Environmental
BZL002	SRR1122726	SAMN02367675	IVB 126/82		Brazil	Human
CAN001	SRR3028792	SAMN04334683	SH08-001	2008-12	Canada	Human
CAN002	SRR3028793	SAMN04334684	SH09-29	2009-08	Canada	Human
CAN003	SRR3028785	SAMN04334676	SH10-002	2010-02	Canada	Human
CAN004	SRR3028783	SAMN04334674	SH10-001	2010-08	Canada	Human
CAN005	SRR3028791	SAMN04334682	SH10-015	2010-09	Canada	Human
CAN006	SRR3028790	SAMN04334681	SH11-002	2011-02	Canada	Human
CAN007	SRR3028784	SAMN04334675	SH11-001	2011-07	Canada	Human
CAN008	SRR3028788	SAMN04334679	SH12-013	2012-02	Canada	Human
CAN009	SRR3028743	SAMN04334634	SH12-008	2012-05	Canada	Human
CAN010	SRR3028744	SAMN04334635	SH12-009	2012-05	Canada	Food
CAN011	SRR3028745	SAMN04334636	SH12-010	2012-05	Canada	Food
CAN012	SRR3028782	SAMN04334673	SH12-011	2012-05	Canada	Human
CAN013	SRR3028786	SAMN04334677	SH12-012	2012-06	Canada	Human
CAN014	SRR3028787	SAMN04334678	SH12-014	2012-08	Canada	Human
CAN015	SRR3028753	SAMN04334644	SH13-008	2013-11	Canada	Human
CAN016	SRR3028754	SAMN04334645	SH14-001	2014-07	Canada	Human
CAN017	SRR3028755	SAMN04334646	SH14-002	2014-08	Canada	Human
CAN018	SRR3028765	SAMN04334656	SH14-012	2014-08	Canada	Human
CAN019	SRR3028766	SAMN04334657	SH14-013	2014-08	Canada	Food
CAN020	SRR3028779	SAMN04334670	SH14-026	2014-08	Canada	Food
CAN021	SRR3028780	SAMN04334671	SH14-027	2014-08	Canada	Food
UK001	SRR1635104	SAMN03152405	H120520593	2012-01	United Kingdom	Human
UK002	SRR1965056	SAMN03473954	34209	2014-07	United Kingdom	Human
UK003	SRR1965255	SAMN03475380	65455	2014-09	United Kingdom	Human
UK004	SRR3322349	SAMN04600649	122211	2015-06	United Kingdom	Human
UK005	SRR3321861	SAMN04600260	154853	2015-09	United Kingdom	Human
UK006	SRR5633077	SAMN07180622	342964	2017-02	United Kingdom	Food
UK007	SRR5633088	SAMN07180628	345759	2017-02	United Kingdom	Food
UK008	SRR5633085	SAMN07180671	345761	2017-02	United Kingdom	Food
UK009	SRR5585228	SAMN07155892	345766	2017-02	United Kingdom	Food
UK010	SRR5631653	SAMN07179936	345767	2017-02	United Kingdom	Food
UK011	SRR5585192	SAMN07155875	363522	2017-04	United Kingdom	Food
UK012	SRR5585127	SAMN07155839	363524	2017-04	United Kingdom	Food
UK013	SRR5584590	SAMN07155608	363538	2017-04	United Kingdom	Food
UK014	SRR5584049	SAMN07155569	364212	2017-04	United Kingdom	Food
UK015	SRR5584684	SAMN07155626	365405	2017-04	United Kingdom	Food
UK016	SRR5584094	SAMN07155574	368961	2017-05	United Kingdom	Food
UK017	SRR5632970	SAMN07180578	368989	2017-05	United Kingdom	Food
UK018	SRR5584952	SAMN07155746	369008	2017-05	United Kingdom	Food
UK019	SRR5633165	SAMN07180734	369950	2017-05	United Kingdom	Human
UK020	SRR5583955	SAMN07155514	369980	2017-05	United Kingdom	Food
UK021	SRR5583821	SAMN07155105	369982	2017-05	United Kingdom	Human
UK022	SRR5583081	SAMN07152275	369988	2017-05	United Kingdom	Food
UK023	SRR5583084	SAMN07152281	369990	2017-05	United Kingdom	Food
USA001	SRR1686478	SAMN02908510	CRJJGF_00003	1998	USA	Bovine
USA002	SRR1686518	SAMN02908550	CRJJGF_00043	2000	USA	Chicken
USA003	SRR1122498	SAMN02368381	NCTR-SF702	2000	USA	Turkey
USA004	SRR1686652	SAMN02908684	CRJJGF_00178	2001	USA	Turkey
USA005	SRR1686561	SAMN02908593	CRJJGF_00086	2004	USA	Chicken
USA006	SRR1686573	SAMN02908605	CRJJGF_00098	2004	USA	Reptile
USA007	SRR1686577	SAMN02908609	CRJJGF_00102	2004	USA	Canine
USA008	SRR1686603	SAMN02908635	CRJJGF_00128	2004	USA	Equine
USA009	SRR1686653	SAMN02908685	CRJJGF_00179	2004	USA	Turkey
USA010	SRR1686619	SAMN02908651	CRJJGF_00145	2005	USA	Porcine
USA011	SRR1686647	SAMN02908679	CRJJGF_00173	2005	USA	Chicken
USA012	SRR1686654	SAMN02908686	CRJJGF_00180	2005	USA	Turkey
USA013	SRR1686579	SAMN02908611	CRJJGF_00104	2006	USA	Porcine
USA014	SRR1686655	SAMN02908687	CRJJGF_00181	2006	USA	Turkey
USA015	SRR1686500	SAMN02908532	CRJJGF_00025	2007	USA	Bovine
USA016	SRR1686656	SAMN02908688	CRJJGF_00182	2007	USA	Chicken
USA017	SRR1686657	SAMN02908689	CRJJGF_00183	2008	USA	Turkey
USA018	SRR1686650	SAMN02908682	CRJJGF_00176	2009	USA	Chicken
USA019	SRR1686668	SAMN02908700	CRJJGF_00194	2009	USA	Turkey
USA020	SRR1686658	SAMN02908690	CRJJGF_00184	2010	USA	Chicken
USA021	SRR1686660	SAMN02908692	CRJJGF_00186	2010	USA	Turkey
USA022	SRR1686662	SAMN02908694	CRJJGF_00188	2011	USA	Human
USA023	SRR1686663	SAMN02908695	CRJJGF_00189	2011	USA	Human
USA024	SRR1686664	SAMN02908696	CRJJGF_00190	2011	USA	Human
USA025	SRR1686665	SAMN02908697	CRJJGF_00191	2011	USA	Turkey
USA026	SRR1686667	SAMN02908699	CRJJGF_00193	2011	USA	Human
USA027	SRR1686669	SAMN02908701	CRJJGF_00195	2011	USA	Human
USA028	SRR1616742	SAMN03098734	2012K-1747	2012-09	USA	Human
USA029	SRR1614908	SAMN03098728	2013K-1650	2013-06	USA	Human
USA030	SRR1614907	SAMN03098727	2013K-1649	2013-07	USA	Chicken
USA031	SRR2576053	SAMN03785516	2015K-0385	2013-07	USA	Human
USA032	SRR1616772	SAMN03098730	2014K-0066	2013-11	USA	Human
USA033	SRR1616765	SAMN03098732	2013K-1823	2013-12	USA	Human
USA034	SRR1616774	SAMN03098736	2014K-0084	2013-12	USA	Chicken
USA035	SRR4420946	SAMN05907760	2014AM-0845	2014-05	USA	Human
USA036	SRR4421014	SAMN05907768	2014AM-1447	2014-07	USA	Human
USA037	SRR1605041	SAMN03097547	2014K-0712	2014-07	USA	Human
USA038	SRR2577471	SAMN03798172	2015K-0423	2014-07	USA	Human
USA039	SRR2577469	SAMN03798171	2015K-0422	2014-08	USA	Human
USA040	SRR3001943	SAMN04335496	PNUSAS001269	2014-08	USA	Human
USA041	SRR2577472	SAMN03798173	2015K-0424	2014-09	USA	Human
USA042	SRR5209738	SAMN06277018	2014AM-2949	2014-10	USA	Human
USA043	SRR1758591	SAMN03283227	2014K-1033	2014-10	USA	Human
USA044	SRR1970588	SAMN03469754	2015K-0205	2015-01	USA	Human
USA045	SRR5861547	SAMN07409595	2015AM-0900	2015-02	USA	Human
USA046	SRR1970586	SAMN03469755	2015K-0203	2015-02	USA	Human
USA047	SRR1970587	SAMN03469756	2015K-0204	2015-02	USA	Human
USA048	SRR1981681	SAMN03487284	PNUSAS000261	2015-02	USA	Human
USA049	SRR2043696	SAMN03700763	PNUSAS000355	2015-02	USA	Human
USA050	SRR5868278	SAMN07415541	2015AM-0500	2015-03	USA	Human
USA051	SRR1981682	SAMN03487286	PNUSAS000262	2015-03	USA	Human
USA052	SRR2015062	SAMN03492318	PNUSAS000266	2015-03	USA	Human
USA053	SRR2025305	SAMN03652280	PNUSAS000331	2015-03	USA	Human
USA054	SRR5760382	SAMN07281106	2015AM-0668	2015-04	USA	Human
USA055	SRR2578271	SAMN03754566	2015K-0312	2015-04	USA	Human
USA056	SRR2577305	SAMN03754567	2015K-0346	2015-04	USA	Human
USA057	SRR2577465	SAMN03765992	2015K-0370	2015-04	USA	Human
USA058	SRR2025306	SAMN03652281	PNUSAS000332	2015-04	USA	Human
USA059	SRR2182885	SAMN03857023	PNUSAS000546	2015-04	USA	Human
USA060	SRR2972509	SAMN04313598	2015K-0611	2015-05	USA	Human
USA061	SRR2577294	SAMN03857187	2015K-0504	2015-06	USA	Human
USA062	SRR2577297	SAMN03857190	2015K-0507	2015-06	USA	Human
USA063	SRR2182921	SAMN03939242	PNUSAS000535	2015-06	USA	Human
USA064	SRR2182890	SAMN03857024	PNUSAS000547	2015-06	USA	Human
USA065	SRR2182891	SAMN03857025	PNUSAS000548	2015-06	USA	Human
USA066	SRR2192187	SAMN03981744	PNUSAS000622	2015-06	USA	Human
USA067	SRR2193794	SAMN04010060	PNUSAS000748	2015-06	USA	Human
USA068	SRR2182902	SAMN03890617	PNUSAS000573	2015-07	USA	Human
USA069	SRR2182911	SAMN03952473	PNUSAS000590	2015-07	USA	Human
USA070	SRR2193803	SAMN04010062	PNUSAS000750	2015-07	USA	Human
USA071	SRR2193884	SAMN04010063	PNUSAS000751	2015-07	USA	Human
USA072	SRR2939532	SAMN04230434	PNUSAS000987	2015-07	USA	Human
USA073	SRR2976011	SAMN04159721	PNUSAS000990	2015-08	USA	Human
USA074	SRR4295051	SAMN05773458	PNUSAS004019	2015-08	USA	Human
USA075	SRR5896204	SAMN07450180	2015AM-1466	2015-09	USA	Human
USA076	SRR3030389	SAMN04335661	PNUSAS001277	2015-09	USA	Human
USA077	SRR3030390	SAMN04335662	PNUSAS001278	2015-09	USA	Human
USA078	SRR3713645	SAMN05214363	PNUSAS002237	2015-10	USA	Human
USA079	SRR3030391	SAMN04335663	PNUSAS001279	2015-11	USA	Human
USA080	SRR4176773	SAMN05714563	PNUSAS003638	2015-11	USA	Human
USA081	SRR4295093	SAMN05772597	PNUSAS003830	2016-04	USA	Human
USA082	SRR3930238	SAMN05360263	PNUSAS002701	2016-05	USA	Human
USA083	SRR4295094	SAMN05772598	PNUSAS003831	2016-05	USA	Human
USA084	SRR5207262	SAMN06231053	PNUSAS005489	2016-05	USA	Bovine
USA085	SRR3930222	SAMN05374489		2016-05	USA	Human
USA086	SRR3933555	SAMN05396751	PNUSAS002971	2016-06	USA	Human
USA087	SRR4218298	SAMN05726812	PNUSAS003401	2016-06	USA	Human
USA088	SRR5223033	SAMN05916659	PNUSAS003794	2016-06	USA	Other
USA089	SRR5023283	SAMN05916660	PNUSAS003795	2016-06	USA	Bovine
USA090	SRR4064299	SAMN05603649	PNUSAS003543	2016-07	USA	Human
USA091	SRR5184239	SAMN06212695	PNUSAS005371	2016-07	USA	Human
USA092	SRR5379204	SAMN06619951	PNUSAS010051	2016-07	USA	Human
USA093	SRR4295108	SAMN05791295	PNUSAS003841	2016-08	USA	Human
USA094	SRR4295054	SAMN05773457	PNUSAS004020	2016-08	USA	Human
USA095	SRR4342972	SAMN05851813	PNUSAS004083	2016-08	USA	Human
USA096	SRR4414086	SAMN05859741	PNUSAS004382	2016-08	USA	Human
USA097	SRR5508275	SAMN06854895	PNUSAS012729	2016-08	USA	Human
USA098	SRR5714413	SAMN07213169	PNUSAS015790	2016-08	USA	Human
USA099	SRR5023298	SAMN06012648	PNUSAS005154	2016-09	USA	Bovine
USA100	SRR5023221	SAMN05992314	PNUSAS005292	2016-09	USA	Human
USA101	SRR5056082	SAMN06050852	PNUSAS005494	2016-09	USA	Human
USA102	SRR5081484	SAMN06065874	PNUSAS005335	2016-10	USA	Human
USA103	SRR5110513	SAMN06113249	PNUSAS005835	2016-10	USA	Human
USA104	SRR5188751	SAMN06235037		2016-10	USA	Human
USA105	SRR5116948	SAMN06135391	PNUSAS005764	2016-11	USA	Human
USA106	SRR5201346	SAMN06250930	PNUSAS007539	2016-11	USA	Human
USA107	SRR5642183	SAMN07177558	PNUSAS014474	2016-11	USA	Human
USA108	SRR5188692	SAMN06236358		2016-11	USA	Human
USA109	SRR5361075	SAMN06368989		2016-11	USA	Human
USA110	SRR5188694	SAMN06236357		2016-11	USA	Human
USA111	SRR5188698	SAMN06236356		2016-11	USA	Human
USA112	SRR5190140	SAMN06220437	PNUSAS007071	2016-12	USA	Human
USA113	SRR5231293	SAMN06290389	PNUSAS007157	2016-12	USA	Human
USA114	SRR5291653	SAMN06290379	PNUSAS007848	2016-12	USA	Environmental
USA115	SRR5237963	SAMN06290384	PNUSAS007853	2016-12	USA	Environmental
USA116	SRR5237964	SAMN06290387	PNUSAS007856	2016-12	USA	Environmental
USA117	SRR5237966	SAMN06290388	PNUSAS007857	2016-12	USA	Environmental
USA118	SRR5360751	SAMN06553599	PNUSAS007664	2017-01	USA	Human
USA119	SRR5341755	SAMN06464281	PNUSAS008093	2017-01	USA	Human
USA120	SRR5429827	SAMN06688282	PNUSAS010261	2017-01	USA	Human
USA121	SRR5409145	SAMN06669329	PNUSAS010425	2017-02	USA	Human
USA122	SRR5876341	SAMN07315479	PNUSAS017011	2017-02	USA	Human
USA123	SRR5413321	SAMN06671981	PNUSAS010156	2017-03	USA	Human
USA124	SRR5429824	SAMN06688639	PNUSAS010499	2017-03	USA	Human
USA125	SRR5645347	SAMN07184381		2017-03	USA	Human
USA126	SRR1840575	SAMN02367678	NVSL 4960	1987	USA	Turkey
USA127	SRR1122511	SAMN02368364	NCTR-SF130	2002	USA	Chicken
USA128	SRR1060671	SAMN02367671	NVSL 5876	1987	USA	Porcine
USA129	SRR1122496	SAMN02368383	NCTR-SF819	2002	USA	Turkey
USA130	SRR1122510	SAMN02368365	NCTR-SF146	2002	USA	Porcine
USA131	SRR1122513	SAMN02368362	NCTR-SF107	2001	USA	Bovine
USA132	SRR949394	SAMN01902253	NY_BAC0500004420	2005-06-17	USA	Chicken
USA133	SRR949459	SAMN01902314	NY_BAC0800005379	2008-09-26	USA	Turkey
USA134	SRR1177546	SAMN01902368	NY_IDR1000018236	2010-06-07	USA	Chicken
USA135	SRR1177354	SAMN01902395	NY_IDR1100030861	2011-10-17	USA	Porcine
USA136	SRR1185813	SAMN01902406	NY_IDR1200016583	2012-06-04	USA	Bovine
USA137	SRR1544290	SAMN01902409	NY_IDR1200020884	2012-07-09	USA	Chicken
USA138	SRR1185827	SAMN01902417	NY_IDR1200025536	2012-08-13	USA	Porcine
USA139	SRR1107433	SAMN01902397	NY_IDR1100032856	2011-10-25	USA	Chicken
USA140	SRR949407	SAMN01902267	NY_BAC0600002512	2006-03-20	USA	Turkey
USA141	SRR1122701	SAMN02367724	NVSL 7039	1987	USA	Chicken
USA142	SRR1122727	SAMN02367672	NVSL 5145	1986	USA	Canine
USA143	SRR1166651	SAMN02403276	VA_WGS-00055	2005-10-04	USA	Chicken
USA144	SRR1166605	SAMN02403281	VA_WGS-00060	2006-02-02	USA	Turkey
USA145	SRR1186358	SAMN02403339	VA_WGS-00118	2006-03-03	USA	Chicken
USA146	SRR1177563	SAMN02403352	VA_WGS-00131	2006-04-28	USA	Turkey
USA147	SRR1177596	SAMN02403353	VA_WGS-00132	2006-05-08	USA	Bovine
USA148	SRR1188460	SAMN02403340	VA_WGS-00119	2006-06-12	USA	Chicken
USA149	SRR1166602	SAMN02403277	VA_WGS-00056	2006-07-17	USA	Turkey
USA150	SRR1233924	SAMN02403382	VA_WGS-00161	2006-07-18	USA	Turkey
USA151	SRR1166610	SAMN02403280	VA_WGS-00059	2006-07-20	USA	Turkey
USA152	SRR1258629	SAMN02403407	VA_WGS-00186	2008-07-25	USA	Food
USA153	SRR1258630	SAMN02403408	VA_WGS-00187	2008-12-03	USA	Food
USA154	SRR1122499	SAMN02368379	NCTR-SF620	1997	USA	Turkey
USA155	SRR1695743	SAMN03218362	CFSAN025697	2012	USA	Egg
USA156	SRR1695749	SAMN03218368	CFSAN025703	2012	USA	Egg
USA157	SRR1849392	SAMN03272228	CFSAN027392	2012	USA	Egg
USA158	SRR2075295	SAMN03458440	CFSAN030848	2012	USA	Egg
USA159	SRR2174009	SAMN03838249	CFSAN035287	2013	USA	Egg
USA160	SRR3062665	SAMN04376233	FSIS1503582	2015	USA	Chicken
USA161	SRR5045018	SAMN06048858	FSIS1608449	2016	USA	Chicken
USA162	SRR5132810	SAMN06186999	FSIS1609496	2016	USA	Chicken
USA163	SRR5229489	SAMN06297980	FSIS1709937	2016	USA	Chicken
USA164	SRR5819651	SAMN07345753	FSIS1701913	2017	USA	Chicken
USA165	SRR5762369	SAMN07283970	FSIS1702232	2017	USA	Chicken
USA166	SRR5251077	SAMN06328382	FSIS1710175	2017	USA	Chicken
USA167	SRR5277181	SAMN06352056	FSIS1710409	2017	USA	Chicken
USA168	SRR2759144	SAMN04208170	FSIS1400473	2013	USA	Chicken
USA169	SRR2227620	SAMN04025736	FSIS1500904	2015	USA	Chicken
USA170	SRR2131868	SAMN03940290	FSIS1502216	2015	USA	Chicken
USA171	SRR2421573	SAMN04090024	FSIS1502274	2015	USA	Chicken
USA172	SRR2970918	SAMN04311832	FSIS1505054	2015	USA	Chicken
USA173	SRR4044932	SAMN05596775	FSIS1607339	2016	USA	Chicken
USA174	SRR5660113	SAMN07206088	FSIS1701398	2017	USA	Chicken
USA175	SRR5684060	SAMN07237705	FSIS1701621	2017	USA	Chicken
USA176	SRR1556099	SAMN02699606	MDH-2014-00440	2003-04-04	USA	Porcine
USA177	SRR1195624	SAMN02595022	AZ_TG71103	2013-07-11	USA	Chicken
USA178	SRR1525265	SAMN02777652	NY-29460	2003	USA	Chicken
USA179	SRR2962663	SAMN02777804	NY-N15	2004	USA	Chicken
USA180	SRR2962666	SAMN02777810	NY-N22	2004	USA	Turkey
USA181	SRR1793246	SAMN02777811	NY-N23	2004	USA	Turkey
USA182	SRR1200643	SAMN02313960	CFSAN003482	2005	USA	Environmental
USA183	SRR1767798	SAMN03269373	FL-NRM149	2005	USA	Chicken
USA184	SRR1791383	SAMN03269388	FL-NRM211	2006	USA	Turkey
USA185	SRR1793261	SAMN03269390	FL-NRM227	2006	USA	Chicken
USA186	SRR1200635	SAMN02313948	CFSAN003470	2007	USA	Environmental
USA187	SRR2532634	SAMN03842277	CVM-N15739	2007	USA	Turkey
USA188	SRR3219140	SAMN04218161	CVM-N19728	2008	USA	Chicken
USA189	SRR3219142	SAMN04218162	CVM-N19729	2008	USA	Chicken
USA190	SRR1200650	SAMN02313963	CFSAN003485	2009	USA	Environmental
USA191	SRR3091414	SAMN04224276	NY-N19970	2009	USA	Chicken
USA192	SRR3096087	SAMN04224281	NY-N19975	2009	USA	Chicken
USA193	SRR3210442	SAMN04255192	CVM-N26621	2010	USA	Chicken
USA194	SRR3664964	SAMN05201488	CVM N29303	2011	USA	Chicken
USA195	SRR3664800	SAMN05201900	CVM N41731	2012	USA	Chicken
USA196	SRR2759140	SAMN04208158	FSIS1400418	2013	USA	Chicken
USA197	SRR2759145	SAMN04208172	FSIS1400475	2013	USA	Chicken
USA198	SRR1206093	SAMN02709133	FSIS-FY14-10	2013	USA	Chicken
USA199	SRR1206090	SAMN02709134	FSIS-FY14-11	2013	USA	Chicken
USA200	SRR2407587	SAMN03988267	CVM N53010	2014	USA	Chicken
USA201	SRR2759150	SAMN04208163	FSIS1400423	2014	USA	Chicken
USA202	SRR2132208	SAMN03940990	FSIS1503191	2014	USA	Chicken
USA203	SRR2125860	SAMN03921966	FSIS1501731	2015	USA	Chicken
USA204	SRR5441552	SAMN06700297	FSIS1700012	2017	USA	Chicken
USA205	SRR5980282	SAMN07563023	FSIS1703718	2017	USA	Chicken
USA206	SRR5441567	SAMN06700804	FSIS1710964	2017	USA	Chicken
USA207	SRR1195693	SAMN02595020	AZ_TG71095	2013-07-11	USA	Chicken
USA208	SRR1195696	SAMN02595030	AZ_TG71135	2013-07-17	USA	Chicken
USA209	SRR2939122	SAMN02777819	NY-N131	2004	USA	Turkey
USA210	SRR1521578	SAMN02782522	WAPHL_SAL-A00470	2004	USA	Turkey
USA211	SRR1528470	SAMN02782523	WAPHL_SAL-A00471	2004	USA	Turkey
USA212	SRR1528530	SAMN02894035	AZ-TG74208	2005	USA	Turkey
USA213	SRR1763838	SAMN03269370	FL-NRM131	2005	USA	Turkey
USA214	SRR1767788	SAMN03269372	FL-NRM139	2005	USA	Chicken
USA215	SRR1619597	SAMN02782657	WAPHL_SAL-A00605	2005	USA	Chicken
USA216	SRR1637063	SAMN02782661	WAPHL_SAL-A00609	2005	USA	Turkey
USA217	SRR1793262	SAMN03269391	FL-NRM230	2006	USA	Turkey
USA218	SRR1801539	SAMN03269393	FL-NRM235	2006	USA	Chicken
USA219	SRR2533440	SAMN03842285	CVM-N15747	2007	USA	Chicken
USA220	SRR1946905	SAMN03275972	NY-N13114	2007	USA	Turkey
USA221	SRR3223101	SAMN04218180	CVM-N19744	2008	USA	Chicken
USA222	SRR3242327	SAMN04218187	CVM-N19751	2008	USA	Turkey
USA223	SRR3111272	SAMN04224337	NY-N20011	2009	USA	Chicken
USA224	SRR3509893	SAMN04255305	CVM-N28600	2010	USA	Turkey
USA225	SRR3665158	SAMN05201625	CVM N31830	2011	USA	Chicken
USA226	SRR3665161	SAMN05201628	CVM N31833	2011	USA	Turkey
USA227	SRR3664870	SAMN05201954	CVM N42328	2012	USA	Chicken
USA228	SRR1201357	SAMN02595035	AZ_TG71155	2013	USA	Chicken
USA229	SRR2407593	SAMN03988273	CVM N53016	2014	USA	Chicken
USA230	SRR3933050	SAMN05416544	CVM N62508	2015	USA	Chicken
USA231	SRR3933071	SAMN05416565	CVM N62531	2015	USA	Turkey
USA232	SRR2121398	SAMN03892202	FSIS1501550	2015	USA	Chicken
USA233	SRR1198962	SAMN02640848	WAPHL-SAL-A00285	2002	USA	Turkey
USA234	SRR1202983	SAMN02640871	WAPHL-SAL-A00308	2002	USA	Chicken
USA235	SRR1735398	SAMN02777736	NY-32420	2003	USA	Turkey
USA236	SRR1272805	SAMN02640943	WAPHL-SAL-A00380	2003	USA	Turkey
USA237	SRR1299373	SAMN02766971	FL-NRM026	2004	USA	Turkey
USA238	SRR1300612	SAMN02766986	FL-NRM041	2004	USA	Chicken
USA239	SRR1773836	SAMN03269374	FL-NRM157	2005	USA	Turkey
USA240	SRR2670710	SAMN03842361	CVM-N15829	2007	USA	Turkey
USA241	SRR2584391	SAMN03842368	CVM-N15836	2007	USA	Chicken
USA242	SRR2993932	SAMN03938785	VA-WGS-00483	2008	USA	Chicken
USA243	SRR3122701	SAMN04224365	NY-N20040	2009	USA	Chicken
USA244	SRR3664894	SAMN05201972	CVM N42462	2012	USA	Turkey
USA245	SRR3933073	SAMN05416567	CVM N62534	2015	USA	Turkey
USA246	SRR3933076	SAMN05416570	CVM N62537	2015	USA	Chicken
USA247	SRR1548463	SAMN02645793	MOD1-Sal_907	2009-08-18	USA	Turkey
USA248	SRR3000023	SAMN04337213	FSIS1503436	2015	USA	Chicken
USA249	SRR5277178	SAMN06352060	FSIS1710413	2017	USA	Chicken
USA250	SRR1200630	SAMN02313965	CFSAN003487	2011	USA	Chicken
USA251	SRR1200641	SAMN02313966	CFSAN003488	2012	USA	Chicken
USA252	SRR2759149	SAMN04208165	FSIS1400425	2014	USA	Chicken
USA253	SRR3240200	SAMN04568448	FSIS1605911	2016	USA	Chicken
USA254	SRR5441495	SAMN06700296	FSIS1700011	2017	USA	Chicken
USA255	SRR1177316	SAMN02640798	WAPHL-SAL-A00235	2002	USA	Turkey
USA256	SRR1195666	SAMN02640828	WAPHL-SAL-A00265	2002	USA	Chicken
USA257	SRR1813435	SAMN02777764	NY-32515	2003	USA	Turkey
USA258	SRR1272809	SAMN02640946	WAPHL-SAL-A00383	2003	USA	Chicken
USA259	SRR1272782	SAMN02640949	WAPHL-SAL-A00386	2003	USA	Turkey
USA260	SRR1553842	SAMN02782540	WAPHL_SAL-A00488	2004	USA	Turkey
USA261	SRR3223152	SAMN02894042	AZ-TG74372	2005	USA	Chicken
USA262	SRR3223155	SAMN02894046	AZ-TG74400	2005	USA	Turkey
USA263	SRR1664193	SAMN02894048	AZ-TG74440	2005	USA	Turkey
USA264	SRR1910751	SAMN03269404	FL-NRM298	2006	USA	Turkey
USA265	SRR1820091	SAMN03291524	WAPHL_SAL-A00695	2006	USA	Turkey
USA266	SRR2156502	SAMN03842249	CVM-N15229	2007	USA	Turkey
USA267	SRR2017879	SAMN03276052	NY-N14203	2007	USA	Chicken
USA268	SRR2085688	SAMN03276100	NY-N14645	2007	USA	Turkey
USA269	SRR3330221	SAMN04218222	CVM-N19787	2008	USA	Chicken
USA270	SRR3289764	SAMN04218242	CVM-N19807	2008	USA	Turkey
USA271	SRR2911785	SAMN03938817	VA-WGS-00515	2008	USA	Chicken
USA272	SRR2889982	SAMN03938821	VA-WGS-00519	2008	USA	Turkey
USA273	SRR3210545	SAMN04224476	NY-N20120	2009	USA	Chicken
USA274	SRR3665307	SAMN05201744	CVM N38230	2011	USA	Turkey
USA275	SRR2156632	SAMN03702843	CFSAN033547	2012	USA	Egg
USA276	SRR3664723	SAMN05201839	CVM N40364	2012	USA	Chicken
USA277	SRR2156522	SAMN03702851	CFSAN033555	2013	USA	Egg
USA278	SRR2407600	SAMN03988280	CVM N53023	2014	USA	Turkey
USA279	SRR3295545	SAMN04576629	CVM N56560	2015	USA	Chicken
USA280	SRR3932982	SAMN05416476	CVM N59321	2015	USA	Turkey
USA281	SRR2227606	SAMN04025737	FSIS1500905	2015	USA	Chicken
USA282	SRR5091713	SAMN06127062	FSIS1608947	2016	USA	Chicken
USA283	SRR5120873	SAMN06163818	FSIS1609239	2016	USA	Chicken
USA284	SRR5344853	SAMN06602770	FSIS1710396	2017	USA	Chicken
USA285	SRR1849388	SAMN03218230	CFSAN024803	2012	USA	Egg
USA286	SRR1695769	SAMN03218264	CFSAN024837	2012	USA	Egg
USA287	SRR2074983	SAMN03435384	CFSAN030488	2012	USA	Egg
USA288	SRR2074999	SAMN03435386	CFSAN030490	2012	USA	Egg
USA289	SRR2163260	SAMN03838269	CFSAN035307	2012	USA	Egg
USA290	SRR2124445	SAMN03702834	CFSAN033538	2013	USA	Egg
USA291	SRR2075044	SAMN03702855	CFSAN033559	2013	USA	Egg
USA292	SRR2075152	SAMN03702856	CFSAN033560	2013	USA	Egg
USA293	SRR2971409	SAMN04240660	ADRDL-15-8768	2015	USA	Bovine
USA294	SRR2075107	SAMN03702840	CFSAN033544	2005-04-07	USA	Egg
USA295	SRR5804738	SAMN02846789	FDA00003369	2010-08-23	USA	Environmental
USA296	SRR5804721	SAMN02846648	FDA00003228	2011-01-25	USA	Environmental
USA297	SRR1503329	SAMN02847208	FDA00003788	2011-01-27	USA	Environmental
USA298	SRR5329250	SAMN02846741	FDA00003321	2012-04-30	USA	Environmental
USA299	SRR3271922	SAMN02847403	FDA00003986	2012-05-02	USA	Environmental
USA300	SRR2585439	SAMN02847612	FDA00004170	2013-06-25	USA	Environmental
USA301	SRR2483565	SAMN04101288	FSIS1504451	2015	USA	Chicken
USA302	SRR3574518	SAMN05163679	FSIS1606390	2016	USA	Turkey
USA303	SRR6011798	SAMN07611477	FSIS21720107	2017	USA	Porcine
USA304	SRR1695734	SAMN03218263	CFSAN024836	2012	USA	Egg
USA305	SRR2075163	SAMN03702848	CFSAN033552	2013	USA	Egg
USA306	SRR2121402	SAMN03892241	FSIS1501555	2015	USA	Chicken
USA307	SRR4005435	SAMN05514403	FSIS1607298	2016	USA	Turkey
USA308	SRR5224189	SAMN06289229	FSIS1710065	2017	USA	Turkey
USA309	SRR2829307	SAMN04217151	FSIS1504688	2015	USA	Bovine
USA310	SRR5589755	SAMN07159209	FSIS1701103	2017	USA	Chicken
USA311	SRR3726307	SAMN05301301	FSIS1606926	2016	USA	Porcine
USA312	SRR1556987	SAMN02699626	MDH-2014-00460	2003-05-16	USA	Porcine
USA313	SRR5589767	SAMN07159253	FSIS1701040	2017	USA	Chicken
USA314	SRR1220811	SAMN02640884	WAPHL-SAL-A00321	2002	USA	Turkey
USA315	SRR1220745	SAMN02640894	WAPHL-SAL-A00331	2002	USA	Porcine
USA316	SRR1220782	SAMN02640895	WAPHL-SAL-A00332	2002	USA	Porcine
USA317	SRR1220739	SAMN02640896	WAPHL-SAL-A00333	2002	USA	Porcine
USA318	SRR1783194	SAMN02777777	NY-33940	2003	USA	Turkey
USA319	SRR1556064	SAMN02782566	WAPHL_SAL-A00514	2004	USA	Chicken
USA320	SRR1664275	SAMN02894049	AZ-TG74452	2005	USA	Chicken
USA321	SRR1583153	SAMN02894051	AZ-TG74520	2005	USA	Turkey
USA322	SRR1583121	SAMN02894056	AZ-TG74580	2005	USA	Turkey
USA323	SRR2005891	SAMN03291572	WAPHL_SAL-A00743	2006	USA	Turkey
USA324	SRR3289784	SAMN04218256	CVM-N19822	2008	USA	Turkey
USA325	SRR2724060	SAMN03938849	VA-WGS-00547	2008	USA	Turkey
USA326	SRR3057223	SAMN04217182	WAPHL-SAL-A00958	2009	USA	Turkey
USA327	SRR3151798	SAMN04256038	CVM-N23760	2010	USA	Turkey
USA328	SRR3665069	SAMN05201563	CVM N30660	2011	USA	Turkey
USA329	SRR3933127	SAMN05417584	V-CLASP-D-34	2012	USA	Canine
USA330	SRR2407610	SAMN03988290	CVM N53034	2014	USA	Turkey
USA331	SRR4280625	SAMN05771784	CVM N62949	2015	USA	Chicken
USA332	SRR2587485	SAMN04156683	FSIS1504511	2015	USA	Chicken
USA333	SRR5593177	SAMN07162794	FSIS1701211	2017	USA	Chicken
USA334	SRR5271477	SAMN06346596	FSIS1710300	2017	USA	Chicken
USA335	SRR1695775	SAMN03218248	CFSAN024821	2012	USA	Egg
USA336	SRR2156577	SAMN03649152	CFSAN032953	2012	USA	Egg
USA337	SRR2227599	SAMN04025740	FSIS1500908	2015	USA	Chicken
USA338	SRR5224187	SAMN06289251	FSIS1709879	2016	USA	Chicken
USA339	SRR5297984	SAMN06459936	FSIS1710443	2017	USA	Chicken
USA340	SRR1200753	SAMN02640855	WAPHL-SAL-A00292	2002	USA	Turkey
USA341	SRR1637065	SAMN02777689	NY-30484	2003	USA	Turkey
USA342	SRR1334482	SAMN02767002	FL-NRM057	2004	USA	Turkey
USA343	SRR1752883	SAMN02894057	AZ-TG74604	2005	USA	Turkey
USA344	SRR1574320	SAMN02894058	AZ-TG74608	2005	USA	Chicken
USA345	SRR2062219	SAMN03291612	WAPHL_SAL-A00783	2006	USA	Turkey
USA346	SRR2143476	SAMN03842237	CVM-N14795	2007	USA	Turkey
USA347	SRR1951882	SAMN03275981	NY-N13124	2007	USA	Turkey
USA348	SRR1982229	SAMN03276014	NY-N13196	2007	USA	Turkey
USA349	SRR3344472	SAMN04218277	CVM-N19843	2008	USA	Turkey
USA350	SRR2724063	SAMN03938852	VA-WGS-00550	2008	USA	Chicken
USA351	SRR2889978	SAMN03938855	VA-WGS-00553	2008	USA	Turkey
USA352	SRR3096719	SAMN04217229	WAPHL-SAL-A01005	2009	USA	Turkey
USA353	SRR3185048	SAMN04255178	CVM-N26461	2010	USA	Chicken
USA354	SRR3665002	SAMN05201516	CVM N29341	2011	USA	Turkey
USA355	SRR1849370	SAMN03272236	CFSAN027400	2012	USA	Egg
USA356	SRR2075150	SAMN03702853	CFSAN033557	2013	USA	Egg
USA357	SRR2407552	SAMN03988232	CVM N52031	2014	USA	Chicken
USA358	SRR2759146	SAMN04208160	FSIS1400420	2014	USA	Chicken
USA359	SRR3933006	SAMN05416500	CVM N62456	2015	USA	Chicken
USA360	SRR2925324	SAMN04279220	FSIS1503365	2015	USA	Chicken
USA361	SRR3555085	SAMN05150609	FSIS1606640	2016	USA	Turkey
USA362	SRR5646583	SAMN07193976	FSIS1700719	2017	USA	Chicken
USA363	SRR5980281	SAMN07563018	FSIS1703713	2017	USA	Chicken
USA364	SRR5297318	SAMN06459287	FSIS1710373	2017	USA	Turkey
USA365	SRR5388882	SAMN06647805	FSIS1710980	2017	USA	Turkey
USA366	SRR1346278	SAMN02699454	MDH-2014-00288	2002-03-27	USA	Porcine
USA367	SRR1448924	SAMN02699492	MDH-2014-00326	2002-10-25	USA	Porcine
USA368	SRR1461791	SAMN02699500	MDH-2014-00334	2002-11-01	USA	Porcine
USA369	SRR1299312	SAMN02646780	MDH-2014-0006	2002-12-06	USA	Turkey
USA370	SRR1544244	SAMN02699572	MDH-2014-00406	2003-02-17	USA	Porcine
USA371	SRR1556106	SAMN02699605	MDH-2014-00439	2003-03-28	USA	Porcine
USA372	SRR1561713	SAMN02699631	MDH-2014-00465	2003-05-21	USA	Porcine
USA373	SRR1569586	SAMN02699649	MDH-2014-00483	2003-06-13	USA	Porcine
USA374	SRR1299396	SAMN02646789	MDH-2014-00015	2003-08-19	USA	Porcine
USA375	SRR2584384	SAMN02646821	MDH-2014-00047	2003-08-19	USA	Porcine
USA376	SRR1573096	SAMN02989048	CFSAN023332	2003-09-11	USA	Human
USA377	SRR1299299	SAMN02646813	MDH-2014-00039	2003-09-11	USA	Porcine
USA378	SRR1573176	SAMN02989049	CFSAN023333	2003-09-12	USA	Human
USA379	SRR1569646	SAMN02989050	CFSAN023334	2003-09-16	USA	Human
USA380	SRR1575956	SAMN02989052	CFSAN023336	2003-09-18	USA	Human
USA381	SRR1569605	SAMN02989051	CFSAN023335	2003-09-24	USA	Human
USA382	SRR1569624	SAMN02989053	CFSAN023337	2003-09-27	USA	Human
USA383	SRR1272892	SAMN02646842	MDH-2014-00068	2003-09-29	USA	Other
USA384	SRR1569620	SAMN02989055	CFSAN023339	2003-10-02	USA	Human
USA385	SRR1569664	SAMN02989054	CFSAN023338	2003-10-03	USA	Human
USA386	SRR1569608	SAMN02989056	CFSAN023340	2003-12-24	USA	Human
USA387	SRR2911004	SAMN02845379	FDA00001995	2004-01-12	USA	Environmental
USA388	SRR1575945	SAMN02989057	CFSAN023341	2004-06-17	USA	Human
USA389	SRR1263436	SAMN02646887	MDH-2014-00113	2005-01-06	USA	Turkey
USA390	SRR1263920	SAMN02646892	MDH-2014-00118	2005-06-09	USA	Turkey
USA391	SRR1248951	SAMN02646919	MDH-2014-00145	2006-07-10	USA	Chicken
USA392	SRR1089523	SAMN02378131	MDH-2013-00126	2010-12-13	USA	Chicken
USA393	SRR1067638	SAMN02378150	MDH-2013-00145	2011-09-26	USA	Turkey
USA394	SRR1029578	SAMN02378197	MDH-2013-00192	2012-12-19	USA	Animal feed
USA395	SRR2140792	SAMN03838583	15MN00248	2015-06-24	USA	Chicken
USA396	SRR2533354	SAMN03946230	15MN00348	2015-06	USA	Chicken
USA397	SRR4237887	SAMN05752003	E2016013700	2016-07	USA	Bovine
USA398	SRR1200633	SAMN02313943	CFSAN003465	2005	USA	Bovine
USA399	SRR1200615	SAMN02313944	CFSAN003466	2006	USA	Environmental
USA400	SRR1200638	SAMN02313953	CFSAN003475	2008	USA	Environmental
USA401	SRR1200649	SAMN02313955	CFSAN003477	2009	USA	Environmental
USA402	SRR3295888	SAMN04577435	CVM N57743F	2014	USA	Turkey
USA403	SRR2759147	SAMN04208166	FSIS1400426	2014	USA	Chicken
USA404	SRR3933018	SAMN05416512	CVM N62469	2015	USA	Chicken
USA405	SRR5838400	SAMN07362422	FSIS1702770	2017	USA	Chicken
USA406	SRR1200632	SAMN02313959	CFSAN003481	2005	USA	Environmental
USA407	SRR2759141	SAMN04208161	FSIS1400421	2013	USA	Chicken
USA408	SRR2121403	SAMN03892204	FSIS1501553	2015	USA	Chicken
USA409	SRR1200647	SAMN02313954	CFSAN003476	2008	USA	Environmental
USA410	SRR1200628	SAMN02313957	CFSAN003479	2009	USA	Environmental
USA411	SRR5204786	SAMN06271641	FSIS1609754	2016	USA	Chicken
USA412	SRR5955186	SAMN07532219	FSIS21720024	2017	USA	Chicken
USA413	SRR1536169	SAMN02699546	MDH-2014-00380	2003-01-10	USA	Porcine
USA414	SRR1562591	SAMN02699638	MDH-2014-00472	2003-05-29	USA	Porcine
USA415	SRR3392171	SAMN03577553	CFSAN032020	2008-01-22	USA	Porcine
USA416	SRR3392154	SAMN03577555	CFSAN032022	2008-01-22	USA	Porcine
USA417	SRR3392174	SAMN03577528	CFSAN031995	2008-04-15	USA	Porcine
USA418	SRR3392129	SAMN03577524	CFSAN031991	2009-03-09	USA	Porcine
USA419	SRR3392175	SAMN03577543	CFSAN032010	2009-06-22	USA	Environmental
USA420	SRR5350415	SAMN06330648	ADRDL-898	2016-08-11	USA	Bovine
USA421	SRR2174045	SAMN03838252	CFSAN035290	2012	USA	Egg
USA422	SRR2174093	SAMN03838250	CFSAN035288	2013	USA	Egg
USA423	SRR5632690	SAMN07180154	FSIS1701459	2017	USA	Chicken
USA424	SRR1363301	SAMN02767031	FL-NRM086	2004	USA	Turkey
USA425	SRR1574314	SAMN02894072	AZ-TG74856	2005	USA	Turkey
USA426	SRR1609689	SAMN02894073	AZ-TG74872	2005	USA	Chicken
USA427	SRR1791274	SAMN03269387	FL-NRM204	2005	USA	Turkey
USA428	SRR2064116	SAMN03291619	WAPHL_SAL-A00790	2006	USA	Chicken
USA429	SRR2064107	SAMN03291628	WAPHL_SAL-A00799	2006	USA	Turkey
USA430	SRR2533485	SAMN03842331	CVM-N15798	2007	USA	Turkey
USA431	SRR1951883	SAMN03275983	NY-N13126	2007	USA	Chicken
USA432	SRR1021811	SAMN02261110	AZ_TG68100	2008	USA	Chicken
USA433	SRR3400013	SAMN04218335	CVM-N19857	2008	USA	Chicken
USA434	SRR2910991	SAMN03938907	VA-WGS-00605	2008	USA	Chicken
USA435	SRR2910992	SAMN03938908	VA-WGS-00606	2008	USA	Chicken
USA436	SRR1171423	SAMN02261135	AZ_TG68200	2009	USA	Chicken
USA437	SRR3110379	SAMN04217256	WAPHL-SAL-A01031	2009	USA	Chicken
USA438	SRR1029576	SAMN02261167	AZ_TG68328	2010	USA	Turkey
USA439	SRR3225368	SAMN04255216	CVM-N26655	2010	USA	Chicken
USA440	SRR3665026	SAMN05201532	CVM N29365	2011	USA	Chicken
USA441	SRR3664749	SAMN05201856	CVM N40392	2012	USA	Chicken
USA442	SRR2407756	SAMN03988436	CVM N54740	2014	USA	Chicken
USA443	SRR4280608	SAMN05771767	CVM N62474	2015	USA	Chicken
USA444	SRR1637079	SAMN02777673	NY-29988	2003	USA	Turkey
USA445	SRR1544213	SAMN02782468	WAPHL_SAL-A00416	2004	USA	Porcine
USA446	SRR1544144	SAMN02782477	WAPHL_SAL-A00425	2004	USA	Turkey
USA447	SRR1646947	SAMN02894075	AZ-TG74944	2005	USA	Turkey
USA448	SRR2102513	SAMN03291658	WAPHL_SAL-A00829	2006	USA	Chicken
USA449	SRR2102463	SAMN03276114	NY-N14670	2007	USA	Turkey
USA450	SRR2670696	SAMN03842395	CVM-N16423	2008	USA	Turkey
USA451	SRR2542452	SAMN03938926	VA-WGS-00624	2008	USA	Turkey
USA452	SRR3116192	SAMN04256112	CVM-N23823	2010	USA	Chicken
USA453	SRR2075003	SAMN03458411	CFSAN030819	2012	USA	Egg
USA454	SRR3664777	SAMN05201880	CVM N40421	2012	USA	Turkey
USA455	SRR3664805	SAMN05201903	CVM N41736	2012	USA	Chicken
USA456	SRR2124423	SAMN03769237	CFSAN034217	2013	USA	Egg
USA457	SRR3932953	SAMN05416447	CVM N58654	2015	USA	Chicken
USA458	SRR2188120	SAMN04014665	FSIS1500749	2015	USA	Chicken
USA459	SRR4841756	SAMN05968674	FSIS1608205	2016	USA	Chicken
USA460	SRR4292610	SAMN05710975	NYVetLIRN-6	2016	USA	Bovine
USA461	SRR5441637	SAMN06701833	FSIS1700023	2017	USA	Chicken
USA462	SRR5498186	SAMN06882361	FSIS1700698	2017	USA	Chicken
USA463	SRR1696791	SAMN01933207	CFSAN002071	2006-02-10	USA	Human
USA464	SRR1696783	SAMN01933208	CFSAN002072	2006-11-10	USA	Human
USA465	SRR1696754	SAMN01933209	CFSAN002073	2008-09-08	USA	Human
USA466	SRR1696784	SAMN01933210	CFSAN002074	2009-06-08	USA	Human
USA467	SRR5418761	SAMN06672000	11B09801A-1	2011-10-25	USA	Chicken
USA468	SRR4123988	SAMN03795294	CFSAN034905	2015-03	USA	Human
USA469	SRR2981209	SAMN03795398	CFSAN035009	2015-04	USA	Human
USA470	SRR2156510	SAMN03795406	CFSAN035017	2015-05	USA	Human
USA471	SRR2156501	SAMN03795453	CFSAN035064	2015-05	USA	Human
USA472	SRR2156486	SAMN03795454	CFSAN035065	2015-05	USA	Human
USA473	SRR2156607	SAMN03795460	CFSAN035071	2015-05	USA	Human
USA474	SRR2156580	SAMN03795467	CFSAN035078	2015-05	USA	Human
USA475	SRR2153003	SAMN03795474	CFSAN035085	2015-06	USA	Human
USA476	SRR2153004	SAMN03795475	CFSAN035086	2015-06	USA	Human
USA477	SRR2152999	SAMN03795478	CFSAN035089	2015-06	USA	Human
USA478	SRR2075065	SAMN03702833	CFSAN033537	2012	USA	Egg
USA479	SRR1195684	SAMN02595028	AZ_TG71127	2013	USA	Chicken
USA480	SRR5002306	SAMN05991438	FSIS1608268	2016	USA	Chicken
USA481	SRR5278779	SAMN06333481	ADRDL-935	1993	USA	Wild bird
USA482	SRR5278777	SAMN06333480	ADRDL-936	1993	USA	Wild bird
USA483	SRR5409891	SAMN06333690	ADRDL-976	1995	USA	Wild bird
USA484	SRR2121758	SAMN03892201	FSIS1501048	2015	USA	Chicken
USA485	SRR5105614	SAMN06140423	FSIS1609056	2016	USA	Chicken
USA486	SRR5599704	SAMN07163915	FSIS1701291	2017	USA	Chicken
USA487	SRR5683228	SAMN07237085	FSIS1701839	2017	USA	Chicken
USA488	SRR1198898	SAMN02640850	WAPHL-SAL-A00287	2002	USA	Chicken
USA489	SRR1713648	SAMN02777718	NY-32103	2003	USA	Chicken
USA490	SRR1544174	SAMN02782496	WAPHL_SAL-A00444	2004	USA	Chicken
USA491	SRR1521597	SAMN02782517	WAPHL_SAL-A00465	2004	USA	Turkey
USA492	SRR1521525	SAMN02782519	WAPHL_SAL-A00467	2004	USA	Porcine
USA493	SRR1583146	SAMN02894080	AZ-TG75004	2005	USA	Chicken
USA494	SRR1752870	SAMN03269367	FL-NRM103	2005	USA	Chicken
USA495	SRR2533347	SAMN03291699	WAPHL_SAL-A00870	2006	USA	Chicken
USA496	SRR2533332	SAMN03291705	WAPHL_SAL-A00876	2006	USA	Porcine
USA497	SRR1511567	SAMN02849861	CFSAN018593	2007	USA	Other
USA498	SRR1511491	SAMN02849900	CFSAN018632	2007	USA	Bovine
USA499	SRR1951845	SAMN03275994	NY-N13137	2007	USA	Chicken
USA500	SRR3306204	SAMN04255342	CVM-N23586	2009	USA	Chicken
USA501	SRR3294537	SAMN04255234	CVM-N26926	2010	USA	Chicken
USA502	SRR3664990	SAMN05201506	CVM N29329	2011	USA	Chicken
USA503	SRR2407567	SAMN03988247	CVM N52046	2014	USA	Chicken
USA504	SRR3933085	SAMN05416579	CVM N62978	2015	USA	Chicken
USA505	SRR3194563	SAMN04218089	CVM-N18555	2008	USA	Turkey
USA506	SRR3194539	SAMN04218111	CVM-N18565	2008	USA	Chicken
USA507	SRR3194542	SAMN04218114	CVM-N18568	2008	USA	Bovine
USA508	SRR2982351	SAMN03938761	VA-WGS-00459	2008	USA	Turkey
USA509	SRR3184160	SAMN04255370	CVM-N23626	2009	USA	Chicken
USA510	SRR5527051	SAMN06767500	PSU_0103	2010	USA	Turkey
USA511	SRR2074978	SAMN03458412	CFSAN030820	2012	USA	Egg
USA512	SRR3295537	SAMN04576621	CVM N56255	2015	USA	Chicken
USA513	SRR5201431	SAMN06256198	FSIS1609614	2016	USA	Chicken
USA514	SRR6048248	SAMN07662404	FSIS21720175	2017	USA	Chicken
USA515	SRR5201487	SAMN06256177	FSIS1609432	2016	USA	Chicken
USA516	SRR1695760	SAMN03218235	CFSAN024808	2012	USA	Egg
USA517	SRR1849404	SAMN03272233	CFSAN027397	2012	USA	Egg
USA518	SRR2125862	SAMN03921960	FSIS1501376	2015	USA	Chicken
USA519	SRR1200629	SAMN02313938	CFSAN003460	2001	USA	Other
USA520	SRR2175311	SAMN03734290	ADRDL-14-8905	2014-05-12	USA	Bovine
USA521	SRR2096608	SAMN03734314	ADRDL-14-17178	2014-09-16	USA	Bovine
USA522	SRR4345503	SAMN05781470	ADRDL-16-7926	2016-04-19	USA	Bovine
USA523	SRR5000259	SAMN05781531	ADRDL-16-10710	2016-05-24	USA	Bovine
USA524	SRR5350416	SAMN06330649	ADRDL-897	2016-08-04	USA	Bovine
USA525	SRR5418501	SAMN06330655	ADRDL-890	2016-08-16	USA	Turkey
USA526	SRR5910125	SAMN06648142	ADRDL-1093	2016-09-27	USA	Bovine
USA527	SRR1185810	SAMN02640810	WAPHL-SAL-A00247	2002	USA	Turkey
USA528	SRR2533579	SAMN02777774	NY-33044	2003	USA	Turkey
USA529	SRR1777702	SAMN03269379	FL-NRM170	2005	USA	Turkey
USA530	SRR1908990	SAMN03275936	NY-N11235	2006	USA	Turkey
USA531	SRR1982114	SAMN03276001	NY-N13145	2007	USA	Turkey
USA532	SRR2669157	SAMN03842415	CVM-N16443	2008	USA	Turkey
USA533	SRR3306278	SAMN04255239	CVM-N26933	2010	USA	Chicken
USA534	SRR2407714	SAMN03988394	CVM N54288	2014	USA	Chicken
USA535	SRR2648753	SAMN04166366	FSIS1502805	2015	USA	Chicken
USA536	SRR6042798	SAMN07656058	FSIS11704246	2017	USA	Chicken
USA537	SRR6039955	SAMN07646015	FSIS11704273	2017	USA	Chicken
USA538	SRR4218319	SAMN05757192	FSIS1607512	2011	USA	Bovine
USA539	SRR1774054	SAMN03285075	CFSAN028504	2012	USA	Egg
USA540	SRR2227575	SAMN04025738	FSIS1500906	2015	USA	Chicken
USA541	SRR5091723	SAMN06127066	FSIS1608951	2016	USA	Chicken
USA542	SRR6051621	SAMN07671999	FSIS11704368	2017	USA	Chicken
USA543	SRR5452852	SAMN06758433	FSIS1700258	2017	USA	Chicken
USA544	SRR1195694	SAMN02595021	AZ_TG71099	2013-07-11	USA	Chicken
USA545	SRR1720567	SAMN03218247	CFSAN024820	2012	USA	Egg
USA546	SRR2532722	SAMN03769228	CFSAN034208	2013	USA	Egg
USA547	SRR5599703	SAMN07163919	FSIS1701295	2017	USA	Turkey
USA548	SRR3219064	SAMN02846193	FDA00002809	2009-03-04	USA	Environmental
USA549	SRR3062393	SAMN04376175	FSIS1505231	2015	USA	Chicken
USA550	SRR3062388	SAMN04376176	FSIS1505232	2015	USA	Chicken
USA551	SRR5006489	SAMN06006075	FSIS1608278	2016	USA	Bovine
USA552	SRR5121553	SAMN06161167	FSIS1609084	2016	USA	Chicken
USA553	SRR5229490	SAMN06297972	FSIS1709929	2016	USA	Chicken
USA554	SRR5808654	SAMN07327445	FSIS1702523	2017	USA	Chicken
USA555	SRR1694074	SAMN03160756	VA-WGS-00382	2012-05-30	USA	Wild bird
USA556	SRR3664824	SAMN05201920	CVM N41755	2012	USA	Chicken
USA557	SRR1206086	SAMN02709135	FSIS-FY14-12	2013	USA	Chicken
USA558	SRR2407797	SAMN03988477	CVM N55397	2014	USA	Chicken
USA559	SRR2954368	SAMN04287665	FSIS1503462	2015	USA	Chicken
USA560	SRR5201529	SAMN06256100	FSIS1609517	2016	USA	Chicken
USA561	SRR5838420	SAMN07362427	FSIS1702776	2017	USA	Chicken
USA562	SRR2910878	SAMN02845298	FDA00001914	2003-10-07	USA	Egg
USA563	SRR1292267	SAMN02742064	CFSAN012631	2006-11-08	USA	Bovine
USA564	SRR1292245	SAMN02742073	CFSAN012640	2006-11-08	USA	Bovine
USA565	SRR1300639	SAMN02742108	CFSAN012675	2007-01-09	USA	Bovine
USA566	SRR1696788	SAMN01933194	CFSAN002056	2010-03-08	USA	Human
USA567	SRR1696789	SAMN01933195	CFSAN002057	2010-03-13	USA	Human
USA568	SRR1696762	SAMN01933196	CFSAN002058	2010-04-12	USA	Human
USA569	SRR1696763	SAMN01933197	CFSAN002059	2011-08-17	USA	Human
USA570	SRR1696781	SAMN01933198	CFSAN002060	2011-09-30	USA	Human
USA571	SRR1145622	SAMN01933199	CFSAN002061	2011-10-21	USA	Human
USA572	SRR1106246	SAMN02182992	WAPHL_SAL-A00158	2011-11-20	USA	Chicken
USA573	SRR1158082	SAMN02183014	WAPHL_SAL-A00180	2012-02-13	USA	Chicken
USA574	SRR1106253	SAMN02182963	WAPHL_SAL-A00129	2012-03-26	USA	Chicken
USA575	SRR1696764	SAMN01933200	CFSAN002062	2012-09-24	USA	Human
USA576	SRR1696765	SAMN01933203	CFSAN002065	2012-09-24	USA	Human
USA577	SRR1696766	SAMN01933204	CFSAN002066	2012-09-24	USA	Human
USA578	SRR1696767	SAMN01933205	CFSAN002067	2012-09-27	USA	Human
USA579	SRR1696768	SAMN01933206	CFSAN002068	2012-09-29	USA	Human
USA580	SRR4048256	SAMN05606860	FSIS1607382	2016	USA	Turkey
USA581	SRR5808658	SAMN07327439	FSIS1702313	2017	USA	Turkey
USA582	SRR4305551	SAMN05852396	FSIS1607827	2009	USA	Bovine
USA583	SRR4273718	SAMN05736663	PNUSAS003743	2016-06	USA	Human
USA584	SRR4292038	SAMN05788726	PNUSAS004062	2016-09	USA	Human
USA585		SAMN08150382	ADRDL-1063	2016	USA	Bovine
USA586		SAMN08150383	ADRDL-1064	2016	USA	Bovine
USA587		SAMN08150384	ADRDL-1065	2016	USA	Bovine
USA588		SAMN08150385	ADRDL-1309	2017-07-12	USA	Bovine
