# Supplementary material for: Genome divergence and increased virulence of outbreak associated Salmonella enterica subspecies enterica serovar Heidelberg
Source: Gut Pathog. 2018 Dec 24;10:53. doi: 10.1186/s13099-018-0279-0 (PMC6304783; doi:10.1186/s13099-018-0279-0)
Supplement: Supplementary file 2 — Additional file 2: Table S2A. List of virulence factors identified in Salmonella ser. Heidelberg isolates. Virulence factors identified in 634 Salmonella ser. Heidelberg strains when all genomes were BLAST searched the against Salmonella virulence gene sequences in Virulence Factor Database (VFDB). A) This table represents the tabular view of Fig. 2. Table shows a categorized view of identified virulence factors and the percentage sequence identity corresponding to each isolate. Coloring scheme is based on virulence categories. Values corresponding to each strain represent percentage sequence identity in BLAST search. Table S2B. A detailed BLAST search result of virulence genes identified in 634 Salmonella ser. Heidelberg genomes. [file 13099_2018_279_MOESM2_ESM.zip]

Archive with 2 entries (2 files):
- Supplementary Table 2B.xlsx
- Supplementary Table 2A.xlsx
