# Supplementary material for: Genome divergence and increased virulence of outbreak associated Salmonella enterica subspecies enterica serovar Heidelberg
Source: Gut Pathog. 2018 Dec 24;10:53. doi: 10.1186/s13099-018-0279-0 (PMC6304783; doi:10.1186/s13099-018-0279-0)
Supplement: Supplementary file 2 — Additional file 2: Table S2A. List of virulence factors identified in Salmonella ser. Heidelberg isolates. Virulence factors identified in 634 Salmonella ser. Heidelberg strains when all genomes were BLAST searched the against Salmonella virulence gene sequences in Virulence Factor Database (VFDB). A) This table represents the tabular view of Fig. 2. Table shows a categorized view of identified virulence factors and the percentage sequence identity corresponding to each isolate. Coloring scheme is based on virulence categories. Values corresponding to each strain represent percentage sequence identity in BLAST search. Table S2B. A detailed BLAST search result of virulence genes identified in 634 Salmonella ser. Heidelberg genomes. [file 13099_2018_279_MOESM2_ESM.zip › Supplementary Table 2B.xlsx]

## Sheet: BZL001
Additional file 2: Table S2B. Detailed BLAST search results for the Virulence factors identified in 634 Salmonella Heidelberg genomes.
Gene	% Identity	Query / HSP Length	Contig	Position in contig	Predicted phenotype
STM2513	97.0145	3450 / 6111	BZL001_contig_29	1..3450	AIDA autotransporter-like protein [Salmonella enterica subsp. enterica serovar Typhimurium str. LT2
STM2881	99.1968	249 / 249	BZL001_contig_38	54135..54383	Acyl carrier protein [Salmonella enterica subsp. enterica serovar Typhimurium str. LT2
SeHA_C0339	100	519 / 519	BZL001_contig_50	99680..100198	Alpha-fimbriae major subunit [Salmonella enterica subsp. enterica serovar Heidelberg str. SL476
SeHA_C0341	100	1053 / 1053	BZL001_contig_50	95782..96834	Alpha-fimbriae tip adhesin [Salmonella enterica subsp. enterica serovar Heidelberg str. SL476
SeHA_C0340	100	2688 / 2688	BZL001_contig_50	96884..99571	Alpha-fimbriae usher protein [Salmonella enterica subsp. enterica serovar Heidelberg str. SL476
STM4573	99.8588	708 / 708	BZL001_contig_10	61156..61863	Beta-fimbriae chaperone protein [Salmonella enterica subsp. enterica serovar Typhimurium str. LT2
STM4571	100	174 / 174	BZL001_contig_10	64681..64854	Beta-fimbriae probable major subunit [Salmonella enterica subsp. enterica serovar Typhimurium str. LT2
STM4574	100	690 / 690	BZL001_contig_10	60389..61078	Beta-fimbriae probable major subunit [Salmonella enterica subsp. enterica serovar Typhimurium str. LT2
STM3639	100	699 / 699	BZL001_contig_11	55427..56125	Chaperone protein LpfB [Salmonella enterica subsp. enterica serovar Typhimurium str. LT2
STM2879	100	393 / 393	BZL001_contig_38	53412..53804	Chaperone protein SicP [Salmonella enterica subsp. enterica serovar Typhimurium str. LT2
STM1141	99.7475	396 / 396	BZL001_contig_65	997..1392	Curli production assembly/transport component CsgE [Salmonella enterica subsp. enterica serovar Typhimurium str. LT2
STM1140	100	417 / 417	BZL001_contig_65	1419..1835	Curli production assembly/transport component CsgF [Salmonella enterica subsp. enterica serovar Typhimurium str. LT2
STM1139	99.6403	834 / 834	BZL001_contig_65	1862..2695	Curli production assembly/transport component CsgG [Salmonella enterica subsp. enterica serovar Typhimurium str. LT2
STM2287	96.4809	1023 / 1023	BZL001_contig_47	41066..42088	Deubiquitinating protease ElaD [Salmonella enterica subsp. enterica serovar Typhimurium str. LT2
STM0338	98.9071	2562 / 2562	BZL001_contig_50	20663..23224	FIG031703_ Fimbriae usher protein StbC [Salmonella enterica subsp. enterica serovar Typhimurium str. LT2
STM3028	97.4699	2490 / 2490	BZL001_contig_3	184534..187023	FIG036507_ Fimbriae usher protein StdB [Salmonella enterica subsp. enterica serovar Typhimurium str. LT2
STM4593	99.4234	2428 / 2430	BZL001_contig_10	38821..41248	FIG037424_ Fimbriae usher protein SthB [Salmonella enterica subsp. enterica serovar Typhimurium str. LT2
STM0175	99.4503	2547 / 2547	BZL001_contig_8	29817..32363	FIG100795_ Fimbriae usher protein StiC [Salmonella enterica subsp. enterica serovar Typhimurium str. LT2
SeHA_C0210	100	753 / 753	BZL001_contig_8	20116..20868	Fimbria adhesin EcpD [Salmonella enterica subsp. enterica serovar Heidelberg str. SL476
SEN2795	99.2612	2301 / 2301	BZL001_contig_3	278768..281068	Fimbriae usher protein StfC [Salmonella enterica subsp. enterica serovar Enteritidis str. P125109
STM0196	99.2476	2658 / 2658	BZL001_contig_9	1147..3804	Fimbriae usher protein StfC [Salmonella enterica subsp. enterica serovar Typhimurium str. LT2
STM0544	99.1919	495 / 495	BZL001_contig_41	160970..161464	Fimbriae-like adhesin FimI [Salmonella enterica subsp. enterica serovar Typhimurium str. LT2
STM0024	98.2143	1008 / 1008	BZL001_contig_10	3897..4904	Fimbriae-like adhesin SfmH [Salmonella enterica subsp. enterica serovar Typhimurium str. LT2
STM0027	98.9489	666 / 666	BZL001_contig_10	2120..2785	Fimbrial chaparone BcfG [Salmonella enterica subsp. enterica serovar Typhimurium str. LT2
STM0022	99.7089	687 / 687	BZL001_contig_10	7531..8217	Fimbrial chaperone BcfB [Salmonella enterica subsp. enterica serovar Typhimurium str. LT2
STM0336	97.9487	585 / 585	BZL001_contig_50	24694..25278	Fimbrial chaperone protein [Salmonella enterica subsp. enterica serovar Typhimurium str. LT2
STM0339	98.9501	762 / 762	BZL001_contig_50	19918..20679	Fimbrial chaperone protein [Salmonella enterica subsp. enterica serovar Typhimurium str. LT2
SeHA_C0205	100	1062 / 1062	BZL001_contig_8	25354..26415	Fimbrial protein Yad-like [Salmonella enterica subsp. enterica serovar Heidelberg str. SL476
SeHA_C0207	100	462 / 462	BZL001_contig_8	24263..24724	Fimbrial protein YadL [Salmonella enterica subsp. enterica serovar Heidelberg str. SL476
SeHA_C0208	100	201 / 201	BZL001_contig_8	23940..24140	Fimbrial protein YadM-like [Salmonella enterica subsp. enterica serovar Heidelberg str. SL476
SeHA_C0211	100	543 / 543	BZL001_contig_8	19487..20029	Fimbrial protein YadN-like [Salmonella enterica subsp. enterica serovar Heidelberg str. SL476
STM0340	98.8827	537 / 537	BZL001_contig_50	19320..19856	Fimbrial protein precursor [Salmonella enterica subsp. enterica serovar Typhimurium str. LT2
STM0026	98.6513	519 / 519	BZL001_contig_10	2817..3335	Fimbrial subunit [Salmonella enterica subsp. enterica serovar Typhimurium str. LT2
STM0025	98.4496	516 / 516	BZL001_contig_10	3351..3866	Fimbrial subunit [Salmonella enterica subsp. enterica serovar Typhimurium str. LT2
STM0021	99.4475	543 / 543	BZL001_contig_10	8318..8860	Fimbrial subunit BcfA [Salmonella enterica subsp. enterica serovar Typhimurium str. LT2
SeSA_A4485	99.41	339 / 339	BZL001_contig_27	112341..112679	G-nucleotide exchange factor SopE [Salmonella enterica subsp. enterica serovar Schwarzengrund str. CVM19633
STM1855	100	723 / 723	BZL001_contig_17	98393..99115	G-nucleotide exchange factor SopE [Salmonella enterica subsp. enterica serovar Typhimurium str. LT2
STM1091	99.8814	1686 / 1686	BZL001_contig_27	149953..151638	Inositol phosphate phosphatase sopB (EC 3.1.3.-) [Salmonella enterica subsp. enterica serovar Typhimurium str. LT2
STM2877	100	483 / 483	BZL001_contig_38	51258..51740	Invasion protein IagB precursor [Salmonella enterica subsp. enterica serovar Typhimurium str. LT2
STM2900	99.7748	444 / 444	BZL001_contig_38	74112..74555	Invasion protein invH precursor [Salmonella enterica subsp. enterica serovar Typhimurium str. LT2
STM0800	96.7363	2298 / 2298	BZL001_contig_20	36345..38612	Leucine-rich repeat protein [Salmonella enterica subsp. enterica serovar Typhimurium str. LT2
STM3640	100	525 / 525	BZL001_contig_11	54818..55342	Long polar fimbria protein A [Salmonella enterica subsp. enterica serovar Typhimurium str. LT2
STM1144	99.5614	456 / 456	BZL001_contig_26	93615..94070	Major curlin subunit precursor CsgA [Salmonella enterica subsp. enterica serovar Typhimurium str. LT2
STM0195	99.8217	561 / 561	BZL001_contig_9	501..1061	Major fimbrial subunit StfA [Salmonella enterica subsp. enterica serovar Typhimurium str. LT2
STM3763	99.5966	2727 / 2727	BZL001_contig_18	48141..50867	Mg(2+) transport ATPase, P-type (EC 3.6.3.2) [Salmonella enterica subsp. enterica serovar Typhimurium str. LT2
STM3764	100	678 / 678	BZL001_contig_18	47244..47921	Mg(2+)-transport-ATPase-associated protein MgtC [Salmonella enterica subsp. enterica serovar Typhimurium str. LT2
STM1143	99.7807	456 / 456	BZL001_contig_26	94112..94567	Minor curlin subunit CsgB, nucleation component of curlin monomers [Salmonella enterica subsp. enterica serovar Typhimurium str. LT2
SEN2797	98.9518	477 / 477	BZL001_contig_3	277456..277932	Minor fimbrial subunit StfE [Salmonella enterica subsp. enterica serovar Enteritidis str. P125109
STM0198	97.6608	513 / 513	BZL001_contig_9	4593..5105	Minor fimbrial subunit StfE [Salmonella enterica subsp. enterica serovar Typhimurium str. LT2
SEN2798	99.3865	489 / 489	BZL001_contig_3	276971..277459	Minor fimbrial subunit StfF [Salmonella enterica subsp. enterica serovar Enteritidis str. P125109
STM2874	99.4366	1065 / 1065	BZL001_contig_38	46065..47129	MxiG protein; Pathogenicity 1 island effector protein [Salmonella enterica subsp. enterica serovar Typhimurium str. LT2
STM2873	100	243 / 243	BZL001_contig_38	45798..46040	MxiH protein; Type III secretion cytoplasmic protein (YscF) [Salmonella enterica subsp. enterica serovar Typhimurium str. LT2
STM2869	99.8532	681 / 681	BZL001_contig_38	43511..44191	OrgB protein, associated with InvC ATPase of type III secretion system [Salmonella enterica subsp. enterica serovar Typhimurium str. LT2
STM0023	98.9126	2667 / 2667	BZL001_contig_10	4905..7571	Outer membrane usher protein BcfC [Salmonella enterica subsp. enterica serovar Typhimurium str. LT2
SeHA_C0209	100	2391 / 2391	BZL001_contig_8	21143..23533	Outer membrane usher protein HtrE [Salmonella enterica subsp. enterica serovar Heidelberg str. SL476
STM3638	100	2529 / 2529	BZL001_contig_11	56148..58676	Outer membrane usher protein LpfC [Salmonella enterica subsp. enterica serovar Typhimurium str. LT2
STM0546	99.2729	2613 / 2613	BZL001_contig_41	157591..160203	Outer membrane usher protein SfmD [Salmonella enterica subsp. enterica serovar Typhimurium str. LT2
STM2150	99.7992	2490 / 2490	BZL001_contig_21	76381..78870	Outer membrane usher protein YehB [Salmonella enterica subsp. enterica serovar Typhimurium str. LT2
STM2870	100	579 / 579	BZL001_contig_38	44148..44726	Oxygen-regulated invasion protein OrgA [Salmonella enterica subsp. enterica serovar Typhimurium str. LT2
STM2872	100	243 / 243	BZL001_contig_38	45474..45716	Pathogenicity 1 island effector protein [Salmonella enterica subsp. enterica serovar Typhimurium str. LT2
SEN2796	99.8708	774 / 774	BZL001_contig_3	277982..278755	Periplasmic fimbrial chaperone [Salmonella enterica subsp. enterica serovar Enteritidis str. P125109
STM0197	99.336	753 / 753	BZL001_contig_9	3822..4574	Periplasmic fimbrial chaperone StfD [Salmonella enterica subsp. enterica serovar Typhimurium str. LT2
STM0545	100	693 / 693	BZL001_contig_41	160234..160926	Probable fimbrial chaperone SfmC [Salmonella enterica subsp. enterica serovar Typhimurium str. LT2
STM2151	99.4152	684 / 684	BZL001_contig_21	78884..79567	Probable fimbrial chaperone YehC [Salmonella enterica subsp. enterica serovar Typhimurium str. LT2
STM3027	97.8495	744 / 744	BZL001_contig_3	187064..187807	Probable fimbrial chaperone protein [Salmonella enterica subsp. enterica serovar Typhimurium str. LT2
STM3637	100	1080 / 1080	BZL001_contig_11	58694..59773	Protein LpfD [Salmonella enterica subsp. enterica serovar Typhimurium str. LT2
STM3636	100	528 / 528	BZL001_contig_11	59779..60306	Protein LpfE [Salmonella enterica subsp. enterica serovar Typhimurium str. LT2
STM1145	100	327 / 327	BZL001_contig_26	93227..93553	Putative curli production protein CsgC [Salmonella enterica subsp. enterica serovar Typhimurium str. LT2
STM2868	99.1736	363 / 363	BZL001_contig_38	43062..43424	Putative effector protein OrgC of SPI-1 type III secretion system [Salmonella enterica subsp. enterica serovar Typhimurium str. LT2
STM0337	99.1704	1326 / 1326	BZL001_contig_50	23229..24554	Putative exported protein precursor [Salmonella enterica subsp. enterica serovar Typhimurium str. LT2
STM0176	98.9766	684 / 684	BZL001_contig_8	29107..29790	Putative fimbrial chaparone StiB [Salmonella enterica subsp. enterica serovar Typhimurium str. LT2
STM4594	99.4152	684 / 684	BZL001_contig_10	37984..38667	Putative fimbrial chaperone protein [Salmonella enterica subsp. enterica serovar Typhimurium str. LT2
STM4592	99.1039	558 / 558	BZL001_contig_10	41268..41825	Putative fimbrial subunit [Salmonella enterica subsp. enterica serovar Typhimurium str. LT2
STM4595	98.9011	546 / 546	BZL001_contig_10	37368..37913	Putative fimbrial subunit [Salmonella enterica subsp. enterica serovar Typhimurium str. LT2
STM0177	95.3959	540 / 540	BZL001_contig_8	28517..29059	Putative fimbrial subunit StiA [Salmonella enterica subsp. enterica serovar Typhimurium str. LT2
STM4591	98.4346	1086 / 1086	BZL001_contig_10	41866..42951	Putative major fimbrial subunit [Salmonella enterica subsp. enterica serovar Typhimurium str. LT2
STM2514	98.8779	7308 / 7308	BZL001_contig_48	3189..10496	Putative outer membrane protein [Salmonella enterica subsp. enterica serovar Typhimurium str. LT2
STM2866	100	756 / 756	BZL001_contig_38	40690..41445	SPI1-associated transcriptional regulator SprB [Salmonella enterica subsp. enterica serovar Typhimurium str. LT2
STM1631	99.674	1227 / 1227	BZL001_contig_2	130319..131545	Secreted effector J SseJ [Salmonella enterica subsp. enterica serovar Typhimurium str. LT2
STM2945	98.7073	1083 / 1083	BZL001_contig_66	40366..41448	Secreted protein [Salmonella enterica subsp. enterica serovar Typhimurium str. LT2
STM1399	98.8506	435 / 435	BZL001_contig_2	369588..370022	Secretion system chaparone SscA [Salmonella enterica subsp. enterica serovar Typhimurium str. LT2
STM1403	100	429 / 429	BZL001_contig_2	366623..367051	Secretion system chaparone SscB [Salmonella enterica subsp. enterica serovar Typhimurium str. LT2
STM1396	99.1416	233 / 234	BZL001_contig_2	371245..371477	Secretion system effector SsaE [Salmonella enterica subsp. enterica serovar Typhimurium str. LT2
STM1397	99.6942	327 / 327	BZL001_contig_2	370655..370981	Secretion system effector SseA [Salmonella enterica subsp. enterica serovar Typhimurium str. LT2
STM1400	98.1443	1455 / 1455	BZL001_contig_2	368131..369585	Secretion system effector SseC [Salmonella enterica subsp. enterica serovar Typhimurium str. LT2
STM1401	97.2222	504 / 504	BZL001_contig_2	367528..368031	Secretion system effector SseD [Salmonella enterica subsp. enterica serovar Typhimurium str. LT2
STM1402	100	156 / 156	BZL001_contig_2	367109..367264	Secretion system effector SseE [Salmonella enterica subsp. enterica serovar Typhimurium str. LT2
STM1391	99.5305	639 / 639	BZL001_contig_2	377777..378415	Secretion system regulator of DegU/UvrY/BvgA type [Salmonella enterica subsp. enterica serovar Typhimurium str. LT2
STM1392	99.3847	2763 / 2763	BZL001_contig_2	374984..377746	Secretion system regulator_ Sensor component (EC 2.7.3.-) (EC 2.7.1.40) [Salmonella enterica subsp. enterica serovar Typhimurium str. LT2
STM1230	98.7705	1464 / 1464	BZL001_contig_26	7017..8480	Sensor histidine kinase PhoQ (EC 2.7.13.3) [Salmonella enterica subsp. enterica serovar Typhimurium str. LT2
STM1224	99.9011	1011 / 1011	BZL001_contig_26	14852..15862	SifA protein [Salmonella enterica subsp. enterica serovar Typhimurium str. LT2
STM1044	100	306 / 306	BZL001_contig_27	101953..102258	Superoxide dismutase [Cu-Zn] precursor (EC 1.15.1.1) [Salmonella enterica subsp. enterica serovar Typhimurium str. LT2
STM2893	100	444 / 444	BZL001_contig_38	65979..66422	Surface presentation of antigens protein SpaM [Salmonella enterica subsp. enterica serovar Typhimurium str. LT2
STM2888	99.3687	792 / 792	BZL001_contig_38	62313..63104	Surface presentation of antigens protein SpaR; Type III secretion inner membrane protein (YscT,HrcT,SpaR,EscT,EpaR1,homologous to flagellar export components) [Salmonella enterica subsp. enterica serovar Typhimurium str. LT2
SeHA_C2958	100	897 / 897	BZL001_contig_1	43164..44060	Transcriptional regulator [Salmonella enterica subsp. enterica serovar Heidelberg str. SL476
STM1142	99.5392	651 / 651	BZL001_contig_65	342..992	Transcriptional regulator CsgD for 2nd curli operon [Salmonella enterica subsp. enterica serovar Typhimurium str. LT2
STM0550	99.0318	723 / 723	BZL001_contig_41	154037..154759	Transcriptional regulator of fimbriae expression FimY [Salmonella enterica subsp. enterica serovar Typhimurium str. LT2
STM0549	99.2101	633 / 633	BZL001_contig_41	155363..155995	Transcriptional regulator of fimbriae expression FimZ (LuxR/UhpA family) [Salmonella enterica subsp. enterica serovar Typhimurium str. LT2
STM1231	100	675 / 675	BZL001_contig_26	6343..7017	Transcriptional regulatory protein PhoP [Salmonella enterica subsp. enterica serovar Typhimurium str. LT2
STM2871	99.7365	759 / 759	BZL001_contig_38	44719..45477	Type III secretion bridge between inner and outermembrane lipoprotein (YscJ,HrcJ,EscJ, PscJ) [Salmonella enterica subsp. enterica serovar Typhimurium str. LT2
STM1409	98.5782	633 / 633	BZL001_contig_2	363556..364188	Type III secretion bridge between inner and outermembrane lipoprotein (YscJ,HrcJ,EscJ, PscJ) [Salmonella enterica subsp. enterica serovar Typhimurium str. LT2
STM2886	98.996	498 / 498	BZL001_contig_38	60621..61118	Type III secretion chaperone protein for YopD (SycD); Chaperone protein SicA (Salmonella invasin chaperone) [Salmonella enterica subsp. enterica serovar Typhimurium str. LT2
STM1415	98.8479	1302 / 1302	BZL001_contig_2	357590..358891	Type III secretion cytoplasmic ATP synthase (EC 3.6.3.14, YscN,SpaL,MxiB,HrcN,EscN) [Salmonella enterica subsp. enterica serovar Typhimurium str. LT2
STM2894	99.6142	1296 / 1296	BZL001_contig_38	66400..67695	Type III secretion cytoplasmic ATP synthase (EC 3.6.3.14, YscN,SpaL,MxiB,HrcN,EscN); Probable ATP synthase SpaL (EC 3.6.3.14) (Invasion protein InvC) [Salmonella enterica subsp. enterica serovar Typhimurium str. LT2
STM1412	99.4965	993 / 993	BZL001_contig_2	361337..362329	Type III secretion cytoplasmic protein (YscL) [Salmonella enterica subsp. enterica serovar Typhimurium str. LT2
STM1398	97.8003	591 / 591	BZL001_contig_2	370058..370648	Type III secretion effector SseB [Salmonella enterica subsp. enterica serovar Typhimurium str. LT2
STM1404	98.7229	783 / 783	BZL001_contig_2	365825..366607	Type III secretion effector SseF [Salmonella enterica subsp. enterica serovar Typhimurium str. LT2
STM1405	99.6317	543 / 543	BZL001_contig_2	365139..365681	Type III secretion effector SseG [Salmonella enterica subsp. enterica serovar Typhimurium str. LT2
STM2892	99.5054	1011 / 1011	BZL001_contig_38	64969..65979	Type III secretion host injection and negative regulator protein (YopD); Surface presentation of antigens protein SpaN (Invasion protein InvJ) [Salmonella enterica subsp. enterica serovar Typhimurium str. LT2
STM2883	99.8062	1032 / 1032	BZL001_contig_38	56478..57509	Type III secretion host injection protein (YopB); Cell invasion protein SipD (Salmonella invasion protein D) [Salmonella enterica subsp. enterica serovar Typhimurium str. LT2
STM2882	99.8013	2013 / 2013	BZL001_contig_38	54402..56414	Type III secretion injected virulence protein (YopE) [Salmonella enterica subsp. enterica serovar Typhimurium str. LT2
STM2878	99.8756	1608 / 1608	BZL001_contig_38	51794..53401	Type III secretion injected virulence protein (YopH,tyrosine phosphatase of FAK and p130cas, prevents phagocytosis) [Salmonella enterica subsp. enterica serovar Typhimurium str. LT2
STM2865	99.654	867 / 867	BZL001_contig_38	39621..40487	Type III secretion injected virulence protein (YopP,YopJ, induces apoptosis, prevents cytokine induction, inhibits NFkb activation) [Salmonella enterica subsp. enterica serovar Typhimurium str. LT2
STM1414	100	2046 / 2046	BZL001_contig_2	358881..360926	Type III secretion inner membrane channel protein (LcrD,HrcV,EscV,SsaV) [Salmonella enterica subsp. enterica serovar Typhimurium str. LT2
STM2896	99.174	2058 / 2058	BZL001_contig_38	68123..70180	Type III secretion inner membrane channel protein (LcrD,HrcV,EscV,SsaV); Invasion protein InvA [Salmonella enterica subsp. enterica serovar Typhimurium str. LT2
STM1418	98.452	969 / 969	BZL001_contig_2	355906..356874	Type III secretion inner membrane protein (YscQ,homologous to flagellar export components) [Salmonella enterica subsp. enterica serovar Typhimurium str. LT2
STM2891	99.6711	912 / 912	BZL001_contig_38	64058..64969	Type III secretion inner membrane protein (YscQ,homologous to flagellar export components); Surface presentation of antigens protein SpaO [Salmonella enterica subsp. enterica serovar Typhimurium str. LT2
STM1419	98.9198	648 / 648	BZL001_contig_2	355191..355838	Type III secretion inner membrane protein (YscR,SpaR,HrcR,EscR,homologous to flagellar export components) [Salmonella enterica subsp. enterica serovar Typhimurium str. LT2
STM2890	99.2593	675 / 675	BZL001_contig_38	63394..64068	Type III secretion inner membrane protein (YscR,SpaR,HrcR,EscR,homologous to flagellar export components); Surface presentation of antigens protein SpaP [Salmonella enterica subsp. enterica serovar Typhimurium str. LT2
STM1420	100	114 / 114	BZL001_contig_2	354928..355041	Type III secretion inner membrane protein (YscS,homologous to flagellar export components) [Salmonella enterica subsp. enterica serovar Typhimurium str. LT2
STM2889	99.2337	261 / 261	BZL001_contig_38	63108..63368	Type III secretion inner membrane protein (YscS,homologous to flagellar export components); Surface presentation of antigens protein SpaQ [Salmonella enterica subsp. enterica serovar Typhimurium str. LT2
STM1421	98.2051	780 / 780	BZL001_contig_2	354148..354927	Type III secretion inner membrane protein (YscT,HrcT,SpaR,EscT,EpaR1,homologous to flagellar export components) [Salmonella enterica subsp. enterica serovar Typhimurium str. LT2
STM1422	99.1501	1059 / 1059	BZL001_contig_2	353093..354151	Type III secretion inner membrane protein (YscU,SpaS,EscU,HrcU,SsaU, homologous to flagellar export components) [Salmonella enterica subsp. enterica serovar Typhimurium str. LT2
STM2887	99.9066	1071 / 1071	BZL001_contig_38	61256..62326	Type III secretion inner membrane protein (YscU,SpaS,EscU,HrcU,SsaU, homologous to flagellar export components); Surface presentation of antigens protein SpaS [Salmonella enterica subsp. enterica serovar Typhimurium str. LT2
STM2884	99.6748	1230 / 1230	BZL001_contig_38	57580..58809	Type III secretion negative modulator of injection (YopK,YopQ,controls size of translocator pore); Cell invasion protein sipC (Effector protein SipC) [Salmonella enterica subsp. enterica serovar Typhimurium str. LT2
STM2897	99.3744	1119 / 1119	BZL001_contig_38	70205..71323	Type III secretion outermembrane contact sensing protein (YopN,Yop4b,LcrE); Invasion protein InvE [Salmonella enterica subsp. enterica serovar Typhimurium str. LT2
STM1394	99.0629	1494 / 1494	BZL001_contig_2	372687..374180	Type III secretion outermembrane pore forming protein (YscC,MxiD,HrcC, InvG) [Salmonella enterica subsp. enterica serovar Typhimurium str. LT2
STM2898	98.9826	1671 / 1671	BZL001_contig_38	71320..72990	Type III secretion outermembrane pore forming protein (YscC,MxiD,HrcC, InvG); Protein InvG precursor [Salmonella enterica subsp. enterica serovar Typhimurium str. LT2
STM1417	99.4152	342 / 342	BZL001_contig_2	356855..357196	Type III secretion protein (YscP) [Salmonella enterica subsp. enterica serovar Typhimurium str. LT2
STM1393	99.5025	402 / 402	BZL001_contig_2	374182..374583	Type III secretion protein SsaB [Salmonella enterica subsp. enterica serovar Typhimurium str. LT2
STM1395	99.1667	1200 / 1200	BZL001_contig_2	371495..372694	Type III secretion protein SsaD [Salmonella enterica subsp. enterica serovar Typhimurium str. LT2
STM1406	100	216 / 216	BZL001_contig_2	364830..365045	Type III secretion protein SsaG [Salmonella enterica subsp. enterica serovar Typhimurium str. LT2
STM1407	99.6564	291 / 291	BZL001_contig_2	364562..364852	Type III secretion protein SsaH [Salmonella enterica subsp. enterica serovar Typhimurium str. LT2
STM1408	99.6212	264 / 264	BZL001_contig_2	364302..364565	Type III secretion protein SsaI [Salmonella enterica subsp. enterica serovar Typhimurium str. LT2
STM1411	99.4074	675 / 675	BZL001_contig_2	362319..362993	Type III secretion protein SsaK [Salmonella enterica subsp. enterica serovar Typhimurium str. LT2
STM1413	100	369 / 369	BZL001_contig_2	360911..361279	Type III secretion protein SsaM [Salmonella enterica subsp. enterica serovar Typhimurium str. LT2
STM1416	99.7354	378 / 378	BZL001_contig_2	357210..357587	Type III secretion spans bacterial envelope protein (YscO) [Salmonella enterica subsp. enterica serovar Typhimurium str. LT2
STM2895	99.2647	408 / 408	BZL001_contig_38	67692..68099	Type III secretion system protein BsaR; Surface presentation of antigens protein SpaK (Invasion protein InvB) [Salmonella enterica subsp. enterica serovar Typhimurium str. LT2
STM2899	100	750 / 750	BZL001_contig_38	73005..73754	Type III secretion thermoregulatory protein (LcrF,VirF,transcription regulation of virulence plasmid) [Salmonella enterica subsp. enterica serovar Typhimurium str. LT2
STM2876	100	1662 / 1662	BZL001_contig_38	49579..51240	Type III secretion transcriptional activator HilA [Salmonella enterica subsp. enterica serovar Typhimurium str. LT2
STM2867	99.7748	888 / 888	BZL001_contig_38	41830..42717	Type III secretion transcriptional regulator HilC (= SirC) [Salmonella enterica subsp. enterica serovar Typhimurium str. LT2
STM2875	99.6774	930 / 930	BZL001_contig_38	47559..48488	Type III secretion transcriptional regulator HilD [Salmonella enterica subsp. enterica serovar Typhimurium str. LT2
STM0543	98.9247	558 / 558	BZL001_contig_41	161578..162135	Uncharacterized fimbrial-like protein SfmA [Salmonella enterica subsp. enterica serovar Typhimurium str. LT2
STM0548	98.8439	519 / 519	BZL001_contig_41	156041..156559	Uncharacterized fimbrial-like protein SfmF [Salmonella enterica subsp. enterica serovar Typhimurium str. LT2
STM0547	97.9167	1008 / 1008	BZL001_contig_41	156569..157576	Uncharacterized fimbrial-like protein SfmH [Salmonella enterica subsp. enterica serovar Typhimurium str. LT2
SeHA_C0206	100	501 / 501	BZL001_contig_8	24842..25342	Uncharacterized fimbrial-like protein YadK [Salmonella enterica subsp. enterica serovar Heidelberg str. SL476
STM2149	99.7024	1008 / 1008	BZL001_contig_21	75358..76365	Uncharacterized fimbrial-like protein YehA [Salmonella enterica subsp. enterica serovar Typhimurium str. LT2
STM2152	99.435	531 / 531	BZL001_contig_21	79623..80153	Uncharacterized fimbrial-like protein YehD [Salmonella enterica subsp. enterica serovar Typhimurium str. LT2
STM4572	99.9585	2409 / 2409	BZL001_contig_10	61877..64285	Uncharacterized outer membrane usher protein YhcD [Salmonella enterica subsp. enterica serovar Typhimurium str. LT2
STM2517	99.5896	2193 / 2193	BZL001_contig_48	17399..19591	adherence and invasion outermembrane protein (Inv,enhances Peyer's patches colonization) [Salmonella enterica subsp. enterica serovar Typhimurium str. LT2
STM3757	100	2868 / 2868	BZL001_contig_18	54781..57648	autotransporter [Salmonella enterica subsp. enterica serovar Typhimurium str. LT2
STM2885	99.4949	1782 / 1782	BZL001_contig_38	58837..60618	cell invasion protein SipB [Salmonella enterica subsp. enterica serovar Typhimurium str. LT2
SEN2794	97.9167	240 / 240	BZL001_contig_3	281547..281786	hypothetical protein [Salmonella enterica subsp. enterica serovar Enteritidis str. P125109
STM1088	100	876 / 876	BZL001_contig_27	148172..149047	hypothetical protein [Salmonella enterica subsp. enterica serovar Typhimurium str. LT2
STM0174	99.6296	1080 / 1080	BZL001_contig_8	32372..33451	hypothetical protein [Salmonella enterica subsp. enterica serovar Typhimurium str. LT2
STM2137	99.7024	1008 / 1008	BZL001_contig_21	64062..65069	hypothetical protein [Salmonella enterica subsp. enterica serovar Typhimurium str. LT2
STM2241	100	2367 / 2367	BZL001_contig_22	4741..7107	leucine-rich repeat protein [Salmonella enterica subsp. enterica serovar Typhimurium str. LT2
STM0552	98.66	597 / 597	BZL001_contig_41	152949..153545	putative fimbrial protein [Salmonella enterica subsp. enterica serovar Typhimurium str. LT2
STM1602	96.8454	951 / 951	BZL001_contig_2	159724..160674	secreted effector protein [Salmonella enterica subsp. enterica serovar Typhimurium str. LT2
STM2066	98.9783	2349 / 2349	BZL001_contig_33	23543..25891	secreted effector protein [Salmonella enterica subsp. enterica serovar Typhimurium str. LT2
STM2780	99.3642	1101 / 1101	BZL001_contig_1	40370..41470	secreted effector protein [Salmonella enterica subsp. enterica serovar Typhimurium str. LT2

## Sheet: BZL002
Gene	% Identity	Query / HSP Length	Contig	Position in contig	Predicted phenotype
STM2513	96.9563	6111 / 6111	BZL002__contig_11	114238..120348	AIDA autotransporter-like protein [Salmonella enterica subsp. enterica serovar Typhimurium str. LT2
STM2881	99.1968	249 / 249	BZL002__contig_16	502988..503236	Acyl carrier protein [Salmonella enterica subsp. enterica serovar Typhimurium str. LT2
SeHA_C0339	100	519 / 519	BZL002__contig_23	7815..8333	Alpha-fimbriae major subunit [Salmonella enterica subsp. enterica serovar Heidelberg str. SL476
SeHA_C0341	100	1053 / 1053	BZL002__contig_23	3917..4969	Alpha-fimbriae tip adhesin [Salmonella enterica subsp. enterica serovar Heidelberg str. SL476
SeHA_C0340	100	2688 / 2688	BZL002__contig_23	5019..7706	Alpha-fimbriae usher protein [Salmonella enterica subsp. enterica serovar Heidelberg str. SL476
STM4573	100	708 / 708	BZL002__contig_27	115156..115863	Beta-fimbriae chaperone protein [Salmonella enterica subsp. enterica serovar Typhimurium str. LT2
STM4571	100	174 / 174	BZL002__contig_27	112165..112338	Beta-fimbriae probable major subunit [Salmonella enterica subsp. enterica serovar Typhimurium str. LT2
STM4574	100	690 / 690	BZL002__contig_27	115941..116630	Beta-fimbriae probable major subunit [Salmonella enterica subsp. enterica serovar Typhimurium str. LT2
STM3639	100	699 / 699	BZL002__contig_5	133132..133830	Chaperone protein LpfB [Salmonella enterica subsp. enterica serovar Typhimurium str. LT2
STM2879	100	393 / 393	BZL002__contig_16	503567..503959	Chaperone protein SicP [Salmonella enterica subsp. enterica serovar Typhimurium str. LT2
STM1141	99.7475	396 / 396	BZL002__contig_28	43939..44334	Curli production assembly/transport component CsgE [Salmonella enterica subsp. enterica serovar Typhimurium str. LT2
STM1140	100	417 / 417	BZL002__contig_28	43496..43912	Curli production assembly/transport component CsgF [Salmonella enterica subsp. enterica serovar Typhimurium str. LT2
STM1139	99.6403	834 / 834	BZL002__contig_28	42636..43469	Curli production assembly/transport component CsgG [Salmonella enterica subsp. enterica serovar Typhimurium str. LT2
STM2287	96.4809	1023 / 1023	BZL002__contig_18	129767..130789	Deubiquitinating protease ElaD [Salmonella enterica subsp. enterica serovar Typhimurium str. LT2
STM0338	98.9071	2562 / 2562	BZL002__contig_25	53847..56408	FIG031703_ Fimbriae usher protein StbC [Salmonella enterica subsp. enterica serovar Typhimurium str. LT2
STM3028	97.4699	2490 / 2490	BZL002__contig_16	328532..331021	FIG036507_ Fimbriae usher protein StdB [Salmonella enterica subsp. enterica serovar Typhimurium str. LT2
STM4593	99.4646	2428 / 2430	BZL002__contig_27	135771..138198	FIG037424_ Fimbriae usher protein SthB [Salmonella enterica subsp. enterica serovar Typhimurium str. LT2
STM0175	99.4503	2547 / 2547	BZL002__contig_12	88670..91216	FIG100795_ Fimbriae usher protein StiC [Salmonella enterica subsp. enterica serovar Typhimurium str. LT2
SeHA_C0210	100	753 / 753	BZL002__contig_12	78969..79721	Fimbria adhesin EcpD [Salmonella enterica subsp. enterica serovar Heidelberg str. SL476
SEN2795	99.2612	2301 / 2301	BZL002__contig_16	422778..425078	Fimbriae usher protein StfC [Salmonella enterica subsp. enterica serovar Enteritidis str. P125109
STM0196	99.2476	2658 / 2658	BZL002__contig_12	55013..57670	Fimbriae usher protein StfC [Salmonella enterica subsp. enterica serovar Typhimurium str. LT2
STM0544	99.1919	495 / 495	BZL002__contig_13	167427..167921	Fimbriae-like adhesin FimI [Salmonella enterica subsp. enterica serovar Typhimurium str. LT2
STM0024	98.2143	1008 / 1008	BZL002__contig_27	172115..173122	Fimbriae-like adhesin SfmH [Salmonella enterica subsp. enterica serovar Typhimurium str. LT2
STM0027	98.9489	666 / 666	BZL002__contig_27	174234..174899	Fimbrial chaparone BcfG [Salmonella enterica subsp. enterica serovar Typhimurium str. LT2
STM0022	99.7089	687 / 687	BZL002__contig_27	168802..169488	Fimbrial chaperone BcfB [Salmonella enterica subsp. enterica serovar Typhimurium str. LT2
STM0339	98.9501	762 / 762	BZL002__contig_25	53102..53863	Fimbrial chaperone protein [Salmonella enterica subsp. enterica serovar Typhimurium str. LT2
STM0336	97.9487	585 / 585	BZL002__contig_25	57878..58462	Fimbrial chaperone protein [Salmonella enterica subsp. enterica serovar Typhimurium str. LT2
SeHA_C0205	100	1062 / 1062	BZL002__contig_12	84207..85268	Fimbrial protein Yad-like [Salmonella enterica subsp. enterica serovar Heidelberg str. SL476
SeHA_C0207	100	462 / 462	BZL002__contig_12	83116..83577	Fimbrial protein YadL [Salmonella enterica subsp. enterica serovar Heidelberg str. SL476
SeHA_C0208	100	201 / 201	BZL002__contig_12	82793..82993	Fimbrial protein YadM-like [Salmonella enterica subsp. enterica serovar Heidelberg str. SL476
SeHA_C0211	100	543 / 543	BZL002__contig_12	78340..78882	Fimbrial protein YadN-like [Salmonella enterica subsp. enterica serovar Heidelberg str. SL476
STM0340	98.8827	537 / 537	BZL002__contig_25	52504..53040	Fimbrial protein precursor [Salmonella enterica subsp. enterica serovar Typhimurium str. LT2
STM0025	98.4496	516 / 516	BZL002__contig_27	173153..173668	Fimbrial subunit [Salmonella enterica subsp. enterica serovar Typhimurium str. LT2
STM0026	98.6513	519 / 519	BZL002__contig_27	173684..174202	Fimbrial subunit [Salmonella enterica subsp. enterica serovar Typhimurium str. LT2
STM0021	99.4475	543 / 543	BZL002__contig_27	168159..168701	Fimbrial subunit BcfA [Salmonella enterica subsp. enterica serovar Typhimurium str. LT2
SeSA_A4485	99.41	339 / 339	BZL002__contig_30	1108..1446	G-nucleotide exchange factor SopE [Salmonella enterica subsp. enterica serovar Schwarzengrund str. CVM19633
STM1855	100	723 / 723	BZL002__contig_17	11240..11962	G-nucleotide exchange factor SopE [Salmonella enterica subsp. enterica serovar Typhimurium str. LT2
STM1091	99.8814	1686 / 1686	BZL002__contig_30	38720..40405	Inositol phosphate phosphatase sopB (EC 3.1.3.-) [Salmonella enterica subsp. enterica serovar Typhimurium str. LT2
STM2877	100	483 / 483	BZL002__contig_16	505631..506113	Invasion protein IagB precursor [Salmonella enterica subsp. enterica serovar Typhimurium str. LT2
STM2900	99.7748	444 / 444	BZL002__contig_16	482816..483259	Invasion protein invH precursor [Salmonella enterica subsp. enterica serovar Typhimurium str. LT2
STM0800	96.7363	2298 / 2298	BZL002__contig_24	110910..113177	Leucine-rich repeat protein [Salmonella enterica subsp. enterica serovar Typhimurium str. LT2
STM3640	100	525 / 525	BZL002__contig_5	132523..133047	Long polar fimbria protein A [Salmonella enterica subsp. enterica serovar Typhimurium str. LT2
STM1144	99.5614	456 / 456	BZL002__contig_28	46240..46695	Major curlin subunit precursor CsgA [Salmonella enterica subsp. enterica serovar Typhimurium str. LT2
STM0195	99.8217	561 / 561	BZL002__contig_12	57756..58316	Major fimbrial subunit StfA [Salmonella enterica subsp. enterica serovar Typhimurium str. LT2
STM3763	99.5966	2727 / 2727	BZL002__contig_20	850..3576	Mg(2+) transport ATPase, P-type (EC 3.6.3.2) [Salmonella enterica subsp. enterica serovar Typhimurium str. LT2
STM3764	100	678 / 678	BZL002__contig_20	3796..4473	Mg(2+)-transport-ATPase-associated protein MgtC [Salmonella enterica subsp. enterica serovar Typhimurium str. LT2
STM1143	99.7807	456 / 456	BZL002__contig_28	45743..46198	Minor curlin subunit CsgB, nucleation component of curlin monomers [Salmonella enterica subsp. enterica serovar Typhimurium str. LT2
SEN2797	98.9518	477 / 477	BZL002__contig_16	421466..421942	Minor fimbrial subunit StfE [Salmonella enterica subsp. enterica serovar Enteritidis str. P125109
STM0198	97.6608	513 / 513	BZL002__contig_12	53712..54224	Minor fimbrial subunit StfE [Salmonella enterica subsp. enterica serovar Typhimurium str. LT2
SEN2798	99.3865	489 / 489	BZL002__contig_16	420981..421469	Minor fimbrial subunit StfF [Salmonella enterica subsp. enterica serovar Enteritidis str. P125109
STM2874	99.4366	1065 / 1065	BZL002__contig_16	510242..511306	MxiG protein; Pathogenicity 1 island effector protein [Salmonella enterica subsp. enterica serovar Typhimurium str. LT2
STM2873	100	243 / 243	BZL002__contig_16	511331..511573	MxiH protein; Type III secretion cytoplasmic protein (YscF) [Salmonella enterica subsp. enterica serovar Typhimurium str. LT2
STM2869	99.8532	681 / 681	BZL002__contig_16	513180..513860	OrgB protein, associated with InvC ATPase of type III secretion system [Salmonella enterica subsp. enterica serovar Typhimurium str. LT2
STM0023	98.9126	2667 / 2667	BZL002__contig_27	169448..172114	Outer membrane usher protein BcfC [Salmonella enterica subsp. enterica serovar Typhimurium str. LT2
SeHA_C0209	100	2391 / 2391	BZL002__contig_12	79996..82386	Outer membrane usher protein HtrE [Salmonella enterica subsp. enterica serovar Heidelberg str. SL476
STM3638	100	2529 / 2529	BZL002__contig_5	133853..136381	Outer membrane usher protein LpfC [Salmonella enterica subsp. enterica serovar Typhimurium str. LT2
STM0546	99.2729	2613 / 2613	BZL002__contig_13	168688..171300	Outer membrane usher protein SfmD [Salmonella enterica subsp. enterica serovar Typhimurium str. LT2
STM2150	99.7992	2490 / 2490	BZL002__contig_6	194790..197279	Outer membrane usher protein YehB [Salmonella enterica subsp. enterica serovar Typhimurium str. LT2
STM2870	100	579 / 579	BZL002__contig_16	512645..513223	Oxygen-regulated invasion protein OrgA [Salmonella enterica subsp. enterica serovar Typhimurium str. LT2
STM2872	100	243 / 243	BZL002__contig_16	511655..511897	Pathogenicity 1 island effector protein [Salmonella enterica subsp. enterica serovar Typhimurium str. LT2
SEN2796	99.8708	774 / 774	BZL002__contig_16	421992..422765	Periplasmic fimbrial chaperone [Salmonella enterica subsp. enterica serovar Enteritidis str. P125109
STM0197	99.336	753 / 753	BZL002__contig_12	54243..54995	Periplasmic fimbrial chaperone StfD [Salmonella enterica subsp. enterica serovar Typhimurium str. LT2
STM0545	100	693 / 693	BZL002__contig_13	167965..168657	Probable fimbrial chaperone SfmC [Salmonella enterica subsp. enterica serovar Typhimurium str. LT2
STM2151	99.4152	684 / 684	BZL002__contig_6	197293..197976	Probable fimbrial chaperone YehC [Salmonella enterica subsp. enterica serovar Typhimurium str. LT2
STM3027	97.8495	744 / 744	BZL002__contig_16	331062..331805	Probable fimbrial chaperone protein [Salmonella enterica subsp. enterica serovar Typhimurium str. LT2
STM3637	100	1080 / 1080	BZL002__contig_5	136399..137478	Protein LpfD [Salmonella enterica subsp. enterica serovar Typhimurium str. LT2
STM3636	100	528 / 528	BZL002__contig_5	137484..138011	Protein LpfE [Salmonella enterica subsp. enterica serovar Typhimurium str. LT2
STM1145	100	327 / 327	BZL002__contig_28	46757..47083	Putative curli production protein CsgC [Salmonella enterica subsp. enterica serovar Typhimurium str. LT2
STM2868	99.1736	363 / 363	BZL002__contig_16	513947..514309	Putative effector protein OrgC of SPI-1 type III secretion system [Salmonella enterica subsp. enterica serovar Typhimurium str. LT2
STM0337	99.1704	1326 / 1326	BZL002__contig_25	56413..57738	Putative exported protein precursor [Salmonella enterica subsp. enterica serovar Typhimurium str. LT2
STM0176	98.9766	684 / 684	BZL002__contig_12	87960..88643	Putative fimbrial chaparone StiB [Salmonella enterica subsp. enterica serovar Typhimurium str. LT2
STM4594	99.4152	684 / 684	BZL002__contig_27	138352..139035	Putative fimbrial chaperone protein [Salmonella enterica subsp. enterica serovar Typhimurium str. LT2
STM4595	98.9011	546 / 546	BZL002__contig_27	139106..139651	Putative fimbrial subunit [Salmonella enterica subsp. enterica serovar Typhimurium str. LT2
STM4592	99.1039	558 / 558	BZL002__contig_27	135194..135751	Putative fimbrial subunit [Salmonella enterica subsp. enterica serovar Typhimurium str. LT2
STM0177	95.3959	540 / 540	BZL002__contig_12	87370..87912	Putative fimbrial subunit StiA [Salmonella enterica subsp. enterica serovar Typhimurium str. LT2
STM4591	98.4346	1086 / 1086	BZL002__contig_27	134068..135153	Putative major fimbrial subunit [Salmonella enterica subsp. enterica serovar Typhimurium str. LT2
STM2514	98.8779	7308 / 7308	BZL002__contig_11	106228..113535	Putative outer membrane protein [Salmonella enterica subsp. enterica serovar Typhimurium str. LT2
STM2866	100	756 / 756	BZL002__contig_16	515926..516681	SPI1-associated transcriptional regulator SprB [Salmonella enterica subsp. enterica serovar Typhimurium str. LT2
STM1631	99.674	1227 / 1227	BZL002__contig_17	241331..242557	Secreted effector J SseJ [Salmonella enterica subsp. enterica serovar Typhimurium str. LT2
STM2945	98.7073	1083 / 1083	BZL002__contig_16	439330..440412	Secreted protein [Salmonella enterica subsp. enterica serovar Typhimurium str. LT2
STM1399	98.8506	435 / 435	BZL002__contig_14	159358..159792	Secretion system chaparone SscA [Salmonella enterica subsp. enterica serovar Typhimurium str. LT2
STM1403	100	429 / 429	BZL002__contig_14	162329..162757	Secretion system chaparone SscB [Salmonella enterica subsp. enterica serovar Typhimurium str. LT2
STM1396	99.1416	233 / 234	BZL002__contig_14	157903..158135	Secretion system effector SsaE [Salmonella enterica subsp. enterica serovar Typhimurium str. LT2
STM1397	99.6942	327 / 327	BZL002__contig_14	158399..158725	Secretion system effector SseA [Salmonella enterica subsp. enterica serovar Typhimurium str. LT2
STM1400	98.1443	1455 / 1455	BZL002__contig_14	159795..161249	Secretion system effector SseC [Salmonella enterica subsp. enterica serovar Typhimurium str. LT2
STM1401	97.2222	504 / 504	BZL002__contig_14	161349..161852	Secretion system effector SseD [Salmonella enterica subsp. enterica serovar Typhimurium str. LT2
STM1402	100	156 / 156	BZL002__contig_14	162116..162271	Secretion system effector SseE [Salmonella enterica subsp. enterica serovar Typhimurium str. LT2
STM1391	99.5305	639 / 639	BZL002__contig_14	150965..151603	Secretion system regulator of DegU/UvrY/BvgA type [Salmonella enterica subsp. enterica serovar Typhimurium str. LT2
STM1392	99.3847	2763 / 2763	BZL002__contig_14	151634..154396	Secretion system regulator_ Sensor component (EC 2.7.3.-) (EC 2.7.1.40) [Salmonella enterica subsp. enterica serovar Typhimurium str. LT2
STM1230	98.7705	1464 / 1464	BZL002__contig_28	131828..133291	Sensor histidine kinase PhoQ (EC 2.7.13.3) [Salmonella enterica subsp. enterica serovar Typhimurium str. LT2
STM1224	99.9011	1011 / 1011	BZL002__contig_28	124446..125456	SifA protein [Salmonella enterica subsp. enterica serovar Typhimurium str. LT2
STM1044	100	306 / 306	BZL002__contig_1	80932..81237	Superoxide dismutase [Cu-Zn] precursor (EC 1.15.1.1) [Salmonella enterica subsp. enterica serovar Typhimurium str. LT2
STM2893	100	444 / 444	BZL002__contig_16	490949..491392	Surface presentation of antigens protein SpaM [Salmonella enterica subsp. enterica serovar Typhimurium str. LT2
STM2888	99.3687	792 / 792	BZL002__contig_16	494267..495058	Surface presentation of antigens protein SpaR; Type III secretion inner membrane protein (YscT,HrcT,SpaR,EscT,EpaR1,homologous to flagellar export components) [Salmonella enterica subsp. enterica serovar Typhimurium str. LT2
SeHA_C2958	100	897 / 897	BZL002__contig_16	597159..598055	Transcriptional regulator [Salmonella enterica subsp. enterica serovar Heidelberg str. SL476
STM1142	99.5392	651 / 651	BZL002__contig_28	44339..44989	Transcriptional regulator CsgD for 2nd curli operon [Salmonella enterica subsp. enterica serovar Typhimurium str. LT2
STM0550	99.0318	723 / 723	BZL002__contig_13	174132..174854	Transcriptional regulator of fimbriae expression FimY [Salmonella enterica subsp. enterica serovar Typhimurium str. LT2
STM0549	99.2101	633 / 633	BZL002__contig_13	172896..173528	Transcriptional regulator of fimbriae expression FimZ (LuxR/UhpA family) [Salmonella enterica subsp. enterica serovar Typhimurium str. LT2
STM1231	100	675 / 675	BZL002__contig_28	133291..133965	Transcriptional regulatory protein PhoP [Salmonella enterica subsp. enterica serovar Typhimurium str. LT2
STM1409	98.5782	633 / 633	BZL002__contig_14	165192..165824	Type III secretion bridge between inner and outermembrane lipoprotein (YscJ,HrcJ,EscJ, PscJ) [Salmonella enterica subsp. enterica serovar Typhimurium str. LT2
STM2871	99.7365	759 / 759	BZL002__contig_16	511894..512652	Type III secretion bridge between inner and outermembrane lipoprotein (YscJ,HrcJ,EscJ, PscJ) [Salmonella enterica subsp. enterica serovar Typhimurium str. LT2
STM2886	98.996	498 / 498	BZL002__contig_16	496253..496750	Type III secretion chaperone protein for YopD (SycD); Chaperone protein SicA (Salmonella invasin chaperone) [Salmonella enterica subsp. enterica serovar Typhimurium str. LT2
STM1415	98.8479	1302 / 1302	BZL002__contig_14	170489..171790	Type III secretion cytoplasmic ATP synthase (EC 3.6.3.14, YscN,SpaL,MxiB,HrcN,EscN) [Salmonella enterica subsp. enterica serovar Typhimurium str. LT2
STM2894	99.6142	1296 / 1296	BZL002__contig_16	489676..490971	Type III secretion cytoplasmic ATP synthase (EC 3.6.3.14, YscN,SpaL,MxiB,HrcN,EscN); Probable ATP synthase SpaL (EC 3.6.3.14) (Invasion protein InvC) [Salmonella enterica subsp. enterica serovar Typhimurium str. LT2
STM1412	99.4965	993 / 993	BZL002__contig_14	167051..168043	Type III secretion cytoplasmic protein (YscL) [Salmonella enterica subsp. enterica serovar Typhimurium str. LT2
STM1398	97.8003	591 / 591	BZL002__contig_14	158732..159322	Type III secretion effector SseB [Salmonella enterica subsp. enterica serovar Typhimurium str. LT2
STM1404	98.7229	783 / 783	BZL002__contig_14	162773..163555	Type III secretion effector SseF [Salmonella enterica subsp. enterica serovar Typhimurium str. LT2
STM1405	99.6317	543 / 543	BZL002__contig_14	163699..164241	Type III secretion effector SseG [Salmonella enterica subsp. enterica serovar Typhimurium str. LT2
STM2892	99.5054	1011 / 1011	BZL002__contig_16	491392..492402	Type III secretion host injection and negative regulator protein (YopD); Surface presentation of antigens protein SpaN (Invasion protein InvJ) [Salmonella enterica subsp. enterica serovar Typhimurium str. LT2
STM2883	99.8062	1032 / 1032	BZL002__contig_16	499862..500893	Type III secretion host injection protein (YopB); Cell invasion protein SipD (Salmonella invasion protein D) [Salmonella enterica subsp. enterica serovar Typhimurium str. LT2
STM2882	99.8013	2013 / 2013	BZL002__contig_16	500957..502969	Type III secretion injected virulence protein (YopE) [Salmonella enterica subsp. enterica serovar Typhimurium str. LT2
STM2878	99.8756	1608 / 1608	BZL002__contig_16	503970..505577	Type III secretion injected virulence protein (YopH,tyrosine phosphatase of FAK and p130cas, prevents phagocytosis) [Salmonella enterica subsp. enterica serovar Typhimurium str. LT2
STM2865	99.654	867 / 867	BZL002__contig_16	516884..517750	Type III secretion injected virulence protein (YopP,YopJ, induces apoptosis, prevents cytokine induction, inhibits NFkb activation) [Salmonella enterica subsp. enterica serovar Typhimurium str. LT2
STM1414	100	2046 / 2046	BZL002__contig_14	168454..170499	Type III secretion inner membrane channel protein (LcrD,HrcV,EscV,SsaV) [Salmonella enterica subsp. enterica serovar Typhimurium str. LT2
STM2896	99.174	2058 / 2058	BZL002__contig_16	487191..489248	Type III secretion inner membrane channel protein (LcrD,HrcV,EscV,SsaV); Invasion protein InvA [Salmonella enterica subsp. enterica serovar Typhimurium str. LT2
STM1418	98.452	969 / 969	BZL002__contig_14	172506..173474	Type III secretion inner membrane protein (YscQ,homologous to flagellar export components) [Salmonella enterica subsp. enterica serovar Typhimurium str. LT2
STM2891	99.6711	912 / 912	BZL002__contig_16	492402..493313	Type III secretion inner membrane protein (YscQ,homologous to flagellar export components); Surface presentation of antigens protein SpaO [Salmonella enterica subsp. enterica serovar Typhimurium str. LT2
STM1419	98.9198	648 / 648	BZL002__contig_14	173542..174189	Type III secretion inner membrane protein (YscR,SpaR,HrcR,EscR,homologous to flagellar export components) [Salmonella enterica subsp. enterica serovar Typhimurium str. LT2
STM2890	99.2593	675 / 675	BZL002__contig_16	493303..493977	Type III secretion inner membrane protein (YscR,SpaR,HrcR,EscR,homologous to flagellar export components); Surface presentation of antigens protein SpaP [Salmonella enterica subsp. enterica serovar Typhimurium str. LT2
STM1420	100	114 / 114	BZL002__contig_14	174339..174452	Type III secretion inner membrane protein (YscS,homologous to flagellar export components) [Salmonella enterica subsp. enterica serovar Typhimurium str. LT2
STM2889	99.2337	261 / 261	BZL002__contig_16	494003..494263	Type III secretion inner membrane protein (YscS,homologous to flagellar export components); Surface presentation of antigens protein SpaQ [Salmonella enterica subsp. enterica serovar Typhimurium str. LT2
STM1421	98.2051	780 / 780	BZL002__contig_14	174453..175232	Type III secretion inner membrane protein (YscT,HrcT,SpaR,EscT,EpaR1,homologous to flagellar export components) [Salmonella enterica subsp. enterica serovar Typhimurium str. LT2
STM1422	99.1501	1059 / 1059	BZL002__contig_14	175229..176287	Type III secretion inner membrane protein (YscU,SpaS,EscU,HrcU,SsaU, homologous to flagellar export components) [Salmonella enterica subsp. enterica serovar Typhimurium str. LT2
STM2887	99.9066	1071 / 1071	BZL002__contig_16	495045..496115	Type III secretion inner membrane protein (YscU,SpaS,EscU,HrcU,SsaU, homologous to flagellar export components); Surface presentation of antigens protein SpaS [Salmonella enterica subsp. enterica serovar Typhimurium str. LT2
STM2884	99.6748	1230 / 1230	BZL002__contig_16	498562..499791	Type III secretion negative modulator of injection (YopK,YopQ,controls size of translocator pore); Cell invasion protein sipC (Effector protein SipC) [Salmonella enterica subsp. enterica serovar Typhimurium str. LT2
STM2897	99.3744	1119 / 1119	BZL002__contig_16	486048..487166	Type III secretion outermembrane contact sensing protein (YopN,Yop4b,LcrE); Invasion protein InvE [Salmonella enterica subsp. enterica serovar Typhimurium str. LT2
STM1394	99.0629	1494 / 1494	BZL002__contig_14	155200..156693	Type III secretion outermembrane pore forming protein (YscC,MxiD,HrcC, InvG) [Salmonella enterica subsp. enterica serovar Typhimurium str. LT2
STM2898	98.9826	1671 / 1671	BZL002__contig_16	484381..486051	Type III secretion outermembrane pore forming protein (YscC,MxiD,HrcC, InvG); Protein InvG precursor [Salmonella enterica subsp. enterica serovar Typhimurium str. LT2
STM1417	99.4152	342 / 342	BZL002__contig_14	172184..172525	Type III secretion protein (YscP) [Salmonella enterica subsp. enterica serovar Typhimurium str. LT2
STM1393	99.5025	402 / 402	BZL002__contig_14	154797..155198	Type III secretion protein SsaB [Salmonella enterica subsp. enterica serovar Typhimurium str. LT2
STM1395	99.1667	1200 / 1200	BZL002__contig_14	156686..157885	Type III secretion protein SsaD [Salmonella enterica subsp. enterica serovar Typhimurium str. LT2
STM1406	100	216 / 216	BZL002__contig_14	164335..164550	Type III secretion protein SsaG [Salmonella enterica subsp. enterica serovar Typhimurium str. LT2
STM1407	99.6564	291 / 291	BZL002__contig_14	164528..164818	Type III secretion protein SsaH [Salmonella enterica subsp. enterica serovar Typhimurium str. LT2
STM1408	99.6212	264 / 264	BZL002__contig_14	164815..165078	Type III secretion protein SsaI [Salmonella enterica subsp. enterica serovar Typhimurium str. LT2
STM1411	99.4074	675 / 675	BZL002__contig_14	166387..167061	Type III secretion protein SsaK [Salmonella enterica subsp. enterica serovar Typhimurium str. LT2
STM1413	100	369 / 369	BZL002__contig_14	168101..168469	Type III secretion protein SsaM [Salmonella enterica subsp. enterica serovar Typhimurium str. LT2
STM1416	99.7354	378 / 378	BZL002__contig_14	171793..172170	Type III secretion spans bacterial envelope protein (YscO) [Salmonella enterica subsp. enterica serovar Typhimurium str. LT2
STM2895	99.2647	408 / 408	BZL002__contig_16	489272..489679	Type III secretion system protein BsaR; Surface presentation of antigens protein SpaK (Invasion protein InvB) [Salmonella enterica subsp. enterica serovar Typhimurium str. LT2
STM2899	100	750 / 750	BZL002__contig_16	483617..484366	Type III secretion thermoregulatory protein (LcrF,VirF,transcription regulation of virulence plasmid) [Salmonella enterica subsp. enterica serovar Typhimurium str. LT2
STM2876	100	1662 / 1662	BZL002__contig_16	506131..507792	Type III secretion transcriptional activator HilA [Salmonella enterica subsp. enterica serovar Typhimurium str. LT2
STM2867	99.7748	888 / 888	BZL002__contig_16	514654..515541	Type III secretion transcriptional regulator HilC (= SirC) [Salmonella enterica subsp. enterica serovar Typhimurium str. LT2
STM2875	99.6774	930 / 930	BZL002__contig_16	508883..509812	Type III secretion transcriptional regulator HilD [Salmonella enterica subsp. enterica serovar Typhimurium str. LT2
STM0543	98.9247	558 / 558	BZL002__contig_13	166756..167313	Uncharacterized fimbrial-like protein SfmA [Salmonella enterica subsp. enterica serovar Typhimurium str. LT2
STM0548	98.8439	519 / 519	BZL002__contig_13	172332..172850	Uncharacterized fimbrial-like protein SfmF [Salmonella enterica subsp. enterica serovar Typhimurium str. LT2
STM0547	97.9167	1008 / 1008	BZL002__contig_13	171315..172322	Uncharacterized fimbrial-like protein SfmH [Salmonella enterica subsp. enterica serovar Typhimurium str. LT2
SeHA_C0206	100	501 / 501	BZL002__contig_12	83695..84195	Uncharacterized fimbrial-like protein YadK [Salmonella enterica subsp. enterica serovar Heidelberg str. SL476
STM2149	99.7024	1008 / 1008	BZL002__contig_6	193767..194774	Uncharacterized fimbrial-like protein YehA [Salmonella enterica subsp. enterica serovar Typhimurium str. LT2
STM2152	99.435	531 / 531	BZL002__contig_6	198032..198562	Uncharacterized fimbrial-like protein YehD [Salmonella enterica subsp. enterica serovar Typhimurium str. LT2
STM4572	99.9585	2409 / 2409	BZL002__contig_27	112734..115142	Uncharacterized outer membrane usher protein YhcD [Salmonella enterica subsp. enterica serovar Typhimurium str. LT2
STM2517	99.5896	2193 / 2193	BZL002__contig_11	97133..99325	adherence and invasion outermembrane protein (Inv,enhances Peyer's patches colonization) [Salmonella enterica subsp. enterica serovar Typhimurium str. LT2
STM3757	100	2868 / 2868	BZL002__contig_5	2950..5817	autotransporter [Salmonella enterica subsp. enterica serovar Typhimurium str. LT2
STM2885	99.4949	1782 / 1782	BZL002__contig_16	496753..498534	cell invasion protein SipB [Salmonella enterica subsp. enterica serovar Typhimurium str. LT2
SEN2794	97.9167	240 / 240	BZL002__contig_16	425557..425796	hypothetical protein [Salmonella enterica subsp. enterica serovar Enteritidis str. P125109
STM1088	100	876 / 876	BZL002__contig_30	36939..37814	hypothetical protein [Salmonella enterica subsp. enterica serovar Typhimurium str. LT2
STM2137	99.7024	1008 / 1008	BZL002__contig_6	182471..183478	hypothetical protein [Salmonella enterica subsp. enterica serovar Typhimurium str. LT2
STM0174	99.6296	1080 / 1080	BZL002__contig_12	91225..92304	hypothetical protein [Salmonella enterica subsp. enterica serovar Typhimurium str. LT2
STM2241	100	2367 / 2367	BZL002__contig_2	4233..6599	leucine-rich repeat protein [Salmonella enterica subsp. enterica serovar Typhimurium str. LT2
STM0552	98.66	597 / 597	BZL002__contig_13	175346..175942	putative fimbrial protein [Salmonella enterica subsp. enterica serovar Typhimurium str. LT2
STM2780	99.3642	1101 / 1101	BZL002__contig_16	599749..600849	secreted effector protein [Salmonella enterica subsp. enterica serovar Typhimurium str. LT2
STM1602	96.8454	951 / 951	BZL002__contig_17	270736..271686	secreted effector protein [Salmonella enterica subsp. enterica serovar Typhimurium str. LT2
STM2066	98.9783	2349 / 2349	BZL002__contig_6	92536..94884	secreted effector protein [Salmonella enterica subsp. enterica serovar Typhimurium str. LT2

## Sheet: CAN001
Gene	% Identity	Query / HSP Length	Contig	Position in contig	Predicted phenotype
STM2513	96.9563	6111 / 6111	CAN001__contig_15	114571..120681	AIDA autotransporter-like protein [Salmonella enterica subsp. enterica serovar Typhimurium str. LT2
STM2881	99.1968	249 / 249	CAN001__contig_3	109660..109908	Acyl carrier protein [Salmonella enterica subsp. enterica serovar Typhimurium str. LT2
SeHA_C0339	100	519 / 519	CAN001__contig_6	4466..4984	Alpha-fimbriae major subunit [Salmonella enterica subsp. enterica serovar Heidelberg str. SL476
SeHA_C0341	100	1053 / 1053	CAN001__contig_6	7830..8882	Alpha-fimbriae tip adhesin [Salmonella enterica subsp. enterica serovar Heidelberg str. SL476
SeHA_C0340	100	2688 / 2688	CAN001__contig_6	5093..7780	Alpha-fimbriae usher protein [Salmonella enterica subsp. enterica serovar Heidelberg str. SL476
STM4573	99.8588	708 / 708	CAN001__contig_19	87615..88322	Beta-fimbriae chaperone protein [Salmonella enterica subsp. enterica serovar Typhimurium str. LT2
STM4574	100	690 / 690	CAN001__contig_19	86848..87537	Beta-fimbriae probable major subunit [Salmonella enterica subsp. enterica serovar Typhimurium str. LT2
STM4571	100	174 / 174	CAN001__contig_19	91140..91313	Beta-fimbriae probable major subunit [Salmonella enterica subsp. enterica serovar Typhimurium str. LT2
STM3639	100	699 / 699	CAN001__contig_28	890..1588	Chaperone protein LpfB [Salmonella enterica subsp. enterica serovar Typhimurium str. LT2
STM2879	100	393 / 393	CAN001__contig_3	108937..109329	Chaperone protein SicP [Salmonella enterica subsp. enterica serovar Typhimurium str. LT2
STM1141	99.7475	396 / 396	CAN001__contig_23	188235..188630	Curli production assembly/transport component CsgE [Salmonella enterica subsp. enterica serovar Typhimurium str. LT2
STM1140	100	417 / 417	CAN001__contig_23	187792..188208	Curli production assembly/transport component CsgF [Salmonella enterica subsp. enterica serovar Typhimurium str. LT2
STM1139	99.6403	834 / 834	CAN001__contig_23	186932..187765	Curli production assembly/transport component CsgG [Salmonella enterica subsp. enterica serovar Typhimurium str. LT2
STM2287	96.4809	1023 / 1023	CAN001__contig_20	119548..120570	Deubiquitinating protease ElaD [Salmonella enterica subsp. enterica serovar Typhimurium str. LT2
STM0338	98.9071	2562 / 2562	CAN001__contig_6	81440..84001	FIG031703_ Fimbriae usher protein StbC [Salmonella enterica subsp. enterica serovar Typhimurium str. LT2
STM3028	97.4699	2490 / 2490	CAN001__contig_3	281863..284352	FIG036507_ Fimbriae usher protein StdB [Salmonella enterica subsp. enterica serovar Typhimurium str. LT2
STM4593	99.4234	2428 / 2430	CAN001__contig_19	65280..67707	FIG037424_ Fimbriae usher protein SthB [Salmonella enterica subsp. enterica serovar Typhimurium str. LT2
STM0175	99.4503	2547 / 2547	CAN001__contig_14	143924..146470	FIG100795_ Fimbriae usher protein StiC [Salmonella enterica subsp. enterica serovar Typhimurium str. LT2
SeHA_C0210	100	753 / 753	CAN001__contig_14	155419..156171	Fimbria adhesin EcpD [Salmonella enterica subsp. enterica serovar Heidelberg str. SL476
SEN2795	99.2612	2301 / 2301	CAN001__contig_3	187818..190118	Fimbriae usher protein StfC [Salmonella enterica subsp. enterica serovar Enteritidis str. P125109
STM0196	99.2476	2658 / 2658	CAN001__contig_14	177470..180127	Fimbriae usher protein StfC [Salmonella enterica subsp. enterica serovar Typhimurium str. LT2
STM0544	99.1919	495 / 495	CAN001__contig_22	213945..214439	Fimbriae-like adhesin FimI [Salmonella enterica subsp. enterica serovar Typhimurium str. LT2
STM0024	98.2143	1008 / 1008	CAN001__contig_19	30356..31363	Fimbriae-like adhesin SfmH [Salmonella enterica subsp. enterica serovar Typhimurium str. LT2
STM0027	98.9489	666 / 666	CAN001__contig_19	28579..29244	Fimbrial chaparone BcfG [Salmonella enterica subsp. enterica serovar Typhimurium str. LT2
STM0022	99.7089	687 / 687	CAN001__contig_19	33990..34676	Fimbrial chaperone BcfB [Salmonella enterica subsp. enterica serovar Typhimurium str. LT2
STM0339	98.9501	762 / 762	CAN001__contig_6	83985..84746	Fimbrial chaperone protein [Salmonella enterica subsp. enterica serovar Typhimurium str. LT2
STM0336	97.9487	585 / 585	CAN001__contig_6	79386..79970	Fimbrial chaperone protein [Salmonella enterica subsp. enterica serovar Typhimurium str. LT2
SeHA_C0205	100	1062 / 1062	CAN001__contig_14	149872..150933	Fimbrial protein Yad-like [Salmonella enterica subsp. enterica serovar Heidelberg str. SL476
SeHA_C0207	100	462 / 462	CAN001__contig_14	151563..152024	Fimbrial protein YadL [Salmonella enterica subsp. enterica serovar Heidelberg str. SL476
SeHA_C0208	100	201 / 201	CAN001__contig_14	152147..152347	Fimbrial protein YadM-like [Salmonella enterica subsp. enterica serovar Heidelberg str. SL476
SeHA_C0211	100	543 / 543	CAN001__contig_14	156258..156800	Fimbrial protein YadN-like [Salmonella enterica subsp. enterica serovar Heidelberg str. SL476
STM0340	98.8827	537 / 537	CAN001__contig_6	84808..85344	Fimbrial protein precursor [Salmonella enterica subsp. enterica serovar Typhimurium str. LT2
STM0025	98.4496	516 / 516	CAN001__contig_19	29810..30325	Fimbrial subunit [Salmonella enterica subsp. enterica serovar Typhimurium str. LT2
STM0026	98.6513	519 / 519	CAN001__contig_19	29276..29794	Fimbrial subunit [Salmonella enterica subsp. enterica serovar Typhimurium str. LT2
STM0021	99.4475	543 / 543	CAN001__contig_19	34777..35319	Fimbrial subunit BcfA [Salmonella enterica subsp. enterica serovar Typhimurium str. LT2
SeSA_A4485	99.41	339 / 339	CAN001__contig_23	99902..100240	G-nucleotide exchange factor SopE [Salmonella enterica subsp. enterica serovar Schwarzengrund str. CVM19633
STM1855	100	723 / 723	CAN001__contig_10	421655..422377	G-nucleotide exchange factor SopE [Salmonella enterica subsp. enterica serovar Typhimurium str. LT2
STM1091	99.8814	1686 / 1686	CAN001__contig_23	137514..139199	Inositol phosphate phosphatase sopB (EC 3.1.3.-) [Salmonella enterica subsp. enterica serovar Typhimurium str. LT2
STM2877	100	483 / 483	CAN001__contig_3	106783..107265	Invasion protein IagB precursor [Salmonella enterica subsp. enterica serovar Typhimurium str. LT2
STM2900	99.7748	444 / 444	CAN001__contig_3	129637..130080	Invasion protein invH precursor [Salmonella enterica subsp. enterica serovar Typhimurium str. LT2
STM0800	96.7363	2298 / 2298	CAN001__contig_9	110909..113176	Leucine-rich repeat protein [Salmonella enterica subsp. enterica serovar Typhimurium str. LT2
STM3640	100	525 / 525	CAN001__contig_28	281..805	Long polar fimbria protein A [Salmonella enterica subsp. enterica serovar Typhimurium str. LT2
STM1144	99.5614	456 / 456	CAN001__contig_23	190536..190991	Major curlin subunit precursor CsgA [Salmonella enterica subsp. enterica serovar Typhimurium str. LT2
STM0195	99.8217	561 / 561	CAN001__contig_14	176824..177384	Major fimbrial subunit StfA [Salmonella enterica subsp. enterica serovar Typhimurium str. LT2
STM3763	99.5966	2727 / 2727	CAN001__contig_18	133488..136214	Mg(2+) transport ATPase, P-type (EC 3.6.3.2) [Salmonella enterica subsp. enterica serovar Typhimurium str. LT2
STM3764	100	678 / 678	CAN001__contig_18	136434..137111	Mg(2+)-transport-ATPase-associated protein MgtC [Salmonella enterica subsp. enterica serovar Typhimurium str. LT2
STM1143	99.7807	456 / 456	CAN001__contig_23	190039..190494	Minor curlin subunit CsgB, nucleation component of curlin monomers [Salmonella enterica subsp. enterica serovar Typhimurium str. LT2
SEN2797	98.9518	477 / 477	CAN001__contig_3	190954..191430	Minor fimbrial subunit StfE [Salmonella enterica subsp. enterica serovar Enteritidis str. P125109
STM0198	97.6608	513 / 513	CAN001__contig_14	180916..181428	Minor fimbrial subunit StfE [Salmonella enterica subsp. enterica serovar Typhimurium str. LT2
SEN2798	99.3865	489 / 489	CAN001__contig_3	191427..191915	Minor fimbrial subunit StfF [Salmonella enterica subsp. enterica serovar Enteritidis str. P125109
STM2874	99.4366	1065 / 1065	CAN001__contig_3	101590..102654	MxiG protein; Pathogenicity 1 island effector protein [Salmonella enterica subsp. enterica serovar Typhimurium str. LT2
STM2873	100	243 / 243	CAN001__contig_3	101323..101565	MxiH protein; Type III secretion cytoplasmic protein (YscF) [Salmonella enterica subsp. enterica serovar Typhimurium str. LT2
STM2869	99.8532	681 / 681	CAN001__contig_3	99036..99716	OrgB protein, associated with InvC ATPase of type III secretion system [Salmonella enterica subsp. enterica serovar Typhimurium str. LT2
STM0023	98.9126	2667 / 2667	CAN001__contig_19	31364..34030	Outer membrane usher protein BcfC [Salmonella enterica subsp. enterica serovar Typhimurium str. LT2
SeHA_C0209	100	2391 / 2391	CAN001__contig_14	152754..155144	Outer membrane usher protein HtrE [Salmonella enterica subsp. enterica serovar Heidelberg str. SL476
STM3638	100	2529 / 2529	CAN001__contig_28	1611..4139	Outer membrane usher protein LpfC [Salmonella enterica subsp. enterica serovar Typhimurium str. LT2
STM0546	99.2729	2613 / 2613	CAN001__contig_22	210566..213178	Outer membrane usher protein SfmD [Salmonella enterica subsp. enterica serovar Typhimurium str. LT2
STM2150	99.7992	2490 / 2490	CAN001__contig_1	103844..106333	Outer membrane usher protein YehB [Salmonella enterica subsp. enterica serovar Typhimurium str. LT2
STM2870	100	579 / 579	CAN001__contig_3	99673..100251	Oxygen-regulated invasion protein OrgA [Salmonella enterica subsp. enterica serovar Typhimurium str. LT2
STM2872	100	243 / 243	CAN001__contig_3	100999..101241	Pathogenicity 1 island effector protein [Salmonella enterica subsp. enterica serovar Typhimurium str. LT2
SEN2796	99.8708	774 / 774	CAN001__contig_3	190131..190904	Periplasmic fimbrial chaperone [Salmonella enterica subsp. enterica serovar Enteritidis str. P125109
STM0197	99.336	753 / 753	CAN001__contig_14	180145..180897	Periplasmic fimbrial chaperone StfD [Salmonella enterica subsp. enterica serovar Typhimurium str. LT2
STM0545	100	693 / 693	CAN001__contig_22	213209..213901	Probable fimbrial chaperone SfmC [Salmonella enterica subsp. enterica serovar Typhimurium str. LT2
STM2151	99.4152	684 / 684	CAN001__contig_1	106347..107030	Probable fimbrial chaperone YehC [Salmonella enterica subsp. enterica serovar Typhimurium str. LT2
STM3027	97.8495	744 / 744	CAN001__contig_3	281079..281822	Probable fimbrial chaperone protein [Salmonella enterica subsp. enterica serovar Typhimurium str. LT2
STM3637	100	1080 / 1080	CAN001__contig_28	4157..5236	Protein LpfD [Salmonella enterica subsp. enterica serovar Typhimurium str. LT2
STM3636	100	528 / 528	CAN001__contig_28	5242..5769	Protein LpfE [Salmonella enterica subsp. enterica serovar Typhimurium str. LT2
STM1145	100	327 / 327	CAN001__contig_23	191053..191379	Putative curli production protein CsgC [Salmonella enterica subsp. enterica serovar Typhimurium str. LT2
STM2868	99.1736	363 / 363	CAN001__contig_3	98587..98949	Putative effector protein OrgC of SPI-1 type III secretion system [Salmonella enterica subsp. enterica serovar Typhimurium str. LT2
STM0337	99.1704	1326 / 1326	CAN001__contig_6	80110..81435	Putative exported protein precursor [Salmonella enterica subsp. enterica serovar Typhimurium str. LT2
STM0176	98.9766	684 / 684	CAN001__contig_14	146497..147180	Putative fimbrial chaparone StiB [Salmonella enterica subsp. enterica serovar Typhimurium str. LT2
STM4594	99.4152	684 / 684	CAN001__contig_19	64443..65126	Putative fimbrial chaperone protein [Salmonella enterica subsp. enterica serovar Typhimurium str. LT2
STM4595	98.9011	546 / 546	CAN001__contig_19	63827..64372	Putative fimbrial subunit [Salmonella enterica subsp. enterica serovar Typhimurium str. LT2
STM4592	99.1039	558 / 558	CAN001__contig_19	67727..68284	Putative fimbrial subunit [Salmonella enterica subsp. enterica serovar Typhimurium str. LT2
STM0177	95.3959	540 / 540	CAN001__contig_14	147228..147770	Putative fimbrial subunit StiA [Salmonella enterica subsp. enterica serovar Typhimurium str. LT2
STM4591	98.4346	1086 / 1086	CAN001__contig_19	68325..69410	Putative major fimbrial subunit [Salmonella enterica subsp. enterica serovar Typhimurium str. LT2
STM2514	98.8779	7308 / 7308	CAN001__contig_15	106561..113868	Putative outer membrane protein [Salmonella enterica subsp. enterica serovar Typhimurium str. LT2
STM2866	100	756 / 756	CAN001__contig_3	96215..96970	SPI1-associated transcriptional regulator SprB [Salmonella enterica subsp. enterica serovar Typhimurium str. LT2
STM1631	99.674	1227 / 1227	CAN001__contig_10	191060..192286	Secreted effector J SseJ [Salmonella enterica subsp. enterica serovar Typhimurium str. LT2
STM2945	98.7073	1083 / 1083	CAN001__contig_3	172484..173566	Secreted protein [Salmonella enterica subsp. enterica serovar Typhimurium str. LT2
STM1399	98.8506	435 / 435	CAN001__contig_31	46908..47342	Secretion system chaparone SscA [Salmonella enterica subsp. enterica serovar Typhimurium str. LT2
STM1403	100	429 / 429	CAN001__contig_31	43943..44371	Secretion system chaparone SscB [Salmonella enterica subsp. enterica serovar Typhimurium str. LT2
STM1396	99.1416	233 / 234	CAN001__contig_31	48565..48797	Secretion system effector SsaE [Salmonella enterica subsp. enterica serovar Typhimurium str. LT2
STM1397	99.6942	327 / 327	CAN001__contig_31	47975..48301	Secretion system effector SseA [Salmonella enterica subsp. enterica serovar Typhimurium str. LT2
STM1400	98.1443	1455 / 1455	CAN001__contig_31	45451..46905	Secretion system effector SseC [Salmonella enterica subsp. enterica serovar Typhimurium str. LT2
STM1401	97.2222	504 / 504	CAN001__contig_31	44848..45351	Secretion system effector SseD [Salmonella enterica subsp. enterica serovar Typhimurium str. LT2
STM1402	100	156 / 156	CAN001__contig_31	44429..44584	Secretion system effector SseE [Salmonella enterica subsp. enterica serovar Typhimurium str. LT2
STM1391	99.5305	639 / 639	CAN001__contig_31	55097..55735	Secretion system regulator of DegU/UvrY/BvgA type [Salmonella enterica subsp. enterica serovar Typhimurium str. LT2
STM1392	99.3847	2763 / 2763	CAN001__contig_31	52304..55066	Secretion system regulator_ Sensor component (EC 2.7.3.-) (EC 2.7.1.40) [Salmonella enterica subsp. enterica serovar Typhimurium str. LT2
STM1230	98.7705	1464 / 1464	CAN001__contig_23	276124..277587	Sensor histidine kinase PhoQ (EC 2.7.13.3) [Salmonella enterica subsp. enterica serovar Typhimurium str. LT2
STM1224	99.9011	1011 / 1011	CAN001__contig_23	268742..269752	SifA protein [Salmonella enterica subsp. enterica serovar Typhimurium str. LT2
STM1044	100	306 / 306	CAN001__contig_23	89514..89819	Superoxide dismutase [Cu-Zn] precursor (EC 1.15.1.1) [Salmonella enterica subsp. enterica serovar Typhimurium str. LT2
STM2893	100	444 / 444	CAN001__contig_3	121504..121947	Surface presentation of antigens protein SpaM [Salmonella enterica subsp. enterica serovar Typhimurium str. LT2
STM2888	99.3687	792 / 792	CAN001__contig_3	117838..118629	Surface presentation of antigens protein SpaR; Type III secretion inner membrane protein (YscT,HrcT,SpaR,EscT,EpaR1,homologous to flagellar export components) [Salmonella enterica subsp. enterica serovar Typhimurium str. LT2
SeHA_C2958	100	897 / 897	CAN001__contig_3	14840..15736	Transcriptional regulator [Salmonella enterica subsp. enterica serovar Heidelberg str. SL476
STM1142	99.5392	651 / 651	CAN001__contig_23	188635..189285	Transcriptional regulator CsgD for 2nd curli operon [Salmonella enterica subsp. enterica serovar Typhimurium str. LT2
STM0550	99.0318	723 / 723	CAN001__contig_22	207012..207734	Transcriptional regulator of fimbriae expression FimY [Salmonella enterica subsp. enterica serovar Typhimurium str. LT2
STM0549	99.2101	633 / 633	CAN001__contig_22	208338..208970	Transcriptional regulator of fimbriae expression FimZ (LuxR/UhpA family) [Salmonella enterica subsp. enterica serovar Typhimurium str. LT2
STM1231	100	675 / 675	CAN001__contig_23	277587..278261	Transcriptional regulatory protein PhoP [Salmonella enterica subsp. enterica serovar Typhimurium str. LT2
STM1409	98.5782	633 / 633	CAN001__contig_31	40876..41508	Type III secretion bridge between inner and outermembrane lipoprotein (YscJ,HrcJ,EscJ, PscJ) [Salmonella enterica subsp. enterica serovar Typhimurium str. LT2
STM2871	99.7365	759 / 759	CAN001__contig_3	100244..101002	Type III secretion bridge between inner and outermembrane lipoprotein (YscJ,HrcJ,EscJ, PscJ) [Salmonella enterica subsp. enterica serovar Typhimurium str. LT2
STM2886	98.996	498 / 498	CAN001__contig_3	116146..116643	Type III secretion chaperone protein for YopD (SycD); Chaperone protein SicA (Salmonella invasin chaperone) [Salmonella enterica subsp. enterica serovar Typhimurium str. LT2
STM1415	98.8479	1302 / 1302	CAN001__contig_31	34910..36211	Type III secretion cytoplasmic ATP synthase (EC 3.6.3.14, YscN,SpaL,MxiB,HrcN,EscN) [Salmonella enterica subsp. enterica serovar Typhimurium str. LT2
STM2894	99.6142	1296 / 1296	CAN001__contig_3	121925..123220	Type III secretion cytoplasmic ATP synthase (EC 3.6.3.14, YscN,SpaL,MxiB,HrcN,EscN); Probable ATP synthase SpaL (EC 3.6.3.14) (Invasion protein InvC) [Salmonella enterica subsp. enterica serovar Typhimurium str. LT2
STM1412	99.4965	993 / 993	CAN001__contig_31	38657..39649	Type III secretion cytoplasmic protein (YscL) [Salmonella enterica subsp. enterica serovar Typhimurium str. LT2
STM1398	97.8003	591 / 591	CAN001__contig_31	47378..47968	Type III secretion effector SseB [Salmonella enterica subsp. enterica serovar Typhimurium str. LT2
STM1404	98.7229	783 / 783	CAN001__contig_31	43145..43927	Type III secretion effector SseF [Salmonella enterica subsp. enterica serovar Typhimurium str. LT2
STM1405	99.6317	543 / 543	CAN001__contig_31	42459..43001	Type III secretion effector SseG [Salmonella enterica subsp. enterica serovar Typhimurium str. LT2
STM2892	99.5054	1011 / 1011	CAN001__contig_3	120494..121504	Type III secretion host injection and negative regulator protein (YopD); Surface presentation of antigens protein SpaN (Invasion protein InvJ) [Salmonella enterica subsp. enterica serovar Typhimurium str. LT2
STM2883	99.8062	1032 / 1032	CAN001__contig_3	112003..113034	Type III secretion host injection protein (YopB); Cell invasion protein SipD (Salmonella invasion protein D) [Salmonella enterica subsp. enterica serovar Typhimurium str. LT2
STM2882	99.8013	2013 / 2013	CAN001__contig_3	109927..111939	Type III secretion injected virulence protein (YopE) [Salmonella enterica subsp. enterica serovar Typhimurium str. LT2
STM2878	99.8756	1608 / 1608	CAN001__contig_3	107319..108926	Type III secretion injected virulence protein (YopH,tyrosine phosphatase of FAK and p130cas, prevents phagocytosis) [Salmonella enterica subsp. enterica serovar Typhimurium str. LT2
STM2865	99.654	867 / 867	CAN001__contig_3	95146..96012	Type III secretion injected virulence protein (YopP,YopJ, induces apoptosis, prevents cytokine induction, inhibits NFkb activation) [Salmonella enterica subsp. enterica serovar Typhimurium str. LT2
STM1414	100	2046 / 2046	CAN001__contig_31	36201..38246	Type III secretion inner membrane channel protein (LcrD,HrcV,EscV,SsaV) [Salmonella enterica subsp. enterica serovar Typhimurium str. LT2
STM2896	99.174	2058 / 2058	CAN001__contig_3	123648..125705	Type III secretion inner membrane channel protein (LcrD,HrcV,EscV,SsaV); Invasion protein InvA [Salmonella enterica subsp. enterica serovar Typhimurium str. LT2
STM1418	98.452	969 / 969	CAN001__contig_31	33226..34194	Type III secretion inner membrane protein (YscQ,homologous to flagellar export components) [Salmonella enterica subsp. enterica serovar Typhimurium str. LT2
STM2891	99.6711	912 / 912	CAN001__contig_3	119583..120494	Type III secretion inner membrane protein (YscQ,homologous to flagellar export components); Surface presentation of antigens protein SpaO [Salmonella enterica subsp. enterica serovar Typhimurium str. LT2
STM1419	98.9198	648 / 648	CAN001__contig_31	32511..33158	Type III secretion inner membrane protein (YscR,SpaR,HrcR,EscR,homologous to flagellar export components) [Salmonella enterica subsp. enterica serovar Typhimurium str. LT2
STM2890	99.2593	675 / 675	CAN001__contig_3	118919..119593	Type III secretion inner membrane protein (YscR,SpaR,HrcR,EscR,homologous to flagellar export components); Surface presentation of antigens protein SpaP [Salmonella enterica subsp. enterica serovar Typhimurium str. LT2
STM1420	100	114 / 114	CAN001__contig_31	32248..32361	Type III secretion inner membrane protein (YscS,homologous to flagellar export components) [Salmonella enterica subsp. enterica serovar Typhimurium str. LT2
STM2889	99.2337	261 / 261	CAN001__contig_3	118633..118893	Type III secretion inner membrane protein (YscS,homologous to flagellar export components); Surface presentation of antigens protein SpaQ [Salmonella enterica subsp. enterica serovar Typhimurium str. LT2
STM1421	98.2051	780 / 780	CAN001__contig_31	31468..32247	Type III secretion inner membrane protein (YscT,HrcT,SpaR,EscT,EpaR1,homologous to flagellar export components) [Salmonella enterica subsp. enterica serovar Typhimurium str. LT2
STM1422	99.1501	1059 / 1059	CAN001__contig_31	30413..31471	Type III secretion inner membrane protein (YscU,SpaS,EscU,HrcU,SsaU, homologous to flagellar export components) [Salmonella enterica subsp. enterica serovar Typhimurium str. LT2
STM2887	99.9066	1071 / 1071	CAN001__contig_3	116781..117851	Type III secretion inner membrane protein (YscU,SpaS,EscU,HrcU,SsaU, homologous to flagellar export components); Surface presentation of antigens protein SpaS [Salmonella enterica subsp. enterica serovar Typhimurium str. LT2
STM2884	99.6748	1230 / 1230	CAN001__contig_3	113105..114334	Type III secretion negative modulator of injection (YopK,YopQ,controls size of translocator pore); Cell invasion protein sipC (Effector protein SipC) [Salmonella enterica subsp. enterica serovar Typhimurium str. LT2
STM2897	99.3744	1119 / 1119	CAN001__contig_3	125730..126848	Type III secretion outermembrane contact sensing protein (YopN,Yop4b,LcrE); Invasion protein InvE [Salmonella enterica subsp. enterica serovar Typhimurium str. LT2
STM1394	99.0629	1494 / 1494	CAN001__contig_31	50007..51500	Type III secretion outermembrane pore forming protein (YscC,MxiD,HrcC, InvG) [Salmonella enterica subsp. enterica serovar Typhimurium str. LT2
STM2898	98.9826	1671 / 1671	CAN001__contig_3	126845..128515	Type III secretion outermembrane pore forming protein (YscC,MxiD,HrcC, InvG); Protein InvG precursor [Salmonella enterica subsp. enterica serovar Typhimurium str. LT2
STM1417	99.4152	342 / 342	CAN001__contig_31	34175..34516	Type III secretion protein (YscP) [Salmonella enterica subsp. enterica serovar Typhimurium str. LT2
STM1393	99.5025	402 / 402	CAN001__contig_31	51502..51903	Type III secretion protein SsaB [Salmonella enterica subsp. enterica serovar Typhimurium str. LT2
STM1395	99.1667	1200 / 1200	CAN001__contig_31	48815..50014	Type III secretion protein SsaD [Salmonella enterica subsp. enterica serovar Typhimurium str. LT2
STM1406	100	216 / 216	CAN001__contig_31	42150..42365	Type III secretion protein SsaG [Salmonella enterica subsp. enterica serovar Typhimurium str. LT2
STM1407	99.6564	291 / 291	CAN001__contig_31	41882..42172	Type III secretion protein SsaH [Salmonella enterica subsp. enterica serovar Typhimurium str. LT2
STM1408	99.6212	264 / 264	CAN001__contig_31	41622..41885	Type III secretion protein SsaI [Salmonella enterica subsp. enterica serovar Typhimurium str. LT2
STM1411	99.4074	675 / 675	CAN001__contig_31	39639..40313	Type III secretion protein SsaK [Salmonella enterica subsp. enterica serovar Typhimurium str. LT2
STM1413	100	369 / 369	CAN001__contig_31	38231..38599	Type III secretion protein SsaM [Salmonella enterica subsp. enterica serovar Typhimurium str. LT2
STM1416	99.7354	378 / 378	CAN001__contig_31	34530..34907	Type III secretion spans bacterial envelope protein (YscO) [Salmonella enterica subsp. enterica serovar Typhimurium str. LT2
STM2895	99.2647	408 / 408	CAN001__contig_3	123217..123624	Type III secretion system protein BsaR; Surface presentation of antigens protein SpaK (Invasion protein InvB) [Salmonella enterica subsp. enterica serovar Typhimurium str. LT2
STM2899	100	750 / 750	CAN001__contig_3	128530..129279	Type III secretion thermoregulatory protein (LcrF,VirF,transcription regulation of virulence plasmid) [Salmonella enterica subsp. enterica serovar Typhimurium str. LT2
STM2876	100	1662 / 1662	CAN001__contig_3	105104..106765	Type III secretion transcriptional activator HilA [Salmonella enterica subsp. enterica serovar Typhimurium str. LT2
STM2867	99.7748	888 / 888	CAN001__contig_3	97355..98242	Type III secretion transcriptional regulator HilC (= SirC) [Salmonella enterica subsp. enterica serovar Typhimurium str. LT2
STM2875	99.6774	930 / 930	CAN001__contig_3	103084..104013	Type III secretion transcriptional regulator HilD [Salmonella enterica subsp. enterica serovar Typhimurium str. LT2
STM0543	98.9247	558 / 558	CAN001__contig_22	214553..215110	Uncharacterized fimbrial-like protein SfmA [Salmonella enterica subsp. enterica serovar Typhimurium str. LT2
STM0548	98.8439	519 / 519	CAN001__contig_22	209016..209534	Uncharacterized fimbrial-like protein SfmF [Salmonella enterica subsp. enterica serovar Typhimurium str. LT2
STM0547	97.9167	1008 / 1008	CAN001__contig_22	209544..210551	Uncharacterized fimbrial-like protein SfmH [Salmonella enterica subsp. enterica serovar Typhimurium str. LT2
SeHA_C0206	100	501 / 501	CAN001__contig_14	150945..151445	Uncharacterized fimbrial-like protein YadK [Salmonella enterica subsp. enterica serovar Heidelberg str. SL476
STM2149	99.7024	1008 / 1008	CAN001__contig_1	102821..103828	Uncharacterized fimbrial-like protein YehA [Salmonella enterica subsp. enterica serovar Typhimurium str. LT2
STM2152	99.435	531 / 531	CAN001__contig_1	107086..107616	Uncharacterized fimbrial-like protein YehD [Salmonella enterica subsp. enterica serovar Typhimurium str. LT2
STM4572	99.9585	2409 / 2409	CAN001__contig_19	88336..90744	Uncharacterized outer membrane usher protein YhcD [Salmonella enterica subsp. enterica serovar Typhimurium str. LT2
STM2517	99.5896	2193 / 2193	CAN001__contig_15	97466..99658	adherence and invasion outermembrane protein (Inv,enhances Peyer's patches colonization) [Salmonella enterica subsp. enterica serovar Typhimurium str. LT2
STM3757	100	2868 / 2868	CAN001__contig_18	126707..129574	autotransporter [Salmonella enterica subsp. enterica serovar Typhimurium str. LT2
STM2885	99.4949	1782 / 1782	CAN001__contig_3	114362..116143	cell invasion protein SipB [Salmonella enterica subsp. enterica serovar Typhimurium str. LT2
SEN2794	97.9167	240 / 240	CAN001__contig_3	187100..187339	hypothetical protein [Salmonella enterica subsp. enterica serovar Enteritidis str. P125109
STM2137	99.7024	1008 / 1008	CAN001__contig_1	91525..92532	hypothetical protein [Salmonella enterica subsp. enterica serovar Typhimurium str. LT2
STM0174	99.6296	1080 / 1080	CAN001__contig_14	142836..143915	hypothetical protein [Salmonella enterica subsp. enterica serovar Typhimurium str. LT2
STM1088	100	876 / 876	CAN001__contig_23	135733..136608	hypothetical protein [Salmonella enterica subsp. enterica serovar Typhimurium str. LT2
STM2241	100	2367 / 2367	CAN001__contig_1	200866..203232	leucine-rich repeat protein [Salmonella enterica subsp. enterica serovar Typhimurium str. LT2
STM0552	98.66	597 / 597	CAN001__contig_22	205924..206520	putative fimbrial protein [Salmonella enterica subsp. enterica serovar Typhimurium str. LT2
STM2066	98.9783	2349 / 2349	CAN001__contig_1	1590..3938	secreted effector protein [Salmonella enterica subsp. enterica serovar Typhimurium str. LT2
STM1602	96.8454	951 / 951	CAN001__contig_10	161931..162881	secreted effector protein [Salmonella enterica subsp. enterica serovar Typhimurium str. LT2
STM2780	99.3642	1101 / 1101	CAN001__contig_3	12046..13146	secreted effector protein [Salmonella enterica subsp. enterica serovar Typhimurium str. LT2

## Sheet: CAN002
Gene	% Identity	Query / HSP Length	Contig	Position in contig	Predicted phenotype
STM2513	96.9563	6111 / 6111	CAN002__contig_5	114571..120681	AIDA autotransporter-like protein [Salmonella enterica subsp. enterica serovar Typhimurium str. LT2
STM2881	99.1968	249 / 249	CAN002__contig_12	53884..54132	Acyl carrier protein [Salmonella enterica subsp. enterica serovar Typhimurium str. LT2
SeHA_C0339	100	519 / 519	CAN002__contig_4	49091..49609	Alpha-fimbriae major subunit [Salmonella enterica subsp. enterica serovar Heidelberg str. SL476
SeHA_C0341	100	1053 / 1053	CAN002__contig_4	52455..53507	Alpha-fimbriae tip adhesin [Salmonella enterica subsp. enterica serovar Heidelberg str. SL476
SeHA_C0340	100	2688 / 2688	CAN002__contig_4	49718..52405	Alpha-fimbriae usher protein [Salmonella enterica subsp. enterica serovar Heidelberg str. SL476
STM4573	99.8588	708 / 708	CAN002__contig_15	115155..115862	Beta-fimbriae chaperone protein [Salmonella enterica subsp. enterica serovar Typhimurium str. LT2
STM4571	100	174 / 174	CAN002__contig_15	112164..112337	Beta-fimbriae probable major subunit [Salmonella enterica subsp. enterica serovar Typhimurium str. LT2
STM4574	100	690 / 690	CAN002__contig_15	115940..116629	Beta-fimbriae probable major subunit [Salmonella enterica subsp. enterica serovar Typhimurium str. LT2
STM3639	100	699 / 699	CAN002__contig_9	43127..43825	Chaperone protein LpfB [Salmonella enterica subsp. enterica serovar Typhimurium str. LT2
STM2879	100	393 / 393	CAN002__contig_12	53161..53553	Chaperone protein SicP [Salmonella enterica subsp. enterica serovar Typhimurium str. LT2
STM1141	99.7475	396 / 396	CAN002__contig_16	188235..188630	Curli production assembly/transport component CsgE [Salmonella enterica subsp. enterica serovar Typhimurium str. LT2
STM1140	100	417 / 417	CAN002__contig_16	187792..188208	Curli production assembly/transport component CsgF [Salmonella enterica subsp. enterica serovar Typhimurium str. LT2
STM1139	99.6403	834 / 834	CAN002__contig_16	186932..187765	Curli production assembly/transport component CsgG [Salmonella enterica subsp. enterica serovar Typhimurium str. LT2
STM2287	96.4809	1023 / 1023	CAN002__contig_19	41066..42088	Deubiquitinating protease ElaD [Salmonella enterica subsp. enterica serovar Typhimurium str. LT2
STM0338	98.9071	2562 / 2562	CAN002__contig_4	126065..128626	FIG031703_ Fimbriae usher protein StbC [Salmonella enterica subsp. enterica serovar Typhimurium str. LT2
STM3028	97.4699	2490 / 2490	CAN002__contig_12	225173..227662	FIG036507_ Fimbriae usher protein StdB [Salmonella enterica subsp. enterica serovar Typhimurium str. LT2
STM4593	99.4234	2428 / 2430	CAN002__contig_15	135770..138197	FIG037424_ Fimbriae usher protein SthB [Salmonella enterica subsp. enterica serovar Typhimurium str. LT2
STM0175	99.4503	2547 / 2547	CAN002__contig_13	88980..91526	FIG100795_ Fimbriae usher protein StiC [Salmonella enterica subsp. enterica serovar Typhimurium str. LT2
SeHA_C0210	100	753 / 753	CAN002__contig_13	79279..80031	Fimbria adhesin EcpD [Salmonella enterica subsp. enterica serovar Heidelberg str. SL476
SEN2795	99.2612	2301 / 2301	CAN002__contig_12	131121..133421	Fimbriae usher protein StfC [Salmonella enterica subsp. enterica serovar Enteritidis str. P125109
STM0196	99.2476	2658 / 2658	CAN002__contig_13	55323..57980	Fimbriae usher protein StfC [Salmonella enterica subsp. enterica serovar Typhimurium str. LT2
STM0544	99.1919	495 / 495	CAN002__contig_14	214004..214498	Fimbriae-like adhesin FimI [Salmonella enterica subsp. enterica serovar Typhimurium str. LT2
STM0024	98.2143	1008 / 1008	CAN002__contig_15	172114..173121	Fimbriae-like adhesin SfmH [Salmonella enterica subsp. enterica serovar Typhimurium str. LT2
STM0027	98.9489	666 / 666	CAN002__contig_15	174233..174898	Fimbrial chaparone BcfG [Salmonella enterica subsp. enterica serovar Typhimurium str. LT2
STM0022	99.7089	687 / 687	CAN002__contig_15	168801..169487	Fimbrial chaperone BcfB [Salmonella enterica subsp. enterica serovar Typhimurium str. LT2
STM0336	97.9487	585 / 585	CAN002__contig_4	124011..124595	Fimbrial chaperone protein [Salmonella enterica subsp. enterica serovar Typhimurium str. LT2
STM0339	98.9501	762 / 762	CAN002__contig_4	128610..129371	Fimbrial chaperone protein [Salmonella enterica subsp. enterica serovar Typhimurium str. LT2
SeHA_C0205	100	1062 / 1062	CAN002__contig_13	84517..85578	Fimbrial protein Yad-like [Salmonella enterica subsp. enterica serovar Heidelberg str. SL476
SeHA_C0207	100	462 / 462	CAN002__contig_13	83426..83887	Fimbrial protein YadL [Salmonella enterica subsp. enterica serovar Heidelberg str. SL476
SeHA_C0208	100	201 / 201	CAN002__contig_13	83103..83303	Fimbrial protein YadM-like [Salmonella enterica subsp. enterica serovar Heidelberg str. SL476
SeHA_C0211	100	543 / 543	CAN002__contig_13	78650..79192	Fimbrial protein YadN-like [Salmonella enterica subsp. enterica serovar Heidelberg str. SL476
STM0340	98.8827	537 / 537	CAN002__contig_4	129433..129969	Fimbrial protein precursor [Salmonella enterica subsp. enterica serovar Typhimurium str. LT2
STM0026	98.6513	519 / 519	CAN002__contig_15	173683..174201	Fimbrial subunit [Salmonella enterica subsp. enterica serovar Typhimurium str. LT2
STM0025	98.4496	516 / 516	CAN002__contig_15	173152..173667	Fimbrial subunit [Salmonella enterica subsp. enterica serovar Typhimurium str. LT2
STM0021	99.4475	543 / 543	CAN002__contig_15	168158..168700	Fimbrial subunit BcfA [Salmonella enterica subsp. enterica serovar Typhimurium str. LT2
SeSA_A4485	99.41	339 / 339	CAN002__contig_16	99902..100240	G-nucleotide exchange factor SopE [Salmonella enterica subsp. enterica serovar Schwarzengrund str. CVM19633
STM1855	100	723 / 723	CAN002__contig_6	628535..629257	G-nucleotide exchange factor SopE [Salmonella enterica subsp. enterica serovar Typhimurium str. LT2
STM1091	99.8814	1686 / 1686	CAN002__contig_16	137514..139199	Inositol phosphate phosphatase sopB (EC 3.1.3.-) [Salmonella enterica subsp. enterica serovar Typhimurium str. LT2
STM2877	100	483 / 483	CAN002__contig_12	51007..51489	Invasion protein IagB precursor [Salmonella enterica subsp. enterica serovar Typhimurium str. LT2
STM2900	99.7748	444 / 444	CAN002__contig_12	73861..74304	Invasion protein invH precursor [Salmonella enterica subsp. enterica serovar Typhimurium str. LT2
STM0800	96.7363	2298 / 2298	CAN002__contig_11	47170..49437	Leucine-rich repeat protein [Salmonella enterica subsp. enterica serovar Typhimurium str. LT2
STM3640	100	525 / 525	CAN002__contig_9	43910..44434	Long polar fimbria protein A [Salmonella enterica subsp. enterica serovar Typhimurium str. LT2
STM1144	99.5614	456 / 456	CAN002__contig_16	190536..190991	Major curlin subunit precursor CsgA [Salmonella enterica subsp. enterica serovar Typhimurium str. LT2
STM0195	99.8217	561 / 561	CAN002__contig_13	58066..58626	Major fimbrial subunit StfA [Salmonella enterica subsp. enterica serovar Typhimurium str. LT2
STM3763	99.5966	2727 / 2727	CAN002__contig_9	177921..180647	Mg(2+) transport ATPase, P-type (EC 3.6.3.2) [Salmonella enterica subsp. enterica serovar Typhimurium str. LT2
STM3764	100	678 / 678	CAN002__contig_9	180867..181544	Mg(2+)-transport-ATPase-associated protein MgtC [Salmonella enterica subsp. enterica serovar Typhimurium str. LT2
STM1143	99.7807	456 / 456	CAN002__contig_16	190039..190494	Minor curlin subunit CsgB, nucleation component of curlin monomers [Salmonella enterica subsp. enterica serovar Typhimurium str. LT2
SEN2797	98.9518	477 / 477	CAN002__contig_12	134257..134733	Minor fimbrial subunit StfE [Salmonella enterica subsp. enterica serovar Enteritidis str. P125109
STM0198	97.6608	513 / 513	CAN002__contig_13	54022..54534	Minor fimbrial subunit StfE [Salmonella enterica subsp. enterica serovar Typhimurium str. LT2
SEN2798	99.3865	489 / 489	CAN002__contig_12	134730..135218	Minor fimbrial subunit StfF [Salmonella enterica subsp. enterica serovar Enteritidis str. P125109
STM2874	99.4366	1065 / 1065	CAN002__contig_12	45814..46878	MxiG protein; Pathogenicity 1 island effector protein [Salmonella enterica subsp. enterica serovar Typhimurium str. LT2
STM2873	100	243 / 243	CAN002__contig_12	45547..45789	MxiH protein; Type III secretion cytoplasmic protein (YscF) [Salmonella enterica subsp. enterica serovar Typhimurium str. LT2
STM2869	99.8532	681 / 681	CAN002__contig_12	43260..43940	OrgB protein, associated with InvC ATPase of type III secretion system [Salmonella enterica subsp. enterica serovar Typhimurium str. LT2
STM0023	98.9126	2667 / 2667	CAN002__contig_15	169447..172113	Outer membrane usher protein BcfC [Salmonella enterica subsp. enterica serovar Typhimurium str. LT2
SeHA_C0209	100	2391 / 2391	CAN002__contig_13	80306..82696	Outer membrane usher protein HtrE [Salmonella enterica subsp. enterica serovar Heidelberg str. SL476
STM3638	100	2529 / 2529	CAN002__contig_9	40576..43104	Outer membrane usher protein LpfC [Salmonella enterica subsp. enterica serovar Typhimurium str. LT2
STM0546	99.2729	2613 / 2613	CAN002__contig_14	210625..213237	Outer membrane usher protein SfmD [Salmonella enterica subsp. enterica serovar Typhimurium str. LT2
STM2150	99.7992	2490 / 2490	CAN002__contig_17	101138..103627	Outer membrane usher protein YehB [Salmonella enterica subsp. enterica serovar Typhimurium str. LT2
STM2870	100	579 / 579	CAN002__contig_12	43897..44475	Oxygen-regulated invasion protein OrgA [Salmonella enterica subsp. enterica serovar Typhimurium str. LT2
STM2872	100	243 / 243	CAN002__contig_12	45223..45465	Pathogenicity 1 island effector protein [Salmonella enterica subsp. enterica serovar Typhimurium str. LT2
SEN2796	99.8708	774 / 774	CAN002__contig_12	133434..134207	Periplasmic fimbrial chaperone [Salmonella enterica subsp. enterica serovar Enteritidis str. P125109
STM0197	99.336	753 / 753	CAN002__contig_13	54553..55305	Periplasmic fimbrial chaperone StfD [Salmonella enterica subsp. enterica serovar Typhimurium str. LT2
STM0545	100	693 / 693	CAN002__contig_14	213268..213960	Probable fimbrial chaperone SfmC [Salmonella enterica subsp. enterica serovar Typhimurium str. LT2
STM2151	99.4152	684 / 684	CAN002__contig_17	100441..101124	Probable fimbrial chaperone YehC [Salmonella enterica subsp. enterica serovar Typhimurium str. LT2
STM3027	97.8495	744 / 744	CAN002__contig_12	224389..225132	Probable fimbrial chaperone protein [Salmonella enterica subsp. enterica serovar Typhimurium str. LT2
STM3637	100	1080 / 1080	CAN002__contig_9	39479..40558	Protein LpfD [Salmonella enterica subsp. enterica serovar Typhimurium str. LT2
STM3636	100	528 / 528	CAN002__contig_9	38946..39473	Protein LpfE [Salmonella enterica subsp. enterica serovar Typhimurium str. LT2
STM1145	100	327 / 327	CAN002__contig_16	191053..191379	Putative curli production protein CsgC [Salmonella enterica subsp. enterica serovar Typhimurium str. LT2
STM2868	99.1736	363 / 363	CAN002__contig_12	42811..43173	Putative effector protein OrgC of SPI-1 type III secretion system [Salmonella enterica subsp. enterica serovar Typhimurium str. LT2
STM0337	99.1704	1326 / 1326	CAN002__contig_4	124735..126060	Putative exported protein precursor [Salmonella enterica subsp. enterica serovar Typhimurium str. LT2
STM0176	98.9766	684 / 684	CAN002__contig_13	88270..88953	Putative fimbrial chaparone StiB [Salmonella enterica subsp. enterica serovar Typhimurium str. LT2
STM4594	99.4152	684 / 684	CAN002__contig_15	138351..139034	Putative fimbrial chaperone protein [Salmonella enterica subsp. enterica serovar Typhimurium str. LT2
STM4592	99.1039	558 / 558	CAN002__contig_15	135193..135750	Putative fimbrial subunit [Salmonella enterica subsp. enterica serovar Typhimurium str. LT2
STM4595	98.9011	546 / 546	CAN002__contig_15	139105..139650	Putative fimbrial subunit [Salmonella enterica subsp. enterica serovar Typhimurium str. LT2
STM0177	95.3959	540 / 540	CAN002__contig_13	87680..88222	Putative fimbrial subunit StiA [Salmonella enterica subsp. enterica serovar Typhimurium str. LT2
STM4591	98.4346	1086 / 1086	CAN002__contig_15	134067..135152	Putative major fimbrial subunit [Salmonella enterica subsp. enterica serovar Typhimurium str. LT2
STM2514	98.8779	7308 / 7308	CAN002__contig_5	106561..113868	Putative outer membrane protein [Salmonella enterica subsp. enterica serovar Typhimurium str. LT2
STM2866	100	756 / 756	CAN002__contig_12	40439..41194	SPI1-associated transcriptional regulator SprB [Salmonella enterica subsp. enterica serovar Typhimurium str. LT2
STM1631	99.674	1227 / 1227	CAN002__contig_6	397940..399166	Secreted effector J SseJ [Salmonella enterica subsp. enterica serovar Typhimurium str. LT2
STM2945	98.7073	1083 / 1083	CAN002__contig_12	115787..116869	Secreted protein [Salmonella enterica subsp. enterica serovar Typhimurium str. LT2
STM1399	98.8506	435 / 435	CAN002__contig_6	159463..159897	Secretion system chaparone SscA [Salmonella enterica subsp. enterica serovar Typhimurium str. LT2
STM1403	100	429 / 429	CAN002__contig_6	162434..162862	Secretion system chaparone SscB [Salmonella enterica subsp. enterica serovar Typhimurium str. LT2
STM1396	99.1416	233 / 234	CAN002__contig_6	158008..158240	Secretion system effector SsaE [Salmonella enterica subsp. enterica serovar Typhimurium str. LT2
STM1397	99.6942	327 / 327	CAN002__contig_6	158504..158830	Secretion system effector SseA [Salmonella enterica subsp. enterica serovar Typhimurium str. LT2
STM1400	98.1443	1455 / 1455	CAN002__contig_6	159900..161354	Secretion system effector SseC [Salmonella enterica subsp. enterica serovar Typhimurium str. LT2
STM1401	97.2222	504 / 504	CAN002__contig_6	161454..161957	Secretion system effector SseD [Salmonella enterica subsp. enterica serovar Typhimurium str. LT2
STM1402	100	156 / 156	CAN002__contig_6	162221..162376	Secretion system effector SseE [Salmonella enterica subsp. enterica serovar Typhimurium str. LT2
STM1391	99.5305	639 / 639	CAN002__contig_6	151070..151708	Secretion system regulator of DegU/UvrY/BvgA type [Salmonella enterica subsp. enterica serovar Typhimurium str. LT2
STM1392	99.3847	2763 / 2763	CAN002__contig_6	151739..154501	Secretion system regulator_ Sensor component (EC 2.7.3.-) (EC 2.7.1.40) [Salmonella enterica subsp. enterica serovar Typhimurium str. LT2
STM1230	98.7705	1464 / 1464	CAN002__contig_16	276124..277587	Sensor histidine kinase PhoQ (EC 2.7.13.3) [Salmonella enterica subsp. enterica serovar Typhimurium str. LT2
STM1224	99.9011	1011 / 1011	CAN002__contig_16	268742..269752	SifA protein [Salmonella enterica subsp. enterica serovar Typhimurium str. LT2
STM1044	100	306 / 306	CAN002__contig_16	89514..89819	Superoxide dismutase [Cu-Zn] precursor (EC 1.15.1.1) [Salmonella enterica subsp. enterica serovar Typhimurium str. LT2
STM2893	100	444 / 444	CAN002__contig_12	65728..66171	Surface presentation of antigens protein SpaM [Salmonella enterica subsp. enterica serovar Typhimurium str. LT2
STM2888	99.3687	792 / 792	CAN002__contig_12	62062..62853	Surface presentation of antigens protein SpaR; Type III secretion inner membrane protein (YscT,HrcT,SpaR,EscT,EpaR1,homologous to flagellar export components) [Salmonella enterica subsp. enterica serovar Typhimurium str. LT2
SeHA_C2958	100	897 / 897	CAN002__contig_1	13852..14748	Transcriptional regulator [Salmonella enterica subsp. enterica serovar Heidelberg str. SL476
STM1142	99.5392	651 / 651	CAN002__contig_16	188635..189285	Transcriptional regulator CsgD for 2nd curli operon [Salmonella enterica subsp. enterica serovar Typhimurium str. LT2
STM0550	99.0318	723 / 723	CAN002__contig_14	207071..207793	Transcriptional regulator of fimbriae expression FimY [Salmonella enterica subsp. enterica serovar Typhimurium str. LT2
STM0549	99.2101	633 / 633	CAN002__contig_14	208397..209029	Transcriptional regulator of fimbriae expression FimZ (LuxR/UhpA family) [Salmonella enterica subsp. enterica serovar Typhimurium str. LT2
STM1231	100	675 / 675	CAN002__contig_16	277587..278261	Transcriptional regulatory protein PhoP [Salmonella enterica subsp. enterica serovar Typhimurium str. LT2
STM1409	98.5782	633 / 633	CAN002__contig_6	165297..165929	Type III secretion bridge between inner and outermembrane lipoprotein (YscJ,HrcJ,EscJ, PscJ) [Salmonella enterica subsp. enterica serovar Typhimurium str. LT2
STM2871	99.7365	759 / 759	CAN002__contig_12	44468..45226	Type III secretion bridge between inner and outermembrane lipoprotein (YscJ,HrcJ,EscJ, PscJ) [Salmonella enterica subsp. enterica serovar Typhimurium str. LT2
STM2886	98.996	498 / 498	CAN002__contig_12	60370..60867	Type III secretion chaperone protein for YopD (SycD); Chaperone protein SicA (Salmonella invasin chaperone) [Salmonella enterica subsp. enterica serovar Typhimurium str. LT2
STM1415	98.8479	1302 / 1302	CAN002__contig_6	170594..171895	Type III secretion cytoplasmic ATP synthase (EC 3.6.3.14, YscN,SpaL,MxiB,HrcN,EscN) [Salmonella enterica subsp. enterica serovar Typhimurium str. LT2
STM2894	99.6142	1296 / 1296	CAN002__contig_12	66149..67444	Type III secretion cytoplasmic ATP synthase (EC 3.6.3.14, YscN,SpaL,MxiB,HrcN,EscN); Probable ATP synthase SpaL (EC 3.6.3.14) (Invasion protein InvC) [Salmonella enterica subsp. enterica serovar Typhimurium str. LT2
STM1412	99.4965	993 / 993	CAN002__contig_6	167156..168148	Type III secretion cytoplasmic protein (YscL) [Salmonella enterica subsp. enterica serovar Typhimurium str. LT2
STM1398	97.8003	591 / 591	CAN002__contig_6	158837..159427	Type III secretion effector SseB [Salmonella enterica subsp. enterica serovar Typhimurium str. LT2
STM1404	98.7229	783 / 783	CAN002__contig_6	162878..163660	Type III secretion effector SseF [Salmonella enterica subsp. enterica serovar Typhimurium str. LT2
STM1405	99.6317	543 / 543	CAN002__contig_6	163804..164346	Type III secretion effector SseG [Salmonella enterica subsp. enterica serovar Typhimurium str. LT2
STM2892	99.5054	1011 / 1011	CAN002__contig_12	64718..65728	Type III secretion host injection and negative regulator protein (YopD); Surface presentation of antigens protein SpaN (Invasion protein InvJ) [Salmonella enterica subsp. enterica serovar Typhimurium str. LT2
STM2883	99.8062	1032 / 1032	CAN002__contig_12	56227..57258	Type III secretion host injection protein (YopB); Cell invasion protein SipD (Salmonella invasion protein D) [Salmonella enterica subsp. enterica serovar Typhimurium str. LT2
STM2882	99.8013	2013 / 2013	CAN002__contig_12	54151..56163	Type III secretion injected virulence protein (YopE) [Salmonella enterica subsp. enterica serovar Typhimurium str. LT2
STM2878	99.8756	1608 / 1608	CAN002__contig_12	51543..53150	Type III secretion injected virulence protein (YopH,tyrosine phosphatase of FAK and p130cas, prevents phagocytosis) [Salmonella enterica subsp. enterica serovar Typhimurium str. LT2
STM2865	99.654	867 / 867	CAN002__contig_12	39370..40236	Type III secretion injected virulence protein (YopP,YopJ, induces apoptosis, prevents cytokine induction, inhibits NFkb activation) [Salmonella enterica subsp. enterica serovar Typhimurium str. LT2
STM1414	100	2046 / 2046	CAN002__contig_6	168559..170604	Type III secretion inner membrane channel protein (LcrD,HrcV,EscV,SsaV) [Salmonella enterica subsp. enterica serovar Typhimurium str. LT2
STM2896	99.174	2058 / 2058	CAN002__contig_12	67872..69929	Type III secretion inner membrane channel protein (LcrD,HrcV,EscV,SsaV); Invasion protein InvA [Salmonella enterica subsp. enterica serovar Typhimurium str. LT2
STM1418	98.452	969 / 969	CAN002__contig_6	172611..173579	Type III secretion inner membrane protein (YscQ,homologous to flagellar export components) [Salmonella enterica subsp. enterica serovar Typhimurium str. LT2
STM2891	99.6711	912 / 912	CAN002__contig_12	63807..64718	Type III secretion inner membrane protein (YscQ,homologous to flagellar export components); Surface presentation of antigens protein SpaO [Salmonella enterica subsp. enterica serovar Typhimurium str. LT2
STM1419	98.9198	648 / 648	CAN002__contig_6	173647..174294	Type III secretion inner membrane protein (YscR,SpaR,HrcR,EscR,homologous to flagellar export components) [Salmonella enterica subsp. enterica serovar Typhimurium str. LT2
STM2890	99.2593	675 / 675	CAN002__contig_12	63143..63817	Type III secretion inner membrane protein (YscR,SpaR,HrcR,EscR,homologous to flagellar export components); Surface presentation of antigens protein SpaP [Salmonella enterica subsp. enterica serovar Typhimurium str. LT2
STM1420	100	114 / 114	CAN002__contig_6	174444..174557	Type III secretion inner membrane protein (YscS,homologous to flagellar export components) [Salmonella enterica subsp. enterica serovar Typhimurium str. LT2
STM2889	99.2337	261 / 261	CAN002__contig_12	62857..63117	Type III secretion inner membrane protein (YscS,homologous to flagellar export components); Surface presentation of antigens protein SpaQ [Salmonella enterica subsp. enterica serovar Typhimurium str. LT2
STM1421	98.2051	780 / 780	CAN002__contig_6	174558..175337	Type III secretion inner membrane protein (YscT,HrcT,SpaR,EscT,EpaR1,homologous to flagellar export components) [Salmonella enterica subsp. enterica serovar Typhimurium str. LT2
STM1422	99.1501	1059 / 1059	CAN002__contig_6	175334..176392	Type III secretion inner membrane protein (YscU,SpaS,EscU,HrcU,SsaU, homologous to flagellar export components) [Salmonella enterica subsp. enterica serovar Typhimurium str. LT2
STM2887	99.9066	1071 / 1071	CAN002__contig_12	61005..62075	Type III secretion inner membrane protein (YscU,SpaS,EscU,HrcU,SsaU, homologous to flagellar export components); Surface presentation of antigens protein SpaS [Salmonella enterica subsp. enterica serovar Typhimurium str. LT2
STM2884	99.6748	1230 / 1230	CAN002__contig_12	57329..58558	Type III secretion negative modulator of injection (YopK,YopQ,controls size of translocator pore); Cell invasion protein sipC (Effector protein SipC) [Salmonella enterica subsp. enterica serovar Typhimurium str. LT2
STM2897	99.3744	1119 / 1119	CAN002__contig_12	69954..71072	Type III secretion outermembrane contact sensing protein (YopN,Yop4b,LcrE); Invasion protein InvE [Salmonella enterica subsp. enterica serovar Typhimurium str. LT2
STM1394	99.0629	1494 / 1494	CAN002__contig_6	155305..156798	Type III secretion outermembrane pore forming protein (YscC,MxiD,HrcC, InvG) [Salmonella enterica subsp. enterica serovar Typhimurium str. LT2
STM2898	98.9826	1671 / 1671	CAN002__contig_12	71069..72739	Type III secretion outermembrane pore forming protein (YscC,MxiD,HrcC, InvG); Protein InvG precursor [Salmonella enterica subsp. enterica serovar Typhimurium str. LT2
STM1417	99.4152	342 / 342	CAN002__contig_6	172289..172630	Type III secretion protein (YscP) [Salmonella enterica subsp. enterica serovar Typhimurium str. LT2
STM1393	99.5025	402 / 402	CAN002__contig_6	154902..155303	Type III secretion protein SsaB [Salmonella enterica subsp. enterica serovar Typhimurium str. LT2
STM1395	99.1667	1200 / 1200	CAN002__contig_6	156791..157990	Type III secretion protein SsaD [Salmonella enterica subsp. enterica serovar Typhimurium str. LT2
STM1406	100	216 / 216	CAN002__contig_6	164440..164655	Type III secretion protein SsaG [Salmonella enterica subsp. enterica serovar Typhimurium str. LT2
STM1407	99.6564	291 / 291	CAN002__contig_6	164633..164923	Type III secretion protein SsaH [Salmonella enterica subsp. enterica serovar Typhimurium str. LT2
STM1408	99.6212	264 / 264	CAN002__contig_6	164920..165183	Type III secretion protein SsaI [Salmonella enterica subsp. enterica serovar Typhimurium str. LT2
STM1411	99.4074	675 / 675	CAN002__contig_6	166492..167166	Type III secretion protein SsaK [Salmonella enterica subsp. enterica serovar Typhimurium str. LT2
STM1413	100	369 / 369	CAN002__contig_6	168206..168574	Type III secretion protein SsaM [Salmonella enterica subsp. enterica serovar Typhimurium str. LT2
STM1416	99.7354	378 / 378	CAN002__contig_6	171898..172275	Type III secretion spans bacterial envelope protein (YscO) [Salmonella enterica subsp. enterica serovar Typhimurium str. LT2
STM2895	99.2647	408 / 408	CAN002__contig_12	67441..67848	Type III secretion system protein BsaR; Surface presentation of antigens protein SpaK (Invasion protein InvB) [Salmonella enterica subsp. enterica serovar Typhimurium str. LT2
STM2899	100	750 / 750	CAN002__contig_12	72754..73503	Type III secretion thermoregulatory protein (LcrF,VirF,transcription regulation of virulence plasmid) [Salmonella enterica subsp. enterica serovar Typhimurium str. LT2
STM2876	100	1662 / 1662	CAN002__contig_12	49328..50989	Type III secretion transcriptional activator HilA [Salmonella enterica subsp. enterica serovar Typhimurium str. LT2
STM2867	99.7748	888 / 888	CAN002__contig_12	41579..42466	Type III secretion transcriptional regulator HilC (= SirC) [Salmonella enterica subsp. enterica serovar Typhimurium str. LT2
STM2875	99.6774	930 / 930	CAN002__contig_12	47308..48237	Type III secretion transcriptional regulator HilD [Salmonella enterica subsp. enterica serovar Typhimurium str. LT2
STM0543	98.9247	558 / 558	CAN002__contig_14	214612..215169	Uncharacterized fimbrial-like protein SfmA [Salmonella enterica subsp. enterica serovar Typhimurium str. LT2
STM0548	98.8439	519 / 519	CAN002__contig_14	209075..209593	Uncharacterized fimbrial-like protein SfmF [Salmonella enterica subsp. enterica serovar Typhimurium str. LT2
STM0547	97.9167	1008 / 1008	CAN002__contig_14	209603..210610	Uncharacterized fimbrial-like protein SfmH [Salmonella enterica subsp. enterica serovar Typhimurium str. LT2
SeHA_C0206	100	501 / 501	CAN002__contig_13	84005..84505	Uncharacterized fimbrial-like protein YadK [Salmonella enterica subsp. enterica serovar Heidelberg str. SL476
STM2149	99.7024	1008 / 1008	CAN002__contig_17	103643..104650	Uncharacterized fimbrial-like protein YehA [Salmonella enterica subsp. enterica serovar Typhimurium str. LT2
STM2152	99.435	531 / 531	CAN002__contig_17	99855..100385	Uncharacterized fimbrial-like protein YehD [Salmonella enterica subsp. enterica serovar Typhimurium str. LT2
STM4572	99.9585	2409 / 2409	CAN002__contig_15	112733..115141	Uncharacterized outer membrane usher protein YhcD [Salmonella enterica subsp. enterica serovar Typhimurium str. LT2
STM2517	99.5896	2193 / 2193	CAN002__contig_5	97466..99658	adherence and invasion outermembrane protein (Inv,enhances Peyer's patches colonization) [Salmonella enterica subsp. enterica serovar Typhimurium str. LT2
STM3757	100	2868 / 2868	CAN002__contig_9	171140..174007	autotransporter [Salmonella enterica subsp. enterica serovar Typhimurium str. LT2
STM2885	99.4949	1782 / 1782	CAN002__contig_12	58586..60367	cell invasion protein SipB [Salmonella enterica subsp. enterica serovar Typhimurium str. LT2
SEN2794	97.9167	240 / 240	CAN002__contig_12	130403..130642	hypothetical protein [Salmonella enterica subsp. enterica serovar Enteritidis str. P125109
STM2137	99.7024	1008 / 1008	CAN002__contig_17	114939..115946	hypothetical protein [Salmonella enterica subsp. enterica serovar Typhimurium str. LT2
STM1088	100	876 / 876	CAN002__contig_16	135733..136608	hypothetical protein [Salmonella enterica subsp. enterica serovar Typhimurium str. LT2
STM0174	99.6296	1080 / 1080	CAN002__contig_13	91535..92614	hypothetical protein [Salmonella enterica subsp. enterica serovar Typhimurium str. LT2
STM2241	100	2367 / 2367	CAN002__contig_17	4232..6598	leucine-rich repeat protein [Salmonella enterica subsp. enterica serovar Typhimurium str. LT2
STM0552	98.66	597 / 597	CAN002__contig_14	205983..206579	putative fimbrial protein [Salmonella enterica subsp. enterica serovar Typhimurium str. LT2
STM1602	96.8454	951 / 951	CAN002__contig_6	368811..369761	secreted effector protein [Salmonella enterica subsp. enterica serovar Typhimurium str. LT2
STM2780	99.3642	1101 / 1101	CAN002__contig_1	11058..12158	secreted effector protein [Salmonella enterica subsp. enterica serovar Typhimurium str. LT2
STM2066	98.9783	2349 / 2349	CAN002__contig_17	203533..205881	secreted effector protein [Salmonella enterica subsp. enterica serovar Typhimurium str. LT2

## Sheet: CAN003
Gene	% Identity	Query / HSP Length	Contig	Position in contig	Predicted phenotype
STM2513	96.9399	6111 / 6111	CAN003__contig_3	110508..116618	AIDA autotransporter-like protein [Salmonella enterica subsp. enterica serovar Typhimurium str. LT2
STM2881	99.1968	249 / 249	CAN003__contig_15	168034..168282	Acyl carrier protein [Salmonella enterica subsp. enterica serovar Typhimurium str. LT2
SeHA_C0339	100	519 / 519	CAN003__contig_2	49091..49609	Alpha-fimbriae major subunit [Salmonella enterica subsp. enterica serovar Heidelberg str. SL476
SeHA_C0341	100	1053 / 1053	CAN003__contig_2	52455..53507	Alpha-fimbriae tip adhesin [Salmonella enterica subsp. enterica serovar Heidelberg str. SL476
SeHA_C0340	100	2688 / 2688	CAN003__contig_2	49718..52405	Alpha-fimbriae usher protein [Salmonella enterica subsp. enterica serovar Heidelberg str. SL476
STM4573	99.8588	708 / 708	CAN003__contig_8	87615..88322	Beta-fimbriae chaperone protein [Salmonella enterica subsp. enterica serovar Typhimurium str. LT2
STM4571	100	174 / 174	CAN003__contig_8	91140..91313	Beta-fimbriae probable major subunit [Salmonella enterica subsp. enterica serovar Typhimurium str. LT2
STM4574	100	690 / 690	CAN003__contig_8	86848..87537	Beta-fimbriae probable major subunit [Salmonella enterica subsp. enterica serovar Typhimurium str. LT2
STM3639	100	699 / 699	CAN003__contig_9	184963..185661	Chaperone protein LpfB [Salmonella enterica subsp. enterica serovar Typhimurium str. LT2
STM2879	100	393 / 393	CAN003__contig_15	168613..169005	Chaperone protein SicP [Salmonella enterica subsp. enterica serovar Typhimurium str. LT2
STM1141	99.7475	396 / 396	CAN003__contig_5	188235..188630	Curli production assembly/transport component CsgE [Salmonella enterica subsp. enterica serovar Typhimurium str. LT2
STM1140	100	417 / 417	CAN003__contig_5	187792..188208	Curli production assembly/transport component CsgF [Salmonella enterica subsp. enterica serovar Typhimurium str. LT2
STM1139	99.6403	834 / 834	CAN003__contig_5	186932..187765	Curli production assembly/transport component CsgG [Salmonella enterica subsp. enterica serovar Typhimurium str. LT2
STM2287	96.4809	1023 / 1023	CAN003__contig_19	41066..42088	Deubiquitinating protease ElaD [Salmonella enterica subsp. enterica serovar Typhimurium str. LT2
STM0338	98.9071	2562 / 2562	CAN003__contig_2	126065..128626	FIG031703_ Fimbriae usher protein StbC [Salmonella enterica subsp. enterica serovar Typhimurium str. LT2
STM3028	97.4699	2490 / 2490	CAN003__contig_4	330082..332571	FIG036507_ Fimbriae usher protein StdB [Salmonella enterica subsp. enterica serovar Typhimurium str. LT2
STM4593	99.4234	2428 / 2430	CAN003__contig_8	65280..67707	FIG037424_ Fimbriae usher protein SthB [Salmonella enterica subsp. enterica serovar Typhimurium str. LT2
STM0175	99.4503	2547 / 2547	CAN003__contig_17	143924..146470	FIG100795_ Fimbriae usher protein StiC [Salmonella enterica subsp. enterica serovar Typhimurium str. LT2
SeHA_C0210	100	753 / 753	CAN003__contig_17	155419..156171	Fimbria adhesin EcpD [Salmonella enterica subsp. enterica serovar Heidelberg str. SL476
SEN2795	99.2612	2301 / 2301	CAN003__contig_15	87824..90124	Fimbriae usher protein StfC [Salmonella enterica subsp. enterica serovar Enteritidis str. P125109
STM0196	99.2476	2658 / 2658	CAN003__contig_17	177470..180127	Fimbriae usher protein StfC [Salmonella enterica subsp. enterica serovar Typhimurium str. LT2
STM0544	99.1919	495 / 495	CAN003__contig_2	349914..350408	Fimbriae-like adhesin FimI [Salmonella enterica subsp. enterica serovar Typhimurium str. LT2
STM0024	98.2143	1008 / 1008	CAN003__contig_8	30356..31363	Fimbriae-like adhesin SfmH [Salmonella enterica subsp. enterica serovar Typhimurium str. LT2
STM0027	98.9489	666 / 666	CAN003__contig_8	28579..29244	Fimbrial chaparone BcfG [Salmonella enterica subsp. enterica serovar Typhimurium str. LT2
STM0022	99.7089	687 / 687	CAN003__contig_8	33990..34676	Fimbrial chaperone BcfB [Salmonella enterica subsp. enterica serovar Typhimurium str. LT2
STM0339	98.9501	762 / 762	CAN003__contig_2	128610..129371	Fimbrial chaperone protein [Salmonella enterica subsp. enterica serovar Typhimurium str. LT2
STM0336	97.9487	585 / 585	CAN003__contig_2	124011..124595	Fimbrial chaperone protein [Salmonella enterica subsp. enterica serovar Typhimurium str. LT2
SeHA_C0205	100	1062 / 1062	CAN003__contig_17	149872..150933	Fimbrial protein Yad-like [Salmonella enterica subsp. enterica serovar Heidelberg str. SL476
SeHA_C0207	100	462 / 462	CAN003__contig_17	151563..152024	Fimbrial protein YadL [Salmonella enterica subsp. enterica serovar Heidelberg str. SL476
SeHA_C0208	100	201 / 201	CAN003__contig_17	152147..152347	Fimbrial protein YadM-like [Salmonella enterica subsp. enterica serovar Heidelberg str. SL476
SeHA_C0211	100	543 / 543	CAN003__contig_17	156258..156800	Fimbrial protein YadN-like [Salmonella enterica subsp. enterica serovar Heidelberg str. SL476
STM0340	98.8827	537 / 537	CAN003__contig_2	129433..129969	Fimbrial protein precursor [Salmonella enterica subsp. enterica serovar Typhimurium str. LT2
STM0026	98.6513	519 / 519	CAN003__contig_8	29276..29794	Fimbrial subunit [Salmonella enterica subsp. enterica serovar Typhimurium str. LT2
STM0025	98.4496	516 / 516	CAN003__contig_8	29810..30325	Fimbrial subunit [Salmonella enterica subsp. enterica serovar Typhimurium str. LT2
STM0021	99.4475	543 / 543	CAN003__contig_8	34777..35319	Fimbrial subunit BcfA [Salmonella enterica subsp. enterica serovar Typhimurium str. LT2
SeSA_A4485	99.41	339 / 339	CAN003__contig_5	99902..100240	G-nucleotide exchange factor SopE [Salmonella enterica subsp. enterica serovar Schwarzengrund str. CVM19633
STM1855	100	723 / 723	CAN003__contig_10	421644..422366	G-nucleotide exchange factor SopE [Salmonella enterica subsp. enterica serovar Typhimurium str. LT2
STM1091	99.8814	1686 / 1686	CAN003__contig_5	137514..139199	Inositol phosphate phosphatase sopB (EC 3.1.3.-) [Salmonella enterica subsp. enterica serovar Typhimurium str. LT2
STM2877	100	483 / 483	CAN003__contig_15	170677..171159	Invasion protein IagB precursor [Salmonella enterica subsp. enterica serovar Typhimurium str. LT2
STM2900	99.7748	444 / 444	CAN003__contig_15	147862..148305	Invasion protein invH precursor [Salmonella enterica subsp. enterica serovar Typhimurium str. LT2
STM0800	96.7363	2298 / 2298	CAN003__contig_7	110909..113176	Leucine-rich repeat protein [Salmonella enterica subsp. enterica serovar Typhimurium str. LT2
STM3640	100	525 / 525	CAN003__contig_9	184354..184878	Long polar fimbria protein A [Salmonella enterica subsp. enterica serovar Typhimurium str. LT2
STM1144	99.5614	456 / 456	CAN003__contig_5	190536..190991	Major curlin subunit precursor CsgA [Salmonella enterica subsp. enterica serovar Typhimurium str. LT2
STM0195	99.8217	561 / 561	CAN003__contig_17	176824..177384	Major fimbrial subunit StfA [Salmonella enterica subsp. enterica serovar Typhimurium str. LT2
STM3763	99.5966	2727 / 2727	CAN003__contig_9	48141..50867	Mg(2+) transport ATPase, P-type (EC 3.6.3.2) [Salmonella enterica subsp. enterica serovar Typhimurium str. LT2
STM3764	100	678 / 678	CAN003__contig_9	47244..47921	Mg(2+)-transport-ATPase-associated protein MgtC [Salmonella enterica subsp. enterica serovar Typhimurium str. LT2
STM1143	99.7807	456 / 456	CAN003__contig_5	190039..190494	Minor curlin subunit CsgB, nucleation component of curlin monomers [Salmonella enterica subsp. enterica serovar Typhimurium str. LT2
SEN2797	98.9518	477 / 477	CAN003__contig_15	86512..86988	Minor fimbrial subunit StfE [Salmonella enterica subsp. enterica serovar Enteritidis str. P125109
STM0198	97.6608	513 / 513	CAN003__contig_17	180916..181428	Minor fimbrial subunit StfE [Salmonella enterica subsp. enterica serovar Typhimurium str. LT2
SEN2798	99.3865	489 / 489	CAN003__contig_15	86027..86515	Minor fimbrial subunit StfF [Salmonella enterica subsp. enterica serovar Enteritidis str. P125109
STM2874	99.4366	1065 / 1065	CAN003__contig_15	175288..176352	MxiG protein; Pathogenicity 1 island effector protein [Salmonella enterica subsp. enterica serovar Typhimurium str. LT2
STM2873	100	243 / 243	CAN003__contig_15	176377..176619	MxiH protein; Type III secretion cytoplasmic protein (YscF) [Salmonella enterica subsp. enterica serovar Typhimurium str. LT2
STM2869	99.8532	681 / 681	CAN003__contig_15	178226..178906	OrgB protein, associated with InvC ATPase of type III secretion system [Salmonella enterica subsp. enterica serovar Typhimurium str. LT2
STM0023	98.9126	2667 / 2667	CAN003__contig_8	31364..34030	Outer membrane usher protein BcfC [Salmonella enterica subsp. enterica serovar Typhimurium str. LT2
SeHA_C0209	100	2391 / 2391	CAN003__contig_17	152754..155144	Outer membrane usher protein HtrE [Salmonella enterica subsp. enterica serovar Heidelberg str. SL476
STM3638	100	2529 / 2529	CAN003__contig_9	185684..188212	Outer membrane usher protein LpfC [Salmonella enterica subsp. enterica serovar Typhimurium str. LT2
STM0546	99.2729	2613 / 2613	CAN003__contig_2	351175..353787	Outer membrane usher protein SfmD [Salmonella enterica subsp. enterica serovar Typhimurium str. LT2
STM2150	99.7992	2490 / 2490	CAN003__contig_11	101131..103620	Outer membrane usher protein YehB [Salmonella enterica subsp. enterica serovar Typhimurium str. LT2
STM2870	100	579 / 579	CAN003__contig_15	177691..178269	Oxygen-regulated invasion protein OrgA [Salmonella enterica subsp. enterica serovar Typhimurium str. LT2
STM2872	100	243 / 243	CAN003__contig_15	176701..176943	Pathogenicity 1 island effector protein [Salmonella enterica subsp. enterica serovar Typhimurium str. LT2
SEN2796	99.8708	774 / 774	CAN003__contig_15	87038..87811	Periplasmic fimbrial chaperone [Salmonella enterica subsp. enterica serovar Enteritidis str. P125109
STM0197	99.336	753 / 753	CAN003__contig_17	180145..180897	Periplasmic fimbrial chaperone StfD [Salmonella enterica subsp. enterica serovar Typhimurium str. LT2
STM0545	100	693 / 693	CAN003__contig_2	350452..351144	Probable fimbrial chaperone SfmC [Salmonella enterica subsp. enterica serovar Typhimurium str. LT2
STM2151	99.4152	684 / 684	CAN003__contig_11	100434..101117	Probable fimbrial chaperone YehC [Salmonella enterica subsp. enterica serovar Typhimurium str. LT2
STM3027	97.8495	744 / 744	CAN003__contig_4	332612..333355	Probable fimbrial chaperone protein [Salmonella enterica subsp. enterica serovar Typhimurium str. LT2
STM3637	100	1080 / 1080	CAN003__contig_9	188230..189309	Protein LpfD [Salmonella enterica subsp. enterica serovar Typhimurium str. LT2
STM3636	100	528 / 528	CAN003__contig_9	189315..189842	Protein LpfE [Salmonella enterica subsp. enterica serovar Typhimurium str. LT2
STM1145	100	327 / 327	CAN003__contig_5	191053..191379	Putative curli production protein CsgC [Salmonella enterica subsp. enterica serovar Typhimurium str. LT2
STM2868	99.1736	363 / 363	CAN003__contig_15	178993..179355	Putative effector protein OrgC of SPI-1 type III secretion system [Salmonella enterica subsp. enterica serovar Typhimurium str. LT2
STM0337	99.1704	1326 / 1326	CAN003__contig_2	124735..126060	Putative exported protein precursor [Salmonella enterica subsp. enterica serovar Typhimurium str. LT2
STM0176	98.9766	684 / 684	CAN003__contig_17	146497..147180	Putative fimbrial chaparone StiB [Salmonella enterica subsp. enterica serovar Typhimurium str. LT2
STM4594	99.4152	684 / 684	CAN003__contig_8	64443..65126	Putative fimbrial chaperone protein [Salmonella enterica subsp. enterica serovar Typhimurium str. LT2
STM4592	99.1039	558 / 558	CAN003__contig_8	67727..68284	Putative fimbrial subunit [Salmonella enterica subsp. enterica serovar Typhimurium str. LT2
STM4595	98.9011	546 / 546	CAN003__contig_8	63827..64372	Putative fimbrial subunit [Salmonella enterica subsp. enterica serovar Typhimurium str. LT2
STM0177	95.3959	540 / 540	CAN003__contig_17	147228..147770	Putative fimbrial subunit StiA [Salmonella enterica subsp. enterica serovar Typhimurium str. LT2
STM4591	98.4346	1086 / 1086	CAN003__contig_8	68325..69410	Putative major fimbrial subunit [Salmonella enterica subsp. enterica serovar Typhimurium str. LT2
STM2514	98.8779	7308 / 7308	CAN003__contig_3	117321..124628	Putative outer membrane protein [Salmonella enterica subsp. enterica serovar Typhimurium str. LT2
STM2866	100	756 / 756	CAN003__contig_15	180972..181727	SPI1-associated transcriptional regulator SprB [Salmonella enterica subsp. enterica serovar Typhimurium str. LT2
STM1631	99.674	1227 / 1227	CAN003__contig_10	191049..192275	Secreted effector J SseJ [Salmonella enterica subsp. enterica serovar Typhimurium str. LT2
STM2945	98.7073	1083 / 1083	CAN003__contig_15	104376..105458	Secreted protein [Salmonella enterica subsp. enterica serovar Typhimurium str. LT2
STM1399	98.8506	435 / 435	CAN003__contig_18	46781..47215	Secretion system chaparone SscA [Salmonella enterica subsp. enterica serovar Typhimurium str. LT2
STM1403	100	429 / 429	CAN003__contig_18	43816..44244	Secretion system chaparone SscB [Salmonella enterica subsp. enterica serovar Typhimurium str. LT2
STM1396	99.1416	233 / 234	CAN003__contig_18	48438..48670	Secretion system effector SsaE [Salmonella enterica subsp. enterica serovar Typhimurium str. LT2
STM1397	99.6942	327 / 327	CAN003__contig_18	47848..48174	Secretion system effector SseA [Salmonella enterica subsp. enterica serovar Typhimurium str. LT2
STM1400	98.1443	1455 / 1455	CAN003__contig_18	45324..46778	Secretion system effector SseC [Salmonella enterica subsp. enterica serovar Typhimurium str. LT2
STM1401	97.2222	504 / 504	CAN003__contig_18	44721..45224	Secretion system effector SseD [Salmonella enterica subsp. enterica serovar Typhimurium str. LT2
STM1402	100	156 / 156	CAN003__contig_18	44302..44457	Secretion system effector SseE [Salmonella enterica subsp. enterica serovar Typhimurium str. LT2
STM1391	99.5305	639 / 639	CAN003__contig_18	54970..55608	Secretion system regulator of DegU/UvrY/BvgA type [Salmonella enterica subsp. enterica serovar Typhimurium str. LT2
STM1392	99.3847	2763 / 2763	CAN003__contig_18	52177..54939	Secretion system regulator_ Sensor component (EC 2.7.3.-) (EC 2.7.1.40) [Salmonella enterica subsp. enterica serovar Typhimurium str. LT2
STM1230	98.7705	1464 / 1464	CAN003__contig_5	276124..277587	Sensor histidine kinase PhoQ (EC 2.7.13.3) [Salmonella enterica subsp. enterica serovar Typhimurium str. LT2
STM1224	99.9011	1011 / 1011	CAN003__contig_5	268742..269752	SifA protein [Salmonella enterica subsp. enterica serovar Typhimurium str. LT2
STM1044	100	306 / 306	CAN003__contig_5	89514..89819	Superoxide dismutase [Cu-Zn] precursor (EC 1.15.1.1) [Salmonella enterica subsp. enterica serovar Typhimurium str. LT2
STM2893	100	444 / 444	CAN003__contig_15	155995..156438	Surface presentation of antigens protein SpaM [Salmonella enterica subsp. enterica serovar Typhimurium str. LT2
STM2888	99.3687	792 / 792	CAN003__contig_15	159313..160104	Surface presentation of antigens protein SpaR; Type III secretion inner membrane protein (YscT,HrcT,SpaR,EscT,EpaR1,homologous to flagellar export components) [Salmonella enterica subsp. enterica serovar Typhimurium str. LT2
SeHA_C2958	100	897 / 897	CAN003__contig_14	13852..14748	Transcriptional regulator [Salmonella enterica subsp. enterica serovar Heidelberg str. SL476
STM1142	99.5392	651 / 651	CAN003__contig_5	188635..189285	Transcriptional regulator CsgD for 2nd curli operon [Salmonella enterica subsp. enterica serovar Typhimurium str. LT2
STM0550	99.0318	723 / 723	CAN003__contig_2	356619..357341	Transcriptional regulator of fimbriae expression FimY [Salmonella enterica subsp. enterica serovar Typhimurium str. LT2
STM0549	99.2101	633 / 633	CAN003__contig_2	355383..356015	Transcriptional regulator of fimbriae expression FimZ (LuxR/UhpA family) [Salmonella enterica subsp. enterica serovar Typhimurium str. LT2
STM1231	100	675 / 675	CAN003__contig_5	277587..278261	Transcriptional regulatory protein PhoP [Salmonella enterica subsp. enterica serovar Typhimurium str. LT2
STM1409	98.5782	633 / 633	CAN003__contig_18	40749..41381	Type III secretion bridge between inner and outermembrane lipoprotein (YscJ,HrcJ,EscJ, PscJ) [Salmonella enterica subsp. enterica serovar Typhimurium str. LT2
STM2871	99.7365	759 / 759	CAN003__contig_15	176940..177698	Type III secretion bridge between inner and outermembrane lipoprotein (YscJ,HrcJ,EscJ, PscJ) [Salmonella enterica subsp. enterica serovar Typhimurium str. LT2
STM2886	98.996	498 / 498	CAN003__contig_15	161299..161796	Type III secretion chaperone protein for YopD (SycD); Chaperone protein SicA (Salmonella invasin chaperone) [Salmonella enterica subsp. enterica serovar Typhimurium str. LT2
STM1415	98.8479	1302 / 1302	CAN003__contig_18	34783..36084	Type III secretion cytoplasmic ATP synthase (EC 3.6.3.14, YscN,SpaL,MxiB,HrcN,EscN) [Salmonella enterica subsp. enterica serovar Typhimurium str. LT2
STM2894	99.6142	1296 / 1296	CAN003__contig_15	154722..156017	Type III secretion cytoplasmic ATP synthase (EC 3.6.3.14, YscN,SpaL,MxiB,HrcN,EscN); Probable ATP synthase SpaL (EC 3.6.3.14) (Invasion protein InvC) [Salmonella enterica subsp. enterica serovar Typhimurium str. LT2
STM1412	99.4965	993 / 993	CAN003__contig_18	38530..39522	Type III secretion cytoplasmic protein (YscL) [Salmonella enterica subsp. enterica serovar Typhimurium str. LT2
STM1398	97.8003	591 / 591	CAN003__contig_18	47251..47841	Type III secretion effector SseB [Salmonella enterica subsp. enterica serovar Typhimurium str. LT2
STM1404	98.7229	783 / 783	CAN003__contig_18	43018..43800	Type III secretion effector SseF [Salmonella enterica subsp. enterica serovar Typhimurium str. LT2
STM1405	99.6317	543 / 543	CAN003__contig_18	42332..42874	Type III secretion effector SseG [Salmonella enterica subsp. enterica serovar Typhimurium str. LT2
STM2892	99.5054	1011 / 1011	CAN003__contig_15	156438..157448	Type III secretion host injection and negative regulator protein (YopD); Surface presentation of antigens protein SpaN (Invasion protein InvJ) [Salmonella enterica subsp. enterica serovar Typhimurium str. LT2
STM2883	99.8062	1032 / 1032	CAN003__contig_15	164908..165939	Type III secretion host injection protein (YopB); Cell invasion protein SipD (Salmonella invasion protein D) [Salmonella enterica subsp. enterica serovar Typhimurium str. LT2
STM2882	99.8013	2013 / 2013	CAN003__contig_15	166003..168015	Type III secretion injected virulence protein (YopE) [Salmonella enterica subsp. enterica serovar Typhimurium str. LT2
STM2878	99.8756	1608 / 1608	CAN003__contig_15	169016..170623	Type III secretion injected virulence protein (YopH,tyrosine phosphatase of FAK and p130cas, prevents phagocytosis) [Salmonella enterica subsp. enterica serovar Typhimurium str. LT2
STM2865	99.654	867 / 867	CAN003__contig_15	181930..182796	Type III secretion injected virulence protein (YopP,YopJ, induces apoptosis, prevents cytokine induction, inhibits NFkb activation) [Salmonella enterica subsp. enterica serovar Typhimurium str. LT2
STM1414	100	2046 / 2046	CAN003__contig_18	36074..38119	Type III secretion inner membrane channel protein (LcrD,HrcV,EscV,SsaV) [Salmonella enterica subsp. enterica serovar Typhimurium str. LT2
STM2896	99.174	2058 / 2058	CAN003__contig_15	152237..154294	Type III secretion inner membrane channel protein (LcrD,HrcV,EscV,SsaV); Invasion protein InvA [Salmonella enterica subsp. enterica serovar Typhimurium str. LT2
STM1418	98.452	969 / 969	CAN003__contig_18	33099..34067	Type III secretion inner membrane protein (YscQ,homologous to flagellar export components) [Salmonella enterica subsp. enterica serovar Typhimurium str. LT2
STM2891	99.6711	912 / 912	CAN003__contig_15	157448..158359	Type III secretion inner membrane protein (YscQ,homologous to flagellar export components); Surface presentation of antigens protein SpaO [Salmonella enterica subsp. enterica serovar Typhimurium str. LT2
STM1419	98.9198	648 / 648	CAN003__contig_18	32384..33031	Type III secretion inner membrane protein (YscR,SpaR,HrcR,EscR,homologous to flagellar export components) [Salmonella enterica subsp. enterica serovar Typhimurium str. LT2
STM2890	99.2593	675 / 675	CAN003__contig_15	158349..159023	Type III secretion inner membrane protein (YscR,SpaR,HrcR,EscR,homologous to flagellar export components); Surface presentation of antigens protein SpaP [Salmonella enterica subsp. enterica serovar Typhimurium str. LT2
STM1420	100	114 / 114	CAN003__contig_18	32121..32234	Type III secretion inner membrane protein (YscS,homologous to flagellar export components) [Salmonella enterica subsp. enterica serovar Typhimurium str. LT2
STM2889	99.2337	261 / 261	CAN003__contig_15	159049..159309	Type III secretion inner membrane protein (YscS,homologous to flagellar export components); Surface presentation of antigens protein SpaQ [Salmonella enterica subsp. enterica serovar Typhimurium str. LT2
STM1421	98.2051	780 / 780	CAN003__contig_18	31341..32120	Type III secretion inner membrane protein (YscT,HrcT,SpaR,EscT,EpaR1,homologous to flagellar export components) [Salmonella enterica subsp. enterica serovar Typhimurium str. LT2
STM1422	99.1501	1059 / 1059	CAN003__contig_18	30286..31344	Type III secretion inner membrane protein (YscU,SpaS,EscU,HrcU,SsaU, homologous to flagellar export components) [Salmonella enterica subsp. enterica serovar Typhimurium str. LT2
STM2887	99.9066	1071 / 1071	CAN003__contig_15	160091..161161	Type III secretion inner membrane protein (YscU,SpaS,EscU,HrcU,SsaU, homologous to flagellar export components); Surface presentation of antigens protein SpaS [Salmonella enterica subsp. enterica serovar Typhimurium str. LT2
STM2884	99.6748	1230 / 1230	CAN003__contig_15	163608..164837	Type III secretion negative modulator of injection (YopK,YopQ,controls size of translocator pore); Cell invasion protein sipC (Effector protein SipC) [Salmonella enterica subsp. enterica serovar Typhimurium str. LT2
STM2897	99.3744	1119 / 1119	CAN003__contig_15	151094..152212	Type III secretion outermembrane contact sensing protein (YopN,Yop4b,LcrE); Invasion protein InvE [Salmonella enterica subsp. enterica serovar Typhimurium str. LT2
STM1394	99.0629	1494 / 1494	CAN003__contig_18	49880..51373	Type III secretion outermembrane pore forming protein (YscC,MxiD,HrcC, InvG) [Salmonella enterica subsp. enterica serovar Typhimurium str. LT2
STM2898	98.9826	1671 / 1671	CAN003__contig_15	149427..151097	Type III secretion outermembrane pore forming protein (YscC,MxiD,HrcC, InvG); Protein InvG precursor [Salmonella enterica subsp. enterica serovar Typhimurium str. LT2
STM1417	99.4152	342 / 342	CAN003__contig_18	34048..34389	Type III secretion protein (YscP) [Salmonella enterica subsp. enterica serovar Typhimurium str. LT2
STM1393	99.5025	402 / 402	CAN003__contig_18	51375..51776	Type III secretion protein SsaB [Salmonella enterica subsp. enterica serovar Typhimurium str. LT2
STM1395	99.1667	1200 / 1200	CAN003__contig_18	48688..49887	Type III secretion protein SsaD [Salmonella enterica subsp. enterica serovar Typhimurium str. LT2
STM1406	100	216 / 216	CAN003__contig_18	42023..42238	Type III secretion protein SsaG [Salmonella enterica subsp. enterica serovar Typhimurium str. LT2
STM1407	99.6564	291 / 291	CAN003__contig_18	41755..42045	Type III secretion protein SsaH [Salmonella enterica subsp. enterica serovar Typhimurium str. LT2
STM1408	99.6212	264 / 264	CAN003__contig_18	41495..41758	Type III secretion protein SsaI [Salmonella enterica subsp. enterica serovar Typhimurium str. LT2
STM1411	99.4074	675 / 675	CAN003__contig_18	39512..40186	Type III secretion protein SsaK [Salmonella enterica subsp. enterica serovar Typhimurium str. LT2
STM1413	100	369 / 369	CAN003__contig_18	38104..38472	Type III secretion protein SsaM [Salmonella enterica subsp. enterica serovar Typhimurium str. LT2
STM1416	99.7354	378 / 378	CAN003__contig_18	34403..34780	Type III secretion spans bacterial envelope protein (YscO) [Salmonella enterica subsp. enterica serovar Typhimurium str. LT2
STM2895	99.2647	408 / 408	CAN003__contig_15	154318..154725	Type III secretion system protein BsaR; Surface presentation of antigens protein SpaK (Invasion protein InvB) [Salmonella enterica subsp. enterica serovar Typhimurium str. LT2
STM2899	100	750 / 750	CAN003__contig_15	148663..149412	Type III secretion thermoregulatory protein (LcrF,VirF,transcription regulation of virulence plasmid) [Salmonella enterica subsp. enterica serovar Typhimurium str. LT2
STM2876	100	1662 / 1662	CAN003__contig_15	171177..172838	Type III secretion transcriptional activator HilA [Salmonella enterica subsp. enterica serovar Typhimurium str. LT2
STM2867	99.7748	888 / 888	CAN003__contig_15	179700..180587	Type III secretion transcriptional regulator HilC (= SirC) [Salmonella enterica subsp. enterica serovar Typhimurium str. LT2
STM2875	99.6774	930 / 930	CAN003__contig_15	173929..174858	Type III secretion transcriptional regulator HilD [Salmonella enterica subsp. enterica serovar Typhimurium str. LT2
STM0543	98.9247	558 / 558	CAN003__contig_2	349243..349800	Uncharacterized fimbrial-like protein SfmA [Salmonella enterica subsp. enterica serovar Typhimurium str. LT2
STM0548	98.8439	519 / 519	CAN003__contig_2	354819..355337	Uncharacterized fimbrial-like protein SfmF [Salmonella enterica subsp. enterica serovar Typhimurium str. LT2
STM0547	97.9167	1008 / 1008	CAN003__contig_2	353802..354809	Uncharacterized fimbrial-like protein SfmH [Salmonella enterica subsp. enterica serovar Typhimurium str. LT2
SeHA_C0206	100	501 / 501	CAN003__contig_17	150945..151445	Uncharacterized fimbrial-like protein YadK [Salmonella enterica subsp. enterica serovar Heidelberg str. SL476
STM2149	99.7024	1008 / 1008	CAN003__contig_11	103636..104643	Uncharacterized fimbrial-like protein YehA [Salmonella enterica subsp. enterica serovar Typhimurium str. LT2
STM2152	99.435	531 / 531	CAN003__contig_11	99848..100378	Uncharacterized fimbrial-like protein YehD [Salmonella enterica subsp. enterica serovar Typhimurium str. LT2
STM4572	99.9585	2409 / 2409	CAN003__contig_8	88336..90744	Uncharacterized outer membrane usher protein YhcD [Salmonella enterica subsp. enterica serovar Typhimurium str. LT2
STM2517	99.5896	2193 / 2193	CAN003__contig_3	131531..133723	adherence and invasion outermembrane protein (Inv,enhances Peyer's patches colonization) [Salmonella enterica subsp. enterica serovar Typhimurium str. LT2
STM3757	100	2868 / 2868	CAN003__contig_9	54781..57648	autotransporter [Salmonella enterica subsp. enterica serovar Typhimurium str. LT2
STM2885	99.4949	1782 / 1782	CAN003__contig_15	161799..163580	cell invasion protein SipB [Salmonella enterica subsp. enterica serovar Typhimurium str. LT2
SEN2794	97.9167	240 / 240	CAN003__contig_15	90603..90842	hypothetical protein [Salmonella enterica subsp. enterica serovar Enteritidis str. P125109
STM0174	99.6296	1080 / 1080	CAN003__contig_17	142836..143915	hypothetical protein [Salmonella enterica subsp. enterica serovar Typhimurium str. LT2
STM1088	100	876 / 876	CAN003__contig_5	135733..136608	hypothetical protein [Salmonella enterica subsp. enterica serovar Typhimurium str. LT2
STM2137	99.7024	1008 / 1008	CAN003__contig_11	114932..115939	hypothetical protein [Salmonella enterica subsp. enterica serovar Typhimurium str. LT2
STM2241	100	2367 / 2367	CAN003__contig_11	4232..6598	leucine-rich repeat protein [Salmonella enterica subsp. enterica serovar Typhimurium str. LT2
STM0552	98.66	597 / 597	CAN003__contig_2	357833..358429	putative fimbrial protein [Salmonella enterica subsp. enterica serovar Typhimurium str. LT2
STM2066	98.9783	2349 / 2349	CAN003__contig_11	203526..205874	secreted effector protein [Salmonella enterica subsp. enterica serovar Typhimurium str. LT2
STM2780	99.3642	1101 / 1101	CAN003__contig_14	11058..12158	secreted effector protein [Salmonella enterica subsp. enterica serovar Typhimurium str. LT2
STM1602	96.8454	951 / 951	CAN003__contig_10	161920..162870	secreted effector protein [Salmonella enterica subsp. enterica serovar Typhimurium str. LT2

## Sheet: CAN004
Gene	% Identity	Query / HSP Length	Contig	Position in contig	Predicted phenotype
STM2513	96.8821	3528 / 6111	CAN004__contig_7	94313..97840	AIDA autotransporter-like protein [Salmonella enterica subsp. enterica serovar Typhimurium str. LT2
STM2881	99.1968	249 / 249	CAN004__contig_6	109792..110040	Acyl carrier protein [Salmonella enterica subsp. enterica serovar Typhimurium str. LT2
SeHA_C0339	100	519 / 519	CAN004__contig_9	132863..133381	Alpha-fimbriae major subunit [Salmonella enterica subsp. enterica serovar Heidelberg str. SL476
SeHA_C0341	100	1053 / 1053	CAN004__contig_9	128965..130017	Alpha-fimbriae tip adhesin [Salmonella enterica subsp. enterica serovar Heidelberg str. SL476
SeHA_C0340	100	2688 / 2688	CAN004__contig_9	130067..132754	Alpha-fimbriae usher protein [Salmonella enterica subsp. enterica serovar Heidelberg str. SL476
STM4573	99.8588	708 / 708	CAN004__contig_28	87615..88322	Beta-fimbriae chaperone protein [Salmonella enterica subsp. enterica serovar Typhimurium str. LT2
STM4571	100	174 / 174	CAN004__contig_28	91140..91313	Beta-fimbriae probable major subunit [Salmonella enterica subsp. enterica serovar Typhimurium str. LT2
STM4574	100	690 / 690	CAN004__contig_28	86848..87537	Beta-fimbriae probable major subunit [Salmonella enterica subsp. enterica serovar Typhimurium str. LT2
STM3639	100	699 / 699	CAN004__contig_12	55427..56125	Chaperone protein LpfB [Salmonella enterica subsp. enterica serovar Typhimurium str. LT2
STM2879	100	393 / 393	CAN004__contig_6	109069..109461	Chaperone protein SicP [Salmonella enterica subsp. enterica serovar Typhimurium str. LT2
STM1141	99.7475	396 / 396	CAN004__contig_21	95974..96369	Curli production assembly/transport component CsgE [Salmonella enterica subsp. enterica serovar Typhimurium str. LT2
STM1140	100	417 / 417	CAN004__contig_21	96396..96812	Curli production assembly/transport component CsgF [Salmonella enterica subsp. enterica serovar Typhimurium str. LT2
STM1139	99.6403	834 / 834	CAN004__contig_21	96839..97672	Curli production assembly/transport component CsgG [Salmonella enterica subsp. enterica serovar Typhimurium str. LT2
STM2287	96.4809	1023 / 1023	CAN004__contig_11	119548..120570	Deubiquitinating protease ElaD [Salmonella enterica subsp. enterica serovar Typhimurium str. LT2
STM0338	98.9071	2562 / 2562	CAN004__contig_9	53846..56407	FIG031703_ Fimbriae usher protein StbC [Salmonella enterica subsp. enterica serovar Typhimurium str. LT2
STM3028	97.4699	2490 / 2490	CAN004__contig_6	281995..284484	FIG036507_ Fimbriae usher protein StdB [Salmonella enterica subsp. enterica serovar Typhimurium str. LT2
STM4593	99.4234	2428 / 2430	CAN004__contig_28	65280..67707	FIG037424_ Fimbriae usher protein SthB [Salmonella enterica subsp. enterica serovar Typhimurium str. LT2
STM0175	99.4503	2547 / 2547	CAN004__contig_2	19343..21889	FIG100795_ Fimbriae usher protein StiC [Salmonella enterica subsp. enterica serovar Typhimurium str. LT2
SeHA_C0210	100	753 / 753	CAN004__contig_2	9642..10394	Fimbria adhesin EcpD [Salmonella enterica subsp. enterica serovar Heidelberg str. SL476
SEN2795	99.2612	2301 / 2301	CAN004__contig_6	187950..190250	Fimbriae usher protein StfC [Salmonella enterica subsp. enterica serovar Enteritidis str. P125109
STM0196	99.2476	2658 / 2658	CAN004__contig_27	55302..57959	Fimbriae usher protein StfC [Salmonella enterica subsp. enterica serovar Typhimurium str. LT2
STM0544	99.1919	495 / 495	CAN004__contig_13	167426..167920	Fimbriae-like adhesin FimI [Salmonella enterica subsp. enterica serovar Typhimurium str. LT2
STM0024	98.2143	1008 / 1008	CAN004__contig_28	30356..31363	Fimbriae-like adhesin SfmH [Salmonella enterica subsp. enterica serovar Typhimurium str. LT2
STM0027	98.9489	666 / 666	CAN004__contig_28	28579..29244	Fimbrial chaparone BcfG [Salmonella enterica subsp. enterica serovar Typhimurium str. LT2
STM0022	99.7089	687 / 687	CAN004__contig_28	33990..34676	Fimbrial chaperone BcfB [Salmonella enterica subsp. enterica serovar Typhimurium str. LT2
STM0339	98.9501	762 / 762	CAN004__contig_9	53101..53862	Fimbrial chaperone protein [Salmonella enterica subsp. enterica serovar Typhimurium str. LT2
STM0336	97.9487	585 / 585	CAN004__contig_9	57877..58461	Fimbrial chaperone protein [Salmonella enterica subsp. enterica serovar Typhimurium str. LT2
SeHA_C0205	100	1062 / 1062	CAN004__contig_2	14880..15941	Fimbrial protein Yad-like [Salmonella enterica subsp. enterica serovar Heidelberg str. SL476
SeHA_C0207	100	462 / 462	CAN004__contig_2	13789..14250	Fimbrial protein YadL [Salmonella enterica subsp. enterica serovar Heidelberg str. SL476
SeHA_C0208	100	201 / 201	CAN004__contig_2	13466..13666	Fimbrial protein YadM-like [Salmonella enterica subsp. enterica serovar Heidelberg str. SL476
SeHA_C0211	100	543 / 543	CAN004__contig_2	9013..9555	Fimbrial protein YadN-like [Salmonella enterica subsp. enterica serovar Heidelberg str. SL476
STM0340	98.8827	537 / 537	CAN004__contig_9	52503..53039	Fimbrial protein precursor [Salmonella enterica subsp. enterica serovar Typhimurium str. LT2
STM0026	98.6513	519 / 519	CAN004__contig_28	29276..29794	Fimbrial subunit [Salmonella enterica subsp. enterica serovar Typhimurium str. LT2
STM0025	98.4496	516 / 516	CAN004__contig_28	29810..30325	Fimbrial subunit [Salmonella enterica subsp. enterica serovar Typhimurium str. LT2
STM0021	99.4475	543 / 543	CAN004__contig_28	34777..35319	Fimbrial subunit BcfA [Salmonella enterica subsp. enterica serovar Typhimurium str. LT2
SeSA_A4485	99.41	339 / 339	CAN004__contig_21	184364..184702	G-nucleotide exchange factor SopE [Salmonella enterica subsp. enterica serovar Schwarzengrund str. CVM19633
STM1855	100	723 / 723	CAN004__contig_20	8074..8796	G-nucleotide exchange factor SopE [Salmonella enterica subsp. enterica serovar Typhimurium str. LT2
STM1091	99.8814	1686 / 1686	CAN004__contig_21	145405..147090	Inositol phosphate phosphatase sopB (EC 3.1.3.-) [Salmonella enterica subsp. enterica serovar Typhimurium str. LT2
STM2877	100	483 / 483	CAN004__contig_6	106915..107397	Invasion protein IagB precursor [Salmonella enterica subsp. enterica serovar Typhimurium str. LT2
STM2900	99.7748	444 / 444	CAN004__contig_6	129769..130212	Invasion protein invH precursor [Salmonella enterica subsp. enterica serovar Typhimurium str. LT2
STM0800	96.7363	2298 / 2298	CAN004__contig_18	110909..113176	Leucine-rich repeat protein [Salmonella enterica subsp. enterica serovar Typhimurium str. LT2
STM3640	100	525 / 525	CAN004__contig_12	54818..55342	Long polar fimbria protein A [Salmonella enterica subsp. enterica serovar Typhimurium str. LT2
STM1144	99.5614	456 / 456	CAN004__contig_21	93613..94068	Major curlin subunit precursor CsgA [Salmonella enterica subsp. enterica serovar Typhimurium str. LT2
STM0195	99.8217	561 / 561	CAN004__contig_27	58045..58605	Major fimbrial subunit StfA [Salmonella enterica subsp. enterica serovar Typhimurium str. LT2
STM3763	99.5966	2727 / 2727	CAN004__contig_1	78401..81127	Mg(2+) transport ATPase, P-type (EC 3.6.3.2) [Salmonella enterica subsp. enterica serovar Typhimurium str. LT2
STM3764	100	678 / 678	CAN004__contig_1	81347..82024	Mg(2+)-transport-ATPase-associated protein MgtC [Salmonella enterica subsp. enterica serovar Typhimurium str. LT2
STM1143	99.7807	456 / 456	CAN004__contig_21	94110..94565	Minor curlin subunit CsgB, nucleation component of curlin monomers [Salmonella enterica subsp. enterica serovar Typhimurium str. LT2
SEN2797	98.9518	477 / 477	CAN004__contig_6	191086..191562	Minor fimbrial subunit StfE [Salmonella enterica subsp. enterica serovar Enteritidis str. P125109
STM0198	97.6608	513 / 513	CAN004__contig_27	54001..54513	Minor fimbrial subunit StfE [Salmonella enterica subsp. enterica serovar Typhimurium str. LT2
SEN2798	99.3865	489 / 489	CAN004__contig_6	191559..192047	Minor fimbrial subunit StfF [Salmonella enterica subsp. enterica serovar Enteritidis str. P125109
STM2874	99.4366	1065 / 1065	CAN004__contig_6	101722..102786	MxiG protein; Pathogenicity 1 island effector protein [Salmonella enterica subsp. enterica serovar Typhimurium str. LT2
STM2873	100	243 / 243	CAN004__contig_6	101455..101697	MxiH protein; Type III secretion cytoplasmic protein (YscF) [Salmonella enterica subsp. enterica serovar Typhimurium str. LT2
STM2869	99.8532	681 / 681	CAN004__contig_6	99168..99848	OrgB protein, associated with InvC ATPase of type III secretion system [Salmonella enterica subsp. enterica serovar Typhimurium str. LT2
STM0023	98.9126	2667 / 2667	CAN004__contig_28	31364..34030	Outer membrane usher protein BcfC [Salmonella enterica subsp. enterica serovar Typhimurium str. LT2
SeHA_C0209	100	2391 / 2391	CAN004__contig_2	10669..13059	Outer membrane usher protein HtrE [Salmonella enterica subsp. enterica serovar Heidelberg str. SL476
STM3638	100	2529 / 2529	CAN004__contig_12	56148..58676	Outer membrane usher protein LpfC [Salmonella enterica subsp. enterica serovar Typhimurium str. LT2
STM0546	99.2729	2613 / 2613	CAN004__contig_13	168687..171299	Outer membrane usher protein SfmD [Salmonella enterica subsp. enterica serovar Typhimurium str. LT2
STM2150	99.7992	2490 / 2490	CAN004__contig_15	194789..197278	Outer membrane usher protein YehB [Salmonella enterica subsp. enterica serovar Typhimurium str. LT2
STM2870	100	579 / 579	CAN004__contig_6	99805..100383	Oxygen-regulated invasion protein OrgA [Salmonella enterica subsp. enterica serovar Typhimurium str. LT2
STM2872	100	243 / 243	CAN004__contig_6	101131..101373	Pathogenicity 1 island effector protein [Salmonella enterica subsp. enterica serovar Typhimurium str. LT2
SEN2796	99.8708	774 / 774	CAN004__contig_6	190263..191036	Periplasmic fimbrial chaperone [Salmonella enterica subsp. enterica serovar Enteritidis str. P125109
STM0197	99.336	753 / 753	CAN004__contig_27	54532..55284	Periplasmic fimbrial chaperone StfD [Salmonella enterica subsp. enterica serovar Typhimurium str. LT2
STM0545	100	693 / 693	CAN004__contig_13	167964..168656	Probable fimbrial chaperone SfmC [Salmonella enterica subsp. enterica serovar Typhimurium str. LT2
STM2151	99.4152	684 / 684	CAN004__contig_15	197292..197975	Probable fimbrial chaperone YehC [Salmonella enterica subsp. enterica serovar Typhimurium str. LT2
STM3027	97.8495	744 / 744	CAN004__contig_6	281211..281954	Probable fimbrial chaperone protein [Salmonella enterica subsp. enterica serovar Typhimurium str. LT2
STM3637	100	1080 / 1080	CAN004__contig_12	58694..59773	Protein LpfD [Salmonella enterica subsp. enterica serovar Typhimurium str. LT2
STM3636	100	528 / 528	CAN004__contig_12	59779..60306	Protein LpfE [Salmonella enterica subsp. enterica serovar Typhimurium str. LT2
STM1145	100	327 / 327	CAN004__contig_21	93225..93551	Putative curli production protein CsgC [Salmonella enterica subsp. enterica serovar Typhimurium str. LT2
STM2868	99.1736	363 / 363	CAN004__contig_6	98719..99081	Putative effector protein OrgC of SPI-1 type III secretion system [Salmonella enterica subsp. enterica serovar Typhimurium str. LT2
STM0337	99.1704	1326 / 1326	CAN004__contig_9	56412..57737	Putative exported protein precursor [Salmonella enterica subsp. enterica serovar Typhimurium str. LT2
STM0176	98.9766	684 / 684	CAN004__contig_2	18633..19316	Putative fimbrial chaparone StiB [Salmonella enterica subsp. enterica serovar Typhimurium str. LT2
STM4594	99.4152	684 / 684	CAN004__contig_28	64443..65126	Putative fimbrial chaperone protein [Salmonella enterica subsp. enterica serovar Typhimurium str. LT2
STM4592	99.1039	558 / 558	CAN004__contig_28	67727..68284	Putative fimbrial subunit [Salmonella enterica subsp. enterica serovar Typhimurium str. LT2
STM4595	98.9011	546 / 546	CAN004__contig_28	63827..64372	Putative fimbrial subunit [Salmonella enterica subsp. enterica serovar Typhimurium str. LT2
STM0177	95.3959	540 / 540	CAN004__contig_2	18043..18585	Putative fimbrial subunit StiA [Salmonella enterica subsp. enterica serovar Typhimurium str. LT2
STM4591	98.4346	1086 / 1086	CAN004__contig_28	68325..69410	Putative major fimbrial subunit [Salmonella enterica subsp. enterica serovar Typhimurium str. LT2
STM2514	98.8779	7308 / 7308	CAN004__contig_31	106561..113868	Putative outer membrane protein [Salmonella enterica subsp. enterica serovar Typhimurium str. LT2
STM2866	100	756 / 756	CAN004__contig_6	96347..97102	SPI1-associated transcriptional regulator SprB [Salmonella enterica subsp. enterica serovar Typhimurium str. LT2
STM1631	99.674	1227 / 1227	CAN004__contig_19	221316..222542	Secreted effector J SseJ [Salmonella enterica subsp. enterica serovar Typhimurium str. LT2
STM2945	98.7073	1083 / 1083	CAN004__contig_6	172616..173698	Secreted protein [Salmonella enterica subsp. enterica serovar Typhimurium str. LT2
STM1399	98.8506	435 / 435	CAN004__contig_8	159500..159934	Secretion system chaparone SscA [Salmonella enterica subsp. enterica serovar Typhimurium str. LT2
STM1403	100	429 / 429	CAN004__contig_8	162471..162899	Secretion system chaparone SscB [Salmonella enterica subsp. enterica serovar Typhimurium str. LT2
STM1396	99.1416	233 / 234	CAN004__contig_8	158045..158277	Secretion system effector SsaE [Salmonella enterica subsp. enterica serovar Typhimurium str. LT2
STM1397	99.6942	327 / 327	CAN004__contig_8	158541..158867	Secretion system effector SseA [Salmonella enterica subsp. enterica serovar Typhimurium str. LT2
STM1400	98.1443	1455 / 1455	CAN004__contig_8	159937..161391	Secretion system effector SseC [Salmonella enterica subsp. enterica serovar Typhimurium str. LT2
STM1401	97.2222	504 / 504	CAN004__contig_8	161491..161994	Secretion system effector SseD [Salmonella enterica subsp. enterica serovar Typhimurium str. LT2
STM1402	100	156 / 156	CAN004__contig_8	162258..162413	Secretion system effector SseE [Salmonella enterica subsp. enterica serovar Typhimurium str. LT2
STM1391	99.5305	639 / 639	CAN004__contig_8	151107..151745	Secretion system regulator of DegU/UvrY/BvgA type [Salmonella enterica subsp. enterica serovar Typhimurium str. LT2
STM1392	99.3847	2763 / 2763	CAN004__contig_8	151776..154538	Secretion system regulator_ Sensor component (EC 2.7.3.-) (EC 2.7.1.40) [Salmonella enterica subsp. enterica serovar Typhimurium str. LT2
STM1230	98.7705	1464 / 1464	CAN004__contig_21	7017..8480	Sensor histidine kinase PhoQ (EC 2.7.13.3) [Salmonella enterica subsp. enterica serovar Typhimurium str. LT2
STM1224	99.9011	1011 / 1011	CAN004__contig_21	14852..15862	SifA protein [Salmonella enterica subsp. enterica serovar Typhimurium str. LT2
STM1044	100	306 / 306	CAN004__contig_21	194785..195090	Superoxide dismutase [Cu-Zn] precursor (EC 1.15.1.1) [Salmonella enterica subsp. enterica serovar Typhimurium str. LT2
STM2893	100	444 / 444	CAN004__contig_6	121636..122079	Surface presentation of antigens protein SpaM [Salmonella enterica subsp. enterica serovar Typhimurium str. LT2
STM2888	99.3687	792 / 792	CAN004__contig_6	117970..118761	Surface presentation of antigens protein SpaR; Type III secretion inner membrane protein (YscT,HrcT,SpaR,EscT,EpaR1,homologous to flagellar export components) [Salmonella enterica subsp. enterica serovar Typhimurium str. LT2
SeHA_C2958	100	897 / 897	CAN004__contig_6	14972..15868	Transcriptional regulator [Salmonella enterica subsp. enterica serovar Heidelberg str. SL476
STM1142	99.5392	651 / 651	CAN004__contig_21	95319..95969	Transcriptional regulator CsgD for 2nd curli operon [Salmonella enterica subsp. enterica serovar Typhimurium str. LT2
STM0550	99.0318	723 / 723	CAN004__contig_13	174131..174853	Transcriptional regulator of fimbriae expression FimY [Salmonella enterica subsp. enterica serovar Typhimurium str. LT2
STM0549	99.2101	633 / 633	CAN004__contig_13	172895..173527	Transcriptional regulator of fimbriae expression FimZ (LuxR/UhpA family) [Salmonella enterica subsp. enterica serovar Typhimurium str. LT2
STM1231	100	675 / 675	CAN004__contig_21	6343..7017	Transcriptional regulatory protein PhoP [Salmonella enterica subsp. enterica serovar Typhimurium str. LT2
STM1409	98.5782	633 / 633	CAN004__contig_8	165334..165966	Type III secretion bridge between inner and outermembrane lipoprotein (YscJ,HrcJ,EscJ, PscJ) [Salmonella enterica subsp. enterica serovar Typhimurium str. LT2
STM2871	99.7365	759 / 759	CAN004__contig_6	100376..101134	Type III secretion bridge between inner and outermembrane lipoprotein (YscJ,HrcJ,EscJ, PscJ) [Salmonella enterica subsp. enterica serovar Typhimurium str. LT2
STM2886	98.996	498 / 498	CAN004__contig_6	116278..116775	Type III secretion chaperone protein for YopD (SycD); Chaperone protein SicA (Salmonella invasin chaperone) [Salmonella enterica subsp. enterica serovar Typhimurium str. LT2
STM1415	98.8479	1302 / 1302	CAN004__contig_8	170631..171932	Type III secretion cytoplasmic ATP synthase (EC 3.6.3.14, YscN,SpaL,MxiB,HrcN,EscN) [Salmonella enterica subsp. enterica serovar Typhimurium str. LT2
STM2894	99.6142	1296 / 1296	CAN004__contig_6	122057..123352	Type III secretion cytoplasmic ATP synthase (EC 3.6.3.14, YscN,SpaL,MxiB,HrcN,EscN); Probable ATP synthase SpaL (EC 3.6.3.14) (Invasion protein InvC) [Salmonella enterica subsp. enterica serovar Typhimurium str. LT2
STM1412	99.4965	993 / 993	CAN004__contig_8	167193..168185	Type III secretion cytoplasmic protein (YscL) [Salmonella enterica subsp. enterica serovar Typhimurium str. LT2
STM1398	97.8003	591 / 591	CAN004__contig_8	158874..159464	Type III secretion effector SseB [Salmonella enterica subsp. enterica serovar Typhimurium str. LT2
STM1404	98.7229	783 / 783	CAN004__contig_8	162915..163697	Type III secretion effector SseF [Salmonella enterica subsp. enterica serovar Typhimurium str. LT2
STM1405	99.6317	543 / 543	CAN004__contig_8	163841..164383	Type III secretion effector SseG [Salmonella enterica subsp. enterica serovar Typhimurium str. LT2
STM2892	99.5054	1011 / 1011	CAN004__contig_6	120626..121636	Type III secretion host injection and negative regulator protein (YopD); Surface presentation of antigens protein SpaN (Invasion protein InvJ) [Salmonella enterica subsp. enterica serovar Typhimurium str. LT2
STM2883	99.8062	1032 / 1032	CAN004__contig_6	112135..113166	Type III secretion host injection protein (YopB); Cell invasion protein SipD (Salmonella invasion protein D) [Salmonella enterica subsp. enterica serovar Typhimurium str. LT2
STM2882	99.8013	2013 / 2013	CAN004__contig_6	110059..112071	Type III secretion injected virulence protein (YopE) [Salmonella enterica subsp. enterica serovar Typhimurium str. LT2
STM2878	99.8756	1608 / 1608	CAN004__contig_6	107451..109058	Type III secretion injected virulence protein (YopH,tyrosine phosphatase of FAK and p130cas, prevents phagocytosis) [Salmonella enterica subsp. enterica serovar Typhimurium str. LT2
STM2865	99.654	867 / 867	CAN004__contig_6	95278..96144	Type III secretion injected virulence protein (YopP,YopJ, induces apoptosis, prevents cytokine induction, inhibits NFkb activation) [Salmonella enterica subsp. enterica serovar Typhimurium str. LT2
STM1414	100	2046 / 2046	CAN004__contig_8	168596..170641	Type III secretion inner membrane channel protein (LcrD,HrcV,EscV,SsaV) [Salmonella enterica subsp. enterica serovar Typhimurium str. LT2
STM2896	99.174	2058 / 2058	CAN004__contig_6	123780..125837	Type III secretion inner membrane channel protein (LcrD,HrcV,EscV,SsaV); Invasion protein InvA [Salmonella enterica subsp. enterica serovar Typhimurium str. LT2
STM1418	98.452	969 / 969	CAN004__contig_8	172648..173616	Type III secretion inner membrane protein (YscQ,homologous to flagellar export components) [Salmonella enterica subsp. enterica serovar Typhimurium str. LT2
STM2891	99.6711	912 / 912	CAN004__contig_6	119715..120626	Type III secretion inner membrane protein (YscQ,homologous to flagellar export components); Surface presentation of antigens protein SpaO [Salmonella enterica subsp. enterica serovar Typhimurium str. LT2
STM1419	98.9198	648 / 648	CAN004__contig_8	173684..174331	Type III secretion inner membrane protein (YscR,SpaR,HrcR,EscR,homologous to flagellar export components) [Salmonella enterica subsp. enterica serovar Typhimurium str. LT2
STM2890	99.2593	675 / 675	CAN004__contig_6	119051..119725	Type III secretion inner membrane protein (YscR,SpaR,HrcR,EscR,homologous to flagellar export components); Surface presentation of antigens protein SpaP [Salmonella enterica subsp. enterica serovar Typhimurium str. LT2
STM1420	100	114 / 114	CAN004__contig_8	174481..174594	Type III secretion inner membrane protein (YscS,homologous to flagellar export components) [Salmonella enterica subsp. enterica serovar Typhimurium str. LT2
STM2889	99.2337	261 / 261	CAN004__contig_6	118765..119025	Type III secretion inner membrane protein (YscS,homologous to flagellar export components); Surface presentation of antigens protein SpaQ [Salmonella enterica subsp. enterica serovar Typhimurium str. LT2
STM1421	98.2051	780 / 780	CAN004__contig_8	174595..175374	Type III secretion inner membrane protein (YscT,HrcT,SpaR,EscT,EpaR1,homologous to flagellar export components) [Salmonella enterica subsp. enterica serovar Typhimurium str. LT2
STM1422	99.1501	1059 / 1059	CAN004__contig_8	175371..176429	Type III secretion inner membrane protein (YscU,SpaS,EscU,HrcU,SsaU, homologous to flagellar export components) [Salmonella enterica subsp. enterica serovar Typhimurium str. LT2
STM2887	99.9066	1071 / 1071	CAN004__contig_6	116913..117983	Type III secretion inner membrane protein (YscU,SpaS,EscU,HrcU,SsaU, homologous to flagellar export components); Surface presentation of antigens protein SpaS [Salmonella enterica subsp. enterica serovar Typhimurium str. LT2
STM2884	99.6748	1230 / 1230	CAN004__contig_6	113237..114466	Type III secretion negative modulator of injection (YopK,YopQ,controls size of translocator pore); Cell invasion protein sipC (Effector protein SipC) [Salmonella enterica subsp. enterica serovar Typhimurium str. LT2
STM2897	99.3744	1119 / 1119	CAN004__contig_6	125862..126980	Type III secretion outermembrane contact sensing protein (YopN,Yop4b,LcrE); Invasion protein InvE [Salmonella enterica subsp. enterica serovar Typhimurium str. LT2
STM1394	99.0629	1494 / 1494	CAN004__contig_8	155342..156835	Type III secretion outermembrane pore forming protein (YscC,MxiD,HrcC, InvG) [Salmonella enterica subsp. enterica serovar Typhimurium str. LT2
STM2898	98.9826	1671 / 1671	CAN004__contig_6	126977..128647	Type III secretion outermembrane pore forming protein (YscC,MxiD,HrcC, InvG); Protein InvG precursor [Salmonella enterica subsp. enterica serovar Typhimurium str. LT2
STM1417	99.4152	342 / 342	CAN004__contig_8	172326..172667	Type III secretion protein (YscP) [Salmonella enterica subsp. enterica serovar Typhimurium str. LT2
STM1393	99.5025	402 / 402	CAN004__contig_8	154939..155340	Type III secretion protein SsaB [Salmonella enterica subsp. enterica serovar Typhimurium str. LT2
STM1395	99.1667	1200 / 1200	CAN004__contig_8	156828..158027	Type III secretion protein SsaD [Salmonella enterica subsp. enterica serovar Typhimurium str. LT2
STM1406	100	216 / 216	CAN004__contig_8	164477..164692	Type III secretion protein SsaG [Salmonella enterica subsp. enterica serovar Typhimurium str. LT2
STM1407	99.6564	291 / 291	CAN004__contig_8	164670..164960	Type III secretion protein SsaH [Salmonella enterica subsp. enterica serovar Typhimurium str. LT2
STM1408	99.6212	264 / 264	CAN004__contig_8	164957..165220	Type III secretion protein SsaI [Salmonella enterica subsp. enterica serovar Typhimurium str. LT2
STM1411	99.4074	675 / 675	CAN004__contig_8	166529..167203	Type III secretion protein SsaK [Salmonella enterica subsp. enterica serovar Typhimurium str. LT2
STM1413	100	369 / 369	CAN004__contig_8	168243..168611	Type III secretion protein SsaM [Salmonella enterica subsp. enterica serovar Typhimurium str. LT2
STM1416	99.7354	378 / 378	CAN004__contig_8	171935..172312	Type III secretion spans bacterial envelope protein (YscO) [Salmonella enterica subsp. enterica serovar Typhimurium str. LT2
STM2895	99.2647	408 / 408	CAN004__contig_6	123349..123756	Type III secretion system protein BsaR; Surface presentation of antigens protein SpaK (Invasion protein InvB) [Salmonella enterica subsp. enterica serovar Typhimurium str. LT2
STM2899	100	750 / 750	CAN004__contig_6	128662..129411	Type III secretion thermoregulatory protein (LcrF,VirF,transcription regulation of virulence plasmid) [Salmonella enterica subsp. enterica serovar Typhimurium str. LT2
STM2876	100	1662 / 1662	CAN004__contig_6	105236..106897	Type III secretion transcriptional activator HilA [Salmonella enterica subsp. enterica serovar Typhimurium str. LT2
STM2867	99.7748	888 / 888	CAN004__contig_6	97487..98374	Type III secretion transcriptional regulator HilC (= SirC) [Salmonella enterica subsp. enterica serovar Typhimurium str. LT2
STM2875	99.6774	930 / 930	CAN004__contig_6	103216..104145	Type III secretion transcriptional regulator HilD [Salmonella enterica subsp. enterica serovar Typhimurium str. LT2
STM0543	98.9247	558 / 558	CAN004__contig_13	166755..167312	Uncharacterized fimbrial-like protein SfmA [Salmonella enterica subsp. enterica serovar Typhimurium str. LT2
STM0548	98.8439	519 / 519	CAN004__contig_13	172331..172849	Uncharacterized fimbrial-like protein SfmF [Salmonella enterica subsp. enterica serovar Typhimurium str. LT2
STM0547	97.9167	1008 / 1008	CAN004__contig_13	171314..172321	Uncharacterized fimbrial-like protein SfmH [Salmonella enterica subsp. enterica serovar Typhimurium str. LT2
SeHA_C0206	100	501 / 501	CAN004__contig_2	14368..14868	Uncharacterized fimbrial-like protein YadK [Salmonella enterica subsp. enterica serovar Heidelberg str. SL476
STM2149	99.7024	1008 / 1008	CAN004__contig_15	193766..194773	Uncharacterized fimbrial-like protein YehA [Salmonella enterica subsp. enterica serovar Typhimurium str. LT2
STM2152	99.435	531 / 531	CAN004__contig_15	198031..198561	Uncharacterized fimbrial-like protein YehD [Salmonella enterica subsp. enterica serovar Typhimurium str. LT2
STM4572	99.9585	2409 / 2409	CAN004__contig_28	88336..90744	Uncharacterized outer membrane usher protein YhcD [Salmonella enterica subsp. enterica serovar Typhimurium str. LT2
STM2517	99.5896	2193 / 2193	CAN004__contig_31	97466..99658	adherence and invasion outermembrane protein (Inv,enhances Peyer's patches colonization) [Salmonella enterica subsp. enterica serovar Typhimurium str. LT2
STM3757	100	2868 / 2868	CAN004__contig_1	71620..74487	autotransporter [Salmonella enterica subsp. enterica serovar Typhimurium str. LT2
STM2885	99.4949	1782 / 1782	CAN004__contig_6	114494..116275	cell invasion protein SipB [Salmonella enterica subsp. enterica serovar Typhimurium str. LT2
SEN2794	97.9167	240 / 240	CAN004__contig_6	187232..187471	hypothetical protein [Salmonella enterica subsp. enterica serovar Enteritidis str. P125109
STM1088	100	876 / 876	CAN004__contig_21	147996..148871	hypothetical protein [Salmonella enterica subsp. enterica serovar Typhimurium str. LT2
STM2137	99.7024	1008 / 1008	CAN004__contig_15	182470..183477	hypothetical protein [Salmonella enterica subsp. enterica serovar Typhimurium str. LT2
STM0174	99.6296	1080 / 1080	CAN004__contig_2	21898..22977	hypothetical protein [Salmonella enterica subsp. enterica serovar Typhimurium str. LT2
STM2241	100	2367 / 2367	CAN004__contig_15	291818..294184	leucine-rich repeat protein [Salmonella enterica subsp. enterica serovar Typhimurium str. LT2
STM0552	98.66	597 / 597	CAN004__contig_13	175345..175941	putative fimbrial protein [Salmonella enterica subsp. enterica serovar Typhimurium str. LT2
STM2780	99.3642	1101 / 1101	CAN004__contig_6	12178..13278	secreted effector protein [Salmonella enterica subsp. enterica serovar Typhimurium str. LT2
STM2066	98.9783	2349 / 2349	CAN004__contig_15	92535..94883	secreted effector protein [Salmonella enterica subsp. enterica serovar Typhimurium str. LT2
STM1602	96.8454	951 / 951	CAN004__contig_19	250721..251671	secreted effector protein [Salmonella enterica subsp. enterica serovar Typhimurium str. LT2

## Sheet: CAN005
Gene	% Identity	Query / HSP Length	Contig	Position in contig	Predicted phenotype
STM2513	96.9563	6111 / 6111	CAN005__contig_5	114571..120681	AIDA autotransporter-like protein [Salmonella enterica subsp. enterica serovar Typhimurium str. LT2
STM2881	99.1968	249 / 249	CAN005__contig_12	54157..54405	Acyl carrier protein [Salmonella enterica subsp. enterica serovar Typhimurium str. LT2
SeHA_C0339	100	519 / 519	CAN005__contig_17	132863..133381	Alpha-fimbriae major subunit [Salmonella enterica subsp. enterica serovar Heidelberg str. SL476
SeHA_C0341	100	1053 / 1053	CAN005__contig_17	128965..130017	Alpha-fimbriae tip adhesin [Salmonella enterica subsp. enterica serovar Heidelberg str. SL476
SeHA_C0340	100	2688 / 2688	CAN005__contig_17	130067..132754	Alpha-fimbriae usher protein [Salmonella enterica subsp. enterica serovar Heidelberg str. SL476
STM4573	99.8588	708 / 708	CAN005__contig_7	87615..88322	Beta-fimbriae chaperone protein [Salmonella enterica subsp. enterica serovar Typhimurium str. LT2
STM4574	100	690 / 690	CAN005__contig_7	86848..87537	Beta-fimbriae probable major subunit [Salmonella enterica subsp. enterica serovar Typhimurium str. LT2
STM4571	100	174 / 174	CAN005__contig_7	91140..91313	Beta-fimbriae probable major subunit [Salmonella enterica subsp. enterica serovar Typhimurium str. LT2
STM3639	100	699 / 699	CAN005__contig_10	184963..185661	Chaperone protein LpfB [Salmonella enterica subsp. enterica serovar Typhimurium str. LT2
STM2879	100	393 / 393	CAN005__contig_12	53434..53826	Chaperone protein SicP [Salmonella enterica subsp. enterica serovar Typhimurium str. LT2
STM1141	99.7475	396 / 396	CAN005__contig_16	188234..188629	Curli production assembly/transport component CsgE [Salmonella enterica subsp. enterica serovar Typhimurium str. LT2
STM1140	100	417 / 417	CAN005__contig_16	187791..188207	Curli production assembly/transport component CsgF [Salmonella enterica subsp. enterica serovar Typhimurium str. LT2
STM1139	99.6403	834 / 834	CAN005__contig_16	186931..187764	Curli production assembly/transport component CsgG [Salmonella enterica subsp. enterica serovar Typhimurium str. LT2
STM2287	96.4809	1023 / 1023	CAN005__contig_11	41065..42087	Deubiquitinating protease ElaD [Salmonella enterica subsp. enterica serovar Typhimurium str. LT2
STM0338	98.9071	2562 / 2562	CAN005__contig_17	53846..56407	FIG031703_ Fimbriae usher protein StbC [Salmonella enterica subsp. enterica serovar Typhimurium str. LT2
STM3028	97.4699	2490 / 2490	CAN005__contig_12	226055..228544	FIG036507_ Fimbriae usher protein StdB [Salmonella enterica subsp. enterica serovar Typhimurium str. LT2
STM4593	99.4234	2428 / 2430	CAN005__contig_7	65280..67707	FIG037424_ Fimbriae usher protein SthB [Salmonella enterica subsp. enterica serovar Typhimurium str. LT2
STM0175	99.4503	2547 / 2547	CAN005__contig_15	88584..91130	FIG100795_ Fimbriae usher protein StiC [Salmonella enterica subsp. enterica serovar Typhimurium str. LT2
SeHA_C0210	100	753 / 753	CAN005__contig_15	78883..79635	Fimbria adhesin EcpD [Salmonella enterica subsp. enterica serovar Heidelberg str. SL476
SEN2795	99.2612	2301 / 2301	CAN005__contig_12	132016..134316	Fimbriae usher protein StfC [Salmonella enterica subsp. enterica serovar Enteritidis str. P125109
STM0196	99.2476	2658 / 2658	CAN005__contig_15	54927..57584	Fimbriae usher protein StfC [Salmonella enterica subsp. enterica serovar Typhimurium str. LT2
STM0544	99.1919	495 / 495	CAN005__contig_2	213946..214440	Fimbriae-like adhesin FimI [Salmonella enterica subsp. enterica serovar Typhimurium str. LT2
STM0024	98.2143	1008 / 1008	CAN005__contig_7	30356..31363	Fimbriae-like adhesin SfmH [Salmonella enterica subsp. enterica serovar Typhimurium str. LT2
STM0027	98.9489	666 / 666	CAN005__contig_7	28579..29244	Fimbrial chaparone BcfG [Salmonella enterica subsp. enterica serovar Typhimurium str. LT2
STM0022	99.7089	687 / 687	CAN005__contig_7	33990..34676	Fimbrial chaperone BcfB [Salmonella enterica subsp. enterica serovar Typhimurium str. LT2
STM0336	97.9487	585 / 585	CAN005__contig_17	57877..58461	Fimbrial chaperone protein [Salmonella enterica subsp. enterica serovar Typhimurium str. LT2
STM0339	98.9501	762 / 762	CAN005__contig_17	53101..53862	Fimbrial chaperone protein [Salmonella enterica subsp. enterica serovar Typhimurium str. LT2
SeHA_C0205	100	1062 / 1062	CAN005__contig_15	84121..85182	Fimbrial protein Yad-like [Salmonella enterica subsp. enterica serovar Heidelberg str. SL476
SeHA_C0207	100	462 / 462	CAN005__contig_15	83030..83491	Fimbrial protein YadL [Salmonella enterica subsp. enterica serovar Heidelberg str. SL476
SeHA_C0208	100	201 / 201	CAN005__contig_15	82707..82907	Fimbrial protein YadM-like [Salmonella enterica subsp. enterica serovar Heidelberg str. SL476
SeHA_C0211	100	543 / 543	CAN005__contig_15	78254..78796	Fimbrial protein YadN-like [Salmonella enterica subsp. enterica serovar Heidelberg str. SL476
STM0340	98.8827	537 / 537	CAN005__contig_17	52503..53039	Fimbrial protein precursor [Salmonella enterica subsp. enterica serovar Typhimurium str. LT2
STM0025	98.4496	516 / 516	CAN005__contig_7	29810..30325	Fimbrial subunit [Salmonella enterica subsp. enterica serovar Typhimurium str. LT2
STM0026	98.6513	519 / 519	CAN005__contig_7	29276..29794	Fimbrial subunit [Salmonella enterica subsp. enterica serovar Typhimurium str. LT2
STM0021	99.4475	543 / 543	CAN005__contig_7	34777..35319	Fimbrial subunit BcfA [Salmonella enterica subsp. enterica serovar Typhimurium str. LT2
SeSA_A4485	99.41	339 / 339	CAN005__contig_16	99901..100239	G-nucleotide exchange factor SopE [Salmonella enterica subsp. enterica serovar Schwarzengrund str. CVM19633
STM1855	100	723 / 723	CAN005__contig_1	94610..95332	G-nucleotide exchange factor SopE [Salmonella enterica subsp. enterica serovar Typhimurium str. LT2
STM1091	99.8814	1686 / 1686	CAN005__contig_16	137513..139198	Inositol phosphate phosphatase sopB (EC 3.1.3.-) [Salmonella enterica subsp. enterica serovar Typhimurium str. LT2
STM2877	100	483 / 483	CAN005__contig_12	51280..51762	Invasion protein IagB precursor [Salmonella enterica subsp. enterica serovar Typhimurium str. LT2
STM2900	99.7748	444 / 444	CAN005__contig_12	74134..74577	Invasion protein invH precursor [Salmonella enterica subsp. enterica serovar Typhimurium str. LT2
STM0800	96.7363	2298 / 2298	CAN005__contig_6	110909..113176	Leucine-rich repeat protein [Salmonella enterica subsp. enterica serovar Typhimurium str. LT2
STM3640	100	525 / 525	CAN005__contig_10	184354..184878	Long polar fimbria protein A [Salmonella enterica subsp. enterica serovar Typhimurium str. LT2
STM1144	99.5614	456 / 456	CAN005__contig_16	190535..190990	Major curlin subunit precursor CsgA [Salmonella enterica subsp. enterica serovar Typhimurium str. LT2
STM0195	99.8217	561 / 561	CAN005__contig_15	57670..58230	Major fimbrial subunit StfA [Salmonella enterica subsp. enterica serovar Typhimurium str. LT2
STM3763	99.5966	2727 / 2727	CAN005__contig_10	48141..50867	Mg(2+) transport ATPase, P-type (EC 3.6.3.2) [Salmonella enterica subsp. enterica serovar Typhimurium str. LT2
STM3764	100	678 / 678	CAN005__contig_10	47244..47921	Mg(2+)-transport-ATPase-associated protein MgtC [Salmonella enterica subsp. enterica serovar Typhimurium str. LT2
STM1143	99.7807	456 / 456	CAN005__contig_16	190038..190493	Minor curlin subunit CsgB, nucleation component of curlin monomers [Salmonella enterica subsp. enterica serovar Typhimurium str. LT2
SEN2797	98.9518	477 / 477	CAN005__contig_12	135152..135628	Minor fimbrial subunit StfE [Salmonella enterica subsp. enterica serovar Enteritidis str. P125109
STM0198	97.6608	513 / 513	CAN005__contig_15	53626..54138	Minor fimbrial subunit StfE [Salmonella enterica subsp. enterica serovar Typhimurium str. LT2
SEN2798	99.3865	489 / 489	CAN005__contig_12	135625..136113	Minor fimbrial subunit StfF [Salmonella enterica subsp. enterica serovar Enteritidis str. P125109
STM2874	99.4366	1065 / 1065	CAN005__contig_12	46087..47151	MxiG protein; Pathogenicity 1 island effector protein [Salmonella enterica subsp. enterica serovar Typhimurium str. LT2
STM2873	100	243 / 243	CAN005__contig_12	45820..46062	MxiH protein; Type III secretion cytoplasmic protein (YscF) [Salmonella enterica subsp. enterica serovar Typhimurium str. LT2
STM2869	99.8532	681 / 681	CAN005__contig_12	43533..44213	OrgB protein, associated with InvC ATPase of type III secretion system [Salmonella enterica subsp. enterica serovar Typhimurium str. LT2
STM0023	98.9126	2667 / 2667	CAN005__contig_7	31364..34030	Outer membrane usher protein BcfC [Salmonella enterica subsp. enterica serovar Typhimurium str. LT2
SeHA_C0209	100	2391 / 2391	CAN005__contig_15	79910..82300	Outer membrane usher protein HtrE [Salmonella enterica subsp. enterica serovar Heidelberg str. SL476
STM3638	100	2529 / 2529	CAN005__contig_10	185684..188212	Outer membrane usher protein LpfC [Salmonella enterica subsp. enterica serovar Typhimurium str. LT2
STM0546	99.2729	2613 / 2613	CAN005__contig_2	210567..213179	Outer membrane usher protein SfmD [Salmonella enterica subsp. enterica serovar Typhimurium str. LT2
STM2150	99.7992	2490 / 2490	CAN005__contig_14	101131..103620	Outer membrane usher protein YehB [Salmonella enterica subsp. enterica serovar Typhimurium str. LT2
STM2870	100	579 / 579	CAN005__contig_12	44170..44748	Oxygen-regulated invasion protein OrgA [Salmonella enterica subsp. enterica serovar Typhimurium str. LT2
STM2872	100	243 / 243	CAN005__contig_12	45496..45738	Pathogenicity 1 island effector protein [Salmonella enterica subsp. enterica serovar Typhimurium str. LT2
SEN2796	99.8708	774 / 774	CAN005__contig_12	134329..135102	Periplasmic fimbrial chaperone [Salmonella enterica subsp. enterica serovar Enteritidis str. P125109
STM0197	99.336	753 / 753	CAN005__contig_15	54157..54909	Periplasmic fimbrial chaperone StfD [Salmonella enterica subsp. enterica serovar Typhimurium str. LT2
STM0545	100	693 / 693	CAN005__contig_2	213210..213902	Probable fimbrial chaperone SfmC [Salmonella enterica subsp. enterica serovar Typhimurium str. LT2
STM2151	99.4152	684 / 684	CAN005__contig_14	100434..101117	Probable fimbrial chaperone YehC [Salmonella enterica subsp. enterica serovar Typhimurium str. LT2
STM3027	97.8495	744 / 744	CAN005__contig_12	225271..226014	Probable fimbrial chaperone protein [Salmonella enterica subsp. enterica serovar Typhimurium str. LT2
STM3637	100	1080 / 1080	CAN005__contig_10	188230..189309	Protein LpfD [Salmonella enterica subsp. enterica serovar Typhimurium str. LT2
STM3636	100	528 / 528	CAN005__contig_10	189315..189842	Protein LpfE [Salmonella enterica subsp. enterica serovar Typhimurium str. LT2
STM1145	100	327 / 327	CAN005__contig_16	191052..191378	Putative curli production protein CsgC [Salmonella enterica subsp. enterica serovar Typhimurium str. LT2
STM2868	99.1736	363 / 363	CAN005__contig_12	43084..43446	Putative effector protein OrgC of SPI-1 type III secretion system [Salmonella enterica subsp. enterica serovar Typhimurium str. LT2
STM0337	99.1704	1326 / 1326	CAN005__contig_17	56412..57737	Putative exported protein precursor [Salmonella enterica subsp. enterica serovar Typhimurium str. LT2
STM0176	98.9766	684 / 684	CAN005__contig_15	87874..88557	Putative fimbrial chaparone StiB [Salmonella enterica subsp. enterica serovar Typhimurium str. LT2
STM4594	99.4152	684 / 684	CAN005__contig_7	64443..65126	Putative fimbrial chaperone protein [Salmonella enterica subsp. enterica serovar Typhimurium str. LT2
STM4595	98.9011	546 / 546	CAN005__contig_7	63827..64372	Putative fimbrial subunit [Salmonella enterica subsp. enterica serovar Typhimurium str. LT2
STM4592	99.1039	558 / 558	CAN005__contig_7	67727..68284	Putative fimbrial subunit [Salmonella enterica subsp. enterica serovar Typhimurium str. LT2
STM0177	95.3959	540 / 540	CAN005__contig_15	87284..87826	Putative fimbrial subunit StiA [Salmonella enterica subsp. enterica serovar Typhimurium str. LT2
STM4591	98.4346	1086 / 1086	CAN005__contig_7	68325..69410	Putative major fimbrial subunit [Salmonella enterica subsp. enterica serovar Typhimurium str. LT2
STM2514	98.8779	7308 / 7308	CAN005__contig_5	106561..113868	Putative outer membrane protein [Salmonella enterica subsp. enterica serovar Typhimurium str. LT2
STM2866	100	756 / 756	CAN005__contig_12	40712..41467	SPI1-associated transcriptional regulator SprB [Salmonella enterica subsp. enterica serovar Typhimurium str. LT2
STM1631	99.674	1227 / 1227	CAN005__contig_1	324700..325926	Secreted effector J SseJ [Salmonella enterica subsp. enterica serovar Typhimurium str. LT2
STM2945	98.7073	1083 / 1083	CAN005__contig_12	116987..118069	Secreted protein [Salmonella enterica subsp. enterica serovar Typhimurium str. LT2
STM1399	98.8506	435 / 435	CAN005__contig_1	563141..563575	Secretion system chaparone SscA [Salmonella enterica subsp. enterica serovar Typhimurium str. LT2
STM1403	100	429 / 429	CAN005__contig_1	560176..560604	Secretion system chaparone SscB [Salmonella enterica subsp. enterica serovar Typhimurium str. LT2
STM1396	99.1416	233 / 234	CAN005__contig_1	564798..565030	Secretion system effector SsaE [Salmonella enterica subsp. enterica serovar Typhimurium str. LT2
STM1397	99.6942	327 / 327	CAN005__contig_1	564208..564534	Secretion system effector SseA [Salmonella enterica subsp. enterica serovar Typhimurium str. LT2
STM1400	98.1443	1455 / 1455	CAN005__contig_1	561684..563138	Secretion system effector SseC [Salmonella enterica subsp. enterica serovar Typhimurium str. LT2
STM1401	97.2222	504 / 504	CAN005__contig_1	561081..561584	Secretion system effector SseD [Salmonella enterica subsp. enterica serovar Typhimurium str. LT2
STM1402	100	156 / 156	CAN005__contig_1	560662..560817	Secretion system effector SseE [Salmonella enterica subsp. enterica serovar Typhimurium str. LT2
STM1391	99.5305	639 / 639	CAN005__contig_1	571330..571968	Secretion system regulator of DegU/UvrY/BvgA type [Salmonella enterica subsp. enterica serovar Typhimurium str. LT2
STM1392	99.3847	2763 / 2763	CAN005__contig_1	568537..571299	Secretion system regulator_ Sensor component (EC 2.7.3.-) (EC 2.7.1.40) [Salmonella enterica subsp. enterica serovar Typhimurium str. LT2
STM1230	98.7705	1464 / 1464	CAN005__contig_16	276124..277587	Sensor histidine kinase PhoQ (EC 2.7.13.3) [Salmonella enterica subsp. enterica serovar Typhimurium str. LT2
STM1224	99.9011	1011 / 1011	CAN005__contig_16	268742..269752	SifA protein [Salmonella enterica subsp. enterica serovar Typhimurium str. LT2
STM1044	100	306 / 306	CAN005__contig_16	89513..89818	Superoxide dismutase [Cu-Zn] precursor (EC 1.15.1.1) [Salmonella enterica subsp. enterica serovar Typhimurium str. LT2
STM2893	100	444 / 444	CAN005__contig_12	66001..66444	Surface presentation of antigens protein SpaM [Salmonella enterica subsp. enterica serovar Typhimurium str. LT2
STM2888	99.3687	792 / 792	CAN005__contig_12	62335..63126	Surface presentation of antigens protein SpaR; Type III secretion inner membrane protein (YscT,HrcT,SpaR,EscT,EpaR1,homologous to flagellar export components) [Salmonella enterica subsp. enterica serovar Typhimurium str. LT2
SeHA_C2958	100	897 / 897	CAN005__contig_24	39904..40800	Transcriptional regulator [Salmonella enterica subsp. enterica serovar Heidelberg str. SL476
STM1142	99.5392	651 / 651	CAN005__contig_16	188634..189284	Transcriptional regulator CsgD for 2nd curli operon [Salmonella enterica subsp. enterica serovar Typhimurium str. LT2
STM0550	99.0318	723 / 723	CAN005__contig_2	207013..207735	Transcriptional regulator of fimbriae expression FimY [Salmonella enterica subsp. enterica serovar Typhimurium str. LT2
STM0549	99.2101	633 / 633	CAN005__contig_2	208339..208971	Transcriptional regulator of fimbriae expression FimZ (LuxR/UhpA family) [Salmonella enterica subsp. enterica serovar Typhimurium str. LT2
STM1231	100	675 / 675	CAN005__contig_16	277587..278261	Transcriptional regulatory protein PhoP [Salmonella enterica subsp. enterica serovar Typhimurium str. LT2
STM1409	98.5782	633 / 633	CAN005__contig_1	557109..557741	Type III secretion bridge between inner and outermembrane lipoprotein (YscJ,HrcJ,EscJ, PscJ) [Salmonella enterica subsp. enterica serovar Typhimurium str. LT2
STM2871	99.7365	759 / 759	CAN005__contig_12	44741..45499	Type III secretion bridge between inner and outermembrane lipoprotein (YscJ,HrcJ,EscJ, PscJ) [Salmonella enterica subsp. enterica serovar Typhimurium str. LT2
STM2886	98.996	498 / 498	CAN005__contig_12	60643..61140	Type III secretion chaperone protein for YopD (SycD); Chaperone protein SicA (Salmonella invasin chaperone) [Salmonella enterica subsp. enterica serovar Typhimurium str. LT2
STM1415	98.8479	1302 / 1302	CAN005__contig_1	551143..552444	Type III secretion cytoplasmic ATP synthase (EC 3.6.3.14, YscN,SpaL,MxiB,HrcN,EscN) [Salmonella enterica subsp. enterica serovar Typhimurium str. LT2
STM2894	99.6142	1296 / 1296	CAN005__contig_12	66422..67717	Type III secretion cytoplasmic ATP synthase (EC 3.6.3.14, YscN,SpaL,MxiB,HrcN,EscN); Probable ATP synthase SpaL (EC 3.6.3.14) (Invasion protein InvC) [Salmonella enterica subsp. enterica serovar Typhimurium str. LT2
STM1412	99.4965	993 / 993	CAN005__contig_1	554890..555882	Type III secretion cytoplasmic protein (YscL) [Salmonella enterica subsp. enterica serovar Typhimurium str. LT2
STM1398	97.8003	591 / 591	CAN005__contig_1	563611..564201	Type III secretion effector SseB [Salmonella enterica subsp. enterica serovar Typhimurium str. LT2
STM1404	98.7229	783 / 783	CAN005__contig_1	559378..560160	Type III secretion effector SseF [Salmonella enterica subsp. enterica serovar Typhimurium str. LT2
STM1405	99.6317	543 / 543	CAN005__contig_1	558692..559234	Type III secretion effector SseG [Salmonella enterica subsp. enterica serovar Typhimurium str. LT2
STM2892	99.5054	1011 / 1011	CAN005__contig_12	64991..66001	Type III secretion host injection and negative regulator protein (YopD); Surface presentation of antigens protein SpaN (Invasion protein InvJ) [Salmonella enterica subsp. enterica serovar Typhimurium str. LT2
STM2883	99.8062	1032 / 1032	CAN005__contig_12	56500..57531	Type III secretion host injection protein (YopB); Cell invasion protein SipD (Salmonella invasion protein D) [Salmonella enterica subsp. enterica serovar Typhimurium str. LT2
STM2882	99.8013	2013 / 2013	CAN005__contig_12	54424..56436	Type III secretion injected virulence protein (YopE) [Salmonella enterica subsp. enterica serovar Typhimurium str. LT2
STM2878	99.8756	1608 / 1608	CAN005__contig_12	51816..53423	Type III secretion injected virulence protein (YopH,tyrosine phosphatase of FAK and p130cas, prevents phagocytosis) [Salmonella enterica subsp. enterica serovar Typhimurium str. LT2
STM2865	99.654	867 / 867	CAN005__contig_12	39643..40509	Type III secretion injected virulence protein (YopP,YopJ, induces apoptosis, prevents cytokine induction, inhibits NFkb activation) [Salmonella enterica subsp. enterica serovar Typhimurium str. LT2
STM1414	100	2046 / 2046	CAN005__contig_1	552434..554479	Type III secretion inner membrane channel protein (LcrD,HrcV,EscV,SsaV) [Salmonella enterica subsp. enterica serovar Typhimurium str. LT2
STM2896	99.174	2058 / 2058	CAN005__contig_12	68145..70202	Type III secretion inner membrane channel protein (LcrD,HrcV,EscV,SsaV); Invasion protein InvA [Salmonella enterica subsp. enterica serovar Typhimurium str. LT2
STM1418	98.452	969 / 969	CAN005__contig_1	549459..550427	Type III secretion inner membrane protein (YscQ,homologous to flagellar export components) [Salmonella enterica subsp. enterica serovar Typhimurium str. LT2
STM2891	99.6711	912 / 912	CAN005__contig_12	64080..64991	Type III secretion inner membrane protein (YscQ,homologous to flagellar export components); Surface presentation of antigens protein SpaO [Salmonella enterica subsp. enterica serovar Typhimurium str. LT2
STM1419	98.9198	648 / 648	CAN005__contig_1	548744..549391	Type III secretion inner membrane protein (YscR,SpaR,HrcR,EscR,homologous to flagellar export components) [Salmonella enterica subsp. enterica serovar Typhimurium str. LT2
STM2890	99.2593	675 / 675	CAN005__contig_12	63416..64090	Type III secretion inner membrane protein (YscR,SpaR,HrcR,EscR,homologous to flagellar export components); Surface presentation of antigens protein SpaP [Salmonella enterica subsp. enterica serovar Typhimurium str. LT2
STM1420	100	114 / 114	CAN005__contig_1	548481..548594	Type III secretion inner membrane protein (YscS,homologous to flagellar export components) [Salmonella enterica subsp. enterica serovar Typhimurium str. LT2
STM2889	99.2337	261 / 261	CAN005__contig_12	63130..63390	Type III secretion inner membrane protein (YscS,homologous to flagellar export components); Surface presentation of antigens protein SpaQ [Salmonella enterica subsp. enterica serovar Typhimurium str. LT2
STM1421	98.2051	780 / 780	CAN005__contig_1	547701..548480	Type III secretion inner membrane protein (YscT,HrcT,SpaR,EscT,EpaR1,homologous to flagellar export components) [Salmonella enterica subsp. enterica serovar Typhimurium str. LT2
STM1422	99.1501	1059 / 1059	CAN005__contig_1	546646..547704	Type III secretion inner membrane protein (YscU,SpaS,EscU,HrcU,SsaU, homologous to flagellar export components) [Salmonella enterica subsp. enterica serovar Typhimurium str. LT2
STM2887	99.9066	1071 / 1071	CAN005__contig_12	61278..62348	Type III secretion inner membrane protein (YscU,SpaS,EscU,HrcU,SsaU, homologous to flagellar export components); Surface presentation of antigens protein SpaS [Salmonella enterica subsp. enterica serovar Typhimurium str. LT2
STM2884	99.6748	1230 / 1230	CAN005__contig_12	57602..58831	Type III secretion negative modulator of injection (YopK,YopQ,controls size of translocator pore); Cell invasion protein sipC (Effector protein SipC) [Salmonella enterica subsp. enterica serovar Typhimurium str. LT2
STM2897	99.3744	1119 / 1119	CAN005__contig_12	70227..71345	Type III secretion outermembrane contact sensing protein (YopN,Yop4b,LcrE); Invasion protein InvE [Salmonella enterica subsp. enterica serovar Typhimurium str. LT2
STM1394	99.0629	1494 / 1494	CAN005__contig_1	566240..567733	Type III secretion outermembrane pore forming protein (YscC,MxiD,HrcC, InvG) [Salmonella enterica subsp. enterica serovar Typhimurium str. LT2
STM2898	98.9826	1671 / 1671	CAN005__contig_12	71342..73012	Type III secretion outermembrane pore forming protein (YscC,MxiD,HrcC, InvG); Protein InvG precursor [Salmonella enterica subsp. enterica serovar Typhimurium str. LT2
STM1417	99.4152	342 / 342	CAN005__contig_1	550408..550749	Type III secretion protein (YscP) [Salmonella enterica subsp. enterica serovar Typhimurium str. LT2
STM1393	99.5025	402 / 402	CAN005__contig_1	567735..568136	Type III secretion protein SsaB [Salmonella enterica subsp. enterica serovar Typhimurium str. LT2
STM1395	99.1667	1200 / 1200	CAN005__contig_1	565048..566247	Type III secretion protein SsaD [Salmonella enterica subsp. enterica serovar Typhimurium str. LT2
STM1406	100	216 / 216	CAN005__contig_1	558383..558598	Type III secretion protein SsaG [Salmonella enterica subsp. enterica serovar Typhimurium str. LT2
STM1407	99.6564	291 / 291	CAN005__contig_1	558115..558405	Type III secretion protein SsaH [Salmonella enterica subsp. enterica serovar Typhimurium str. LT2
STM1408	99.6212	264 / 264	CAN005__contig_1	557855..558118	Type III secretion protein SsaI [Salmonella enterica subsp. enterica serovar Typhimurium str. LT2
STM1411	99.4074	675 / 675	CAN005__contig_1	555872..556546	Type III secretion protein SsaK [Salmonella enterica subsp. enterica serovar Typhimurium str. LT2
STM1413	100	369 / 369	CAN005__contig_1	554464..554832	Type III secretion protein SsaM [Salmonella enterica subsp. enterica serovar Typhimurium str. LT2
STM1416	99.7354	378 / 378	CAN005__contig_1	550763..551140	Type III secretion spans bacterial envelope protein (YscO) [Salmonella enterica subsp. enterica serovar Typhimurium str. LT2
STM2895	99.2647	408 / 408	CAN005__contig_12	67714..68121	Type III secretion system protein BsaR; Surface presentation of antigens protein SpaK (Invasion protein InvB) [Salmonella enterica subsp. enterica serovar Typhimurium str. LT2
STM2899	100	750 / 750	CAN005__contig_12	73027..73776	Type III secretion thermoregulatory protein (LcrF,VirF,transcription regulation of virulence plasmid) [Salmonella enterica subsp. enterica serovar Typhimurium str. LT2
STM2876	100	1662 / 1662	CAN005__contig_12	49601..51262	Type III secretion transcriptional activator HilA [Salmonella enterica subsp. enterica serovar Typhimurium str. LT2
STM2867	99.7748	888 / 888	CAN005__contig_12	41852..42739	Type III secretion transcriptional regulator HilC (= SirC) [Salmonella enterica subsp. enterica serovar Typhimurium str. LT2
STM2875	99.6774	930 / 930	CAN005__contig_12	47581..48510	Type III secretion transcriptional regulator HilD [Salmonella enterica subsp. enterica serovar Typhimurium str. LT2
STM0543	98.9247	558 / 558	CAN005__contig_2	214554..215111	Uncharacterized fimbrial-like protein SfmA [Salmonella enterica subsp. enterica serovar Typhimurium str. LT2
STM0548	98.8439	519 / 519	CAN005__contig_2	209017..209535	Uncharacterized fimbrial-like protein SfmF [Salmonella enterica subsp. enterica serovar Typhimurium str. LT2
STM0547	97.9167	1008 / 1008	CAN005__contig_2	209545..210552	Uncharacterized fimbrial-like protein SfmH [Salmonella enterica subsp. enterica serovar Typhimurium str. LT2
SeHA_C0206	100	501 / 501	CAN005__contig_15	83609..84109	Uncharacterized fimbrial-like protein YadK [Salmonella enterica subsp. enterica serovar Heidelberg str. SL476
STM2149	99.7024	1008 / 1008	CAN005__contig_14	103636..104643	Uncharacterized fimbrial-like protein YehA [Salmonella enterica subsp. enterica serovar Typhimurium str. LT2
STM2152	99.435	531 / 531	CAN005__contig_14	99848..100378	Uncharacterized fimbrial-like protein YehD [Salmonella enterica subsp. enterica serovar Typhimurium str. LT2
STM4572	99.9585	2409 / 2409	CAN005__contig_7	88336..90744	Uncharacterized outer membrane usher protein YhcD [Salmonella enterica subsp. enterica serovar Typhimurium str. LT2
STM2517	99.5896	2193 / 2193	CAN005__contig_5	97466..99658	adherence and invasion outermembrane protein (Inv,enhances Peyer's patches colonization) [Salmonella enterica subsp. enterica serovar Typhimurium str. LT2
STM3757	100	2868 / 2868	CAN005__contig_10	54781..57648	autotransporter [Salmonella enterica subsp. enterica serovar Typhimurium str. LT2
STM2885	99.4949	1782 / 1782	CAN005__contig_12	58859..60640	cell invasion protein SipB [Salmonella enterica subsp. enterica serovar Typhimurium str. LT2
SEN2794	97.9167	240 / 240	CAN005__contig_12	131298..131537	hypothetical protein [Salmonella enterica subsp. enterica serovar Enteritidis str. P125109
STM2137	99.7024	1008 / 1008	CAN005__contig_14	114932..115939	hypothetical protein [Salmonella enterica subsp. enterica serovar Typhimurium str. LT2
STM0174	99.6296	1080 / 1080	CAN005__contig_15	91139..92218	hypothetical protein [Salmonella enterica subsp. enterica serovar Typhimurium str. LT2
STM1088	100	876 / 876	CAN005__contig_16	135732..136607	hypothetical protein [Salmonella enterica subsp. enterica serovar Typhimurium str. LT2
STM2241	100	2367 / 2367	CAN005__contig_14	4232..6598	leucine-rich repeat protein [Salmonella enterica subsp. enterica serovar Typhimurium str. LT2
STM0552	98.66	597 / 597	CAN005__contig_2	205925..206521	putative fimbrial protein [Salmonella enterica subsp. enterica serovar Typhimurium str. LT2
STM1602	96.8454	951 / 951	CAN005__contig_1	354105..355055	secreted effector protein [Salmonella enterica subsp. enterica serovar Typhimurium str. LT2
STM2066	98.9783	2349 / 2349	CAN005__contig_14	203526..205874	secreted effector protein [Salmonella enterica subsp. enterica serovar Typhimurium str. LT2
STM2780	99.3642	1101 / 1101	CAN005__contig_24	42494..43594	secreted effector protein [Salmonella enterica subsp. enterica serovar Typhimurium str. LT2

## Sheet: CAN006
Gene	% Identity	Query / HSP Length	Contig	Position in contig	Predicted phenotype
STM2513	96.9563	6111 / 6111	CAN006__contig_9	110508..116618	AIDA autotransporter-like protein [Salmonella enterica subsp. enterica serovar Typhimurium str. LT2
STM2881	99.1968	249 / 249	CAN006__contig_1	31644..31892	Acyl carrier protein [Salmonella enterica subsp. enterica serovar Typhimurium str. LT2
SeHA_C0339	100	519 / 519	CAN006__contig_11	514951..515469	Alpha-fimbriae major subunit [Salmonella enterica subsp. enterica serovar Heidelberg str. SL476
SeHA_C0341	100	1053 / 1053	CAN006__contig_11	511053..512105	Alpha-fimbriae tip adhesin [Salmonella enterica subsp. enterica serovar Heidelberg str. SL476
SeHA_C0340	100	2688 / 2688	CAN006__contig_11	512155..514842	Alpha-fimbriae usher protein [Salmonella enterica subsp. enterica serovar Heidelberg str. SL476
STM4573	99.8588	708 / 708	CAN006__contig_26	75074..75781	Beta-fimbriae chaperone protein [Salmonella enterica subsp. enterica serovar Typhimurium str. LT2
STM4574	100	690 / 690	CAN006__contig_26	75859..76548	Beta-fimbriae probable major subunit [Salmonella enterica subsp. enterica serovar Typhimurium str. LT2
STM4571	100	174 / 174	CAN006__contig_26	72083..72256	Beta-fimbriae probable major subunit [Salmonella enterica subsp. enterica serovar Typhimurium str. LT2
STM3639	100	699 / 699	CAN006__contig_4	184963..185661	Chaperone protein LpfB [Salmonella enterica subsp. enterica serovar Typhimurium str. LT2
STM2879	100	393 / 393	CAN006__contig_1	30921..31313	Chaperone protein SicP [Salmonella enterica subsp. enterica serovar Typhimurium str. LT2
STM1141	99.7475	396 / 396	CAN006__contig_3	43897..44292	Curli production assembly/transport component CsgE [Salmonella enterica subsp. enterica serovar Typhimurium str. LT2
STM1140	100	417 / 417	CAN006__contig_3	43454..43870	Curli production assembly/transport component CsgF [Salmonella enterica subsp. enterica serovar Typhimurium str. LT2
STM1139	99.6403	834 / 834	CAN006__contig_3	42594..43427	Curli production assembly/transport component CsgG [Salmonella enterica subsp. enterica serovar Typhimurium str. LT2
STM2287	96.4809	1023 / 1023	CAN006__contig_10	41065..42087	Deubiquitinating protease ElaD [Salmonella enterica subsp. enterica serovar Typhimurium str. LT2
STM0338	98.9071	2562 / 2562	CAN006__contig_11	435934..438495	FIG031703_ Fimbriae usher protein StbC [Salmonella enterica subsp. enterica serovar Typhimurium str. LT2
STM3028	97.4699	2490 / 2490	CAN006__contig_1	203542..206031	FIG036507_ Fimbriae usher protein StdB [Salmonella enterica subsp. enterica serovar Typhimurium str. LT2
STM4593	99.4234	2428 / 2430	CAN006__contig_26	95689..98116	FIG037424_ Fimbriae usher protein SthB [Salmonella enterica subsp. enterica serovar Typhimurium str. LT2
STM0175	99.4503	2547 / 2547	CAN006__contig_8	143925..146471	FIG100795_ Fimbriae usher protein StiC [Salmonella enterica subsp. enterica serovar Typhimurium str. LT2
SeHA_C0210	100	753 / 753	CAN006__contig_8	155420..156172	Fimbria adhesin EcpD [Salmonella enterica subsp. enterica serovar Heidelberg str. SL476
SEN2795	99.2612	2301 / 2301	CAN006__contig_1	109503..111803	Fimbriae usher protein StfC [Salmonella enterica subsp. enterica serovar Enteritidis str. P125109
STM0196	99.2476	2658 / 2658	CAN006__contig_12	12593..15250	Fimbriae usher protein StfC [Salmonella enterica subsp. enterica serovar Typhimurium str. LT2
STM0544	99.1919	495 / 495	CAN006__contig_11	214144..214638	Fimbriae-like adhesin FimI [Salmonella enterica subsp. enterica serovar Typhimurium str. LT2
STM0024	98.2143	1008 / 1008	CAN006__contig_28	29222..30229	Fimbriae-like adhesin SfmH [Salmonella enterica subsp. enterica serovar Typhimurium str. LT2
STM0027	98.9489	666 / 666	CAN006__contig_28	27445..28110	Fimbrial chaparone BcfG [Salmonella enterica subsp. enterica serovar Typhimurium str. LT2
STM0022	99.7089	687 / 687	CAN006__contig_28	32856..33542	Fimbrial chaperone BcfB [Salmonella enterica subsp. enterica serovar Typhimurium str. LT2
STM0336	97.9487	585 / 585	CAN006__contig_11	439965..440549	Fimbrial chaperone protein [Salmonella enterica subsp. enterica serovar Typhimurium str. LT2
STM0339	98.9501	762 / 762	CAN006__contig_11	435189..435950	Fimbrial chaperone protein [Salmonella enterica subsp. enterica serovar Typhimurium str. LT2
SeHA_C0205	100	1062 / 1062	CAN006__contig_8	149873..150934	Fimbrial protein Yad-like [Salmonella enterica subsp. enterica serovar Heidelberg str. SL476
SeHA_C0207	100	462 / 462	CAN006__contig_8	151564..152025	Fimbrial protein YadL [Salmonella enterica subsp. enterica serovar Heidelberg str. SL476
SeHA_C0208	100	201 / 201	CAN006__contig_8	152148..152348	Fimbrial protein YadM-like [Salmonella enterica subsp. enterica serovar Heidelberg str. SL476
SeHA_C0211	100	543 / 543	CAN006__contig_8	156259..156801	Fimbrial protein YadN-like [Salmonella enterica subsp. enterica serovar Heidelberg str. SL476
STM0340	98.8827	537 / 537	CAN006__contig_11	434591..435127	Fimbrial protein precursor [Salmonella enterica subsp. enterica serovar Typhimurium str. LT2
STM0026	98.6513	519 / 519	CAN006__contig_28	28142..28660	Fimbrial subunit [Salmonella enterica subsp. enterica serovar Typhimurium str. LT2
STM0025	98.4496	516 / 516	CAN006__contig_28	28676..29191	Fimbrial subunit [Salmonella enterica subsp. enterica serovar Typhimurium str. LT2
STM0021	99.4475	543 / 543	CAN006__contig_26	128077..128619	Fimbrial subunit BcfA [Salmonella enterica subsp. enterica serovar Typhimurium str. LT2
SeSA_A4485	99.41	339 / 339	CAN006__contig_18	44092..44430	G-nucleotide exchange factor SopE [Salmonella enterica subsp. enterica serovar Schwarzengrund str. CVM19633
STM1855	100	723 / 723	CAN006__contig_6	473037..473759	G-nucleotide exchange factor SopE [Salmonella enterica subsp. enterica serovar Typhimurium str. LT2
STM1091	99.8814	1686 / 1686	CAN006__contig_18	5133..6818	Inositol phosphate phosphatase sopB (EC 3.1.3.-) [Salmonella enterica subsp. enterica serovar Typhimurium str. LT2
STM2877	100	483 / 483	CAN006__contig_1	28767..29249	Invasion protein IagB precursor [Salmonella enterica subsp. enterica serovar Typhimurium str. LT2
STM2900	99.7748	444 / 444	CAN006__contig_1	51621..52064	Invasion protein invH precursor [Salmonella enterica subsp. enterica serovar Typhimurium str. LT2
STM0800	96.7363	2298 / 2298	CAN006__contig_21	110909..113176	Leucine-rich repeat protein [Salmonella enterica subsp. enterica serovar Typhimurium str. LT2
STM3640	100	525 / 525	CAN006__contig_4	184354..184878	Long polar fimbria protein A [Salmonella enterica subsp. enterica serovar Typhimurium str. LT2
STM1144	99.5614	456 / 456	CAN006__contig_3	46198..46653	Major curlin subunit precursor CsgA [Salmonella enterica subsp. enterica serovar Typhimurium str. LT2
STM0195	99.8217	561 / 561	CAN006__contig_12	11947..12507	Major fimbrial subunit StfA [Salmonella enterica subsp. enterica serovar Typhimurium str. LT2
STM3763	99.5966	2727 / 2727	CAN006__contig_4	48141..50867	Mg(2+) transport ATPase, P-type (EC 3.6.3.2) [Salmonella enterica subsp. enterica serovar Typhimurium str. LT2
STM3764	100	678 / 678	CAN006__contig_4	47244..47921	Mg(2+)-transport-ATPase-associated protein MgtC [Salmonella enterica subsp. enterica serovar Typhimurium str. LT2
STM1143	99.7807	456 / 456	CAN006__contig_3	45701..46156	Minor curlin subunit CsgB, nucleation component of curlin monomers [Salmonella enterica subsp. enterica serovar Typhimurium str. LT2
SEN2797	98.9518	477 / 477	CAN006__contig_1	112639..113115	Minor fimbrial subunit StfE [Salmonella enterica subsp. enterica serovar Enteritidis str. P125109
STM0198	97.6608	513 / 513	CAN006__contig_12	16039..16551	Minor fimbrial subunit StfE [Salmonella enterica subsp. enterica serovar Typhimurium str. LT2
SEN2798	99.3865	489 / 489	CAN006__contig_1	113112..113600	Minor fimbrial subunit StfF [Salmonella enterica subsp. enterica serovar Enteritidis str. P125109
STM2874	99.4366	1065 / 1065	CAN006__contig_1	23574..24638	MxiG protein; Pathogenicity 1 island effector protein [Salmonella enterica subsp. enterica serovar Typhimurium str. LT2
STM2873	100	243 / 243	CAN006__contig_1	23307..23549	MxiH protein; Type III secretion cytoplasmic protein (YscF) [Salmonella enterica subsp. enterica serovar Typhimurium str. LT2
STM2869	99.8532	681 / 681	CAN006__contig_1	21020..21700	OrgB protein, associated with InvC ATPase of type III secretion system [Salmonella enterica subsp. enterica serovar Typhimurium str. LT2
STM0023	98.9126	2667 / 2667	CAN006__contig_28	30230..32896	Outer membrane usher protein BcfC [Salmonella enterica subsp. enterica serovar Typhimurium str. LT2
SeHA_C0209	100	2391 / 2391	CAN006__contig_8	152755..155145	Outer membrane usher protein HtrE [Salmonella enterica subsp. enterica serovar Heidelberg str. SL476
STM3638	100	2529 / 2529	CAN006__contig_4	185684..188212	Outer membrane usher protein LpfC [Salmonella enterica subsp. enterica serovar Typhimurium str. LT2
STM0546	99.2729	2613 / 2613	CAN006__contig_11	210765..213377	Outer membrane usher protein SfmD [Salmonella enterica subsp. enterica serovar Typhimurium str. LT2
STM2150	99.7992	2490 / 2490	CAN006__contig_6	763460..765949	Outer membrane usher protein YehB [Salmonella enterica subsp. enterica serovar Typhimurium str. LT2
STM2870	100	579 / 579	CAN006__contig_1	21657..22235	Oxygen-regulated invasion protein OrgA [Salmonella enterica subsp. enterica serovar Typhimurium str. LT2
STM2872	100	243 / 243	CAN006__contig_1	22983..23225	Pathogenicity 1 island effector protein [Salmonella enterica subsp. enterica serovar Typhimurium str. LT2
SEN2796	99.8708	774 / 774	CAN006__contig_1	111816..112589	Periplasmic fimbrial chaperone [Salmonella enterica subsp. enterica serovar Enteritidis str. P125109
STM0197	99.336	753 / 753	CAN006__contig_12	15268..16020	Periplasmic fimbrial chaperone StfD [Salmonella enterica subsp. enterica serovar Typhimurium str. LT2
STM0545	100	693 / 693	CAN006__contig_11	213408..214100	Probable fimbrial chaperone SfmC [Salmonella enterica subsp. enterica serovar Typhimurium str. LT2
STM2151	99.4152	684 / 684	CAN006__contig_6	765963..766646	Probable fimbrial chaperone YehC [Salmonella enterica subsp. enterica serovar Typhimurium str. LT2
STM3027	97.8495	744 / 744	CAN006__contig_1	202758..203501	Probable fimbrial chaperone protein [Salmonella enterica subsp. enterica serovar Typhimurium str. LT2
STM3637	100	1080 / 1080	CAN006__contig_4	188230..189309	Protein LpfD [Salmonella enterica subsp. enterica serovar Typhimurium str. LT2
STM3636	100	528 / 528	CAN006__contig_4	189315..189842	Protein LpfE [Salmonella enterica subsp. enterica serovar Typhimurium str. LT2
STM1145	100	327 / 327	CAN006__contig_3	46715..47041	Putative curli production protein CsgC [Salmonella enterica subsp. enterica serovar Typhimurium str. LT2
STM2868	99.1736	363 / 363	CAN006__contig_1	20571..20933	Putative effector protein OrgC of SPI-1 type III secretion system [Salmonella enterica subsp. enterica serovar Typhimurium str. LT2
STM0337	99.1704	1326 / 1326	CAN006__contig_11	438500..439825	Putative exported protein precursor [Salmonella enterica subsp. enterica serovar Typhimurium str. LT2
STM0176	98.9766	684 / 684	CAN006__contig_8	146498..147181	Putative fimbrial chaparone StiB [Salmonella enterica subsp. enterica serovar Typhimurium str. LT2
STM4594	99.4152	684 / 684	CAN006__contig_26	98270..98953	Putative fimbrial chaperone protein [Salmonella enterica subsp. enterica serovar Typhimurium str. LT2
STM4595	98.9011	546 / 546	CAN006__contig_26	99024..99569	Putative fimbrial subunit [Salmonella enterica subsp. enterica serovar Typhimurium str. LT2
STM4592	99.1039	558 / 558	CAN006__contig_26	95112..95669	Putative fimbrial subunit [Salmonella enterica subsp. enterica serovar Typhimurium str. LT2
STM0177	95.3959	540 / 540	CAN006__contig_8	147229..147771	Putative fimbrial subunit StiA [Salmonella enterica subsp. enterica serovar Typhimurium str. LT2
STM4591	98.4346	1086 / 1086	CAN006__contig_26	93986..95071	Putative major fimbrial subunit [Salmonella enterica subsp. enterica serovar Typhimurium str. LT2
STM2514	98.8779	7308 / 7308	CAN006__contig_9	117321..124628	Putative outer membrane protein [Salmonella enterica subsp. enterica serovar Typhimurium str. LT2
STM2866	100	756 / 756	CAN006__contig_1	18199..18954	SPI1-associated transcriptional regulator SprB [Salmonella enterica subsp. enterica serovar Typhimurium str. LT2
STM1631	99.674	1227 / 1227	CAN006__contig_6	242443..243669	Secreted effector J SseJ [Salmonella enterica subsp. enterica serovar Typhimurium str. LT2
STM2945	98.7073	1083 / 1083	CAN006__contig_1	94474..95556	Secreted protein [Salmonella enterica subsp. enterica serovar Typhimurium str. LT2
STM1399	98.8506	435 / 435	CAN006__contig_6	4794..5228	Secretion system chaparone SscA [Salmonella enterica subsp. enterica serovar Typhimurium str. LT2
STM1403	100	429 / 429	CAN006__contig_6	7765..8193	Secretion system chaparone SscB [Salmonella enterica subsp. enterica serovar Typhimurium str. LT2
STM1396	99.1416	233 / 234	CAN006__contig_6	3339..3571	Secretion system effector SsaE [Salmonella enterica subsp. enterica serovar Typhimurium str. LT2
STM1397	99.6942	327 / 327	CAN006__contig_6	3835..4161	Secretion system effector SseA [Salmonella enterica subsp. enterica serovar Typhimurium str. LT2
STM1400	98.1443	1455 / 1455	CAN006__contig_6	5231..6685	Secretion system effector SseC [Salmonella enterica subsp. enterica serovar Typhimurium str. LT2
STM1401	97.2222	504 / 504	CAN006__contig_6	6785..7288	Secretion system effector SseD [Salmonella enterica subsp. enterica serovar Typhimurium str. LT2
STM1402	100	156 / 156	CAN006__contig_6	7552..7707	Secretion system effector SseE [Salmonella enterica subsp. enterica serovar Typhimurium str. LT2
STM1391	99.5305	639 / 639	CAN006__contig_20	151009..151647	Secretion system regulator of DegU/UvrY/BvgA type [Salmonella enterica subsp. enterica serovar Typhimurium str. LT2
STM1392	99.3847	2763 / 2763	CAN006__contig_20	151678..154440	Secretion system regulator_ Sensor component (EC 2.7.3.-) (EC 2.7.1.40) [Salmonella enterica subsp. enterica serovar Typhimurium str. LT2
STM1230	98.7705	1464 / 1464	CAN006__contig_3	131787..133250	Sensor histidine kinase PhoQ (EC 2.7.13.3) [Salmonella enterica subsp. enterica serovar Typhimurium str. LT2
STM1224	99.9011	1011 / 1011	CAN006__contig_3	124405..125415	SifA protein [Salmonella enterica subsp. enterica serovar Typhimurium str. LT2
STM1044	100	306 / 306	CAN006__contig_18	54513..54818	Superoxide dismutase [Cu-Zn] precursor (EC 1.15.1.1) [Salmonella enterica subsp. enterica serovar Typhimurium str. LT2
STM2893	100	444 / 444	CAN006__contig_1	43488..43931	Surface presentation of antigens protein SpaM [Salmonella enterica subsp. enterica serovar Typhimurium str. LT2
STM2888	99.3687	792 / 792	CAN006__contig_1	39822..40613	Surface presentation of antigens protein SpaR; Type III secretion inner membrane protein (YscT,HrcT,SpaR,EscT,EpaR1,homologous to flagellar export components) [Salmonella enterica subsp. enterica serovar Typhimurium str. LT2
SeHA_C2958	100	897 / 897	CAN006__contig_17	62137..63033	Transcriptional regulator [Salmonella enterica subsp. enterica serovar Heidelberg str. SL476
STM1142	99.5392	651 / 651	CAN006__contig_3	44297..44947	Transcriptional regulator CsgD for 2nd curli operon [Salmonella enterica subsp. enterica serovar Typhimurium str. LT2
STM0550	99.0318	723 / 723	CAN006__contig_11	207211..207933	Transcriptional regulator of fimbriae expression FimY [Salmonella enterica subsp. enterica serovar Typhimurium str. LT2
STM0549	99.2101	633 / 633	CAN006__contig_11	208537..209169	Transcriptional regulator of fimbriae expression FimZ (LuxR/UhpA family) [Salmonella enterica subsp. enterica serovar Typhimurium str. LT2
STM1231	100	675 / 675	CAN006__contig_3	133250..133924	Transcriptional regulatory protein PhoP [Salmonella enterica subsp. enterica serovar Typhimurium str. LT2
STM2871	99.7365	759 / 759	CAN006__contig_1	22228..22986	Type III secretion bridge between inner and outermembrane lipoprotein (YscJ,HrcJ,EscJ, PscJ) [Salmonella enterica subsp. enterica serovar Typhimurium str. LT2
STM1409	98.5782	633 / 633	CAN006__contig_6	10628..11260	Type III secretion bridge between inner and outermembrane lipoprotein (YscJ,HrcJ,EscJ, PscJ) [Salmonella enterica subsp. enterica serovar Typhimurium str. LT2
STM2886	98.996	498 / 498	CAN006__contig_1	38130..38627	Type III secretion chaperone protein for YopD (SycD); Chaperone protein SicA (Salmonella invasin chaperone) [Salmonella enterica subsp. enterica serovar Typhimurium str. LT2
STM1415	98.8479	1302 / 1302	CAN006__contig_6	15925..17226	Type III secretion cytoplasmic ATP synthase (EC 3.6.3.14, YscN,SpaL,MxiB,HrcN,EscN) [Salmonella enterica subsp. enterica serovar Typhimurium str. LT2
STM2894	99.6142	1296 / 1296	CAN006__contig_1	43909..45204	Type III secretion cytoplasmic ATP synthase (EC 3.6.3.14, YscN,SpaL,MxiB,HrcN,EscN); Probable ATP synthase SpaL (EC 3.6.3.14) (Invasion protein InvC) [Salmonella enterica subsp. enterica serovar Typhimurium str. LT2
STM1412	99.4965	993 / 993	CAN006__contig_6	12487..13479	Type III secretion cytoplasmic protein (YscL) [Salmonella enterica subsp. enterica serovar Typhimurium str. LT2
STM1398	97.8003	591 / 591	CAN006__contig_6	4168..4758	Type III secretion effector SseB [Salmonella enterica subsp. enterica serovar Typhimurium str. LT2
STM1404	98.7229	783 / 783	CAN006__contig_6	8209..8991	Type III secretion effector SseF [Salmonella enterica subsp. enterica serovar Typhimurium str. LT2
STM1405	99.6317	543 / 543	CAN006__contig_6	9135..9677	Type III secretion effector SseG [Salmonella enterica subsp. enterica serovar Typhimurium str. LT2
STM2892	99.5054	1011 / 1011	CAN006__contig_1	42478..43488	Type III secretion host injection and negative regulator protein (YopD); Surface presentation of antigens protein SpaN (Invasion protein InvJ) [Salmonella enterica subsp. enterica serovar Typhimurium str. LT2
STM2883	99.8062	1032 / 1032	CAN006__contig_1	33987..35018	Type III secretion host injection protein (YopB); Cell invasion protein SipD (Salmonella invasion protein D) [Salmonella enterica subsp. enterica serovar Typhimurium str. LT2
STM2882	99.8013	2013 / 2013	CAN006__contig_1	31911..33923	Type III secretion injected virulence protein (YopE) [Salmonella enterica subsp. enterica serovar Typhimurium str. LT2
STM2878	99.8756	1608 / 1608	CAN006__contig_1	29303..30910	Type III secretion injected virulence protein (YopH,tyrosine phosphatase of FAK and p130cas, prevents phagocytosis) [Salmonella enterica subsp. enterica serovar Typhimurium str. LT2
STM2865	99.654	867 / 867	CAN006__contig_1	17130..17996	Type III secretion injected virulence protein (YopP,YopJ, induces apoptosis, prevents cytokine induction, inhibits NFkb activation) [Salmonella enterica subsp. enterica serovar Typhimurium str. LT2
STM1414	100	2046 / 2046	CAN006__contig_6	13890..15935	Type III secretion inner membrane channel protein (LcrD,HrcV,EscV,SsaV) [Salmonella enterica subsp. enterica serovar Typhimurium str. LT2
STM2896	99.174	2058 / 2058	CAN006__contig_1	45632..47689	Type III secretion inner membrane channel protein (LcrD,HrcV,EscV,SsaV); Invasion protein InvA [Salmonella enterica subsp. enterica serovar Typhimurium str. LT2
STM1418	98.452	969 / 969	CAN006__contig_6	17942..18910	Type III secretion inner membrane protein (YscQ,homologous to flagellar export components) [Salmonella enterica subsp. enterica serovar Typhimurium str. LT2
STM2891	99.6711	912 / 912	CAN006__contig_1	41567..42478	Type III secretion inner membrane protein (YscQ,homologous to flagellar export components); Surface presentation of antigens protein SpaO [Salmonella enterica subsp. enterica serovar Typhimurium str. LT2
STM1419	98.9198	648 / 648	CAN006__contig_6	18978..19625	Type III secretion inner membrane protein (YscR,SpaR,HrcR,EscR,homologous to flagellar export components) [Salmonella enterica subsp. enterica serovar Typhimurium str. LT2
STM2890	99.2593	675 / 675	CAN006__contig_1	40903..41577	Type III secretion inner membrane protein (YscR,SpaR,HrcR,EscR,homologous to flagellar export components); Surface presentation of antigens protein SpaP [Salmonella enterica subsp. enterica serovar Typhimurium str. LT2
STM1420	100	114 / 114	CAN006__contig_6	19775..19888	Type III secretion inner membrane protein (YscS,homologous to flagellar export components) [Salmonella enterica subsp. enterica serovar Typhimurium str. LT2
STM2889	99.2337	261 / 261	CAN006__contig_1	40617..40877	Type III secretion inner membrane protein (YscS,homologous to flagellar export components); Surface presentation of antigens protein SpaQ [Salmonella enterica subsp. enterica serovar Typhimurium str. LT2
STM1421	98.2051	780 / 780	CAN006__contig_6	19889..20668	Type III secretion inner membrane protein (YscT,HrcT,SpaR,EscT,EpaR1,homologous to flagellar export components) [Salmonella enterica subsp. enterica serovar Typhimurium str. LT2
STM1422	99.1501	1059 / 1059	CAN006__contig_6	20665..21723	Type III secretion inner membrane protein (YscU,SpaS,EscU,HrcU,SsaU, homologous to flagellar export components) [Salmonella enterica subsp. enterica serovar Typhimurium str. LT2
STM2887	99.9066	1071 / 1071	CAN006__contig_1	38765..39835	Type III secretion inner membrane protein (YscU,SpaS,EscU,HrcU,SsaU, homologous to flagellar export components); Surface presentation of antigens protein SpaS [Salmonella enterica subsp. enterica serovar Typhimurium str. LT2
STM2884	99.6748	1230 / 1230	CAN006__contig_1	35089..36318	Type III secretion negative modulator of injection (YopK,YopQ,controls size of translocator pore); Cell invasion protein sipC (Effector protein SipC) [Salmonella enterica subsp. enterica serovar Typhimurium str. LT2
STM2897	99.3744	1119 / 1119	CAN006__contig_1	47714..48832	Type III secretion outermembrane contact sensing protein (YopN,Yop4b,LcrE); Invasion protein InvE [Salmonella enterica subsp. enterica serovar Typhimurium str. LT2
STM1394	99.0629	1494 / 1494	CAN006__contig_6	636..2129	Type III secretion outermembrane pore forming protein (YscC,MxiD,HrcC, InvG) [Salmonella enterica subsp. enterica serovar Typhimurium str. LT2
STM2898	98.9826	1671 / 1671	CAN006__contig_1	48829..50499	Type III secretion outermembrane pore forming protein (YscC,MxiD,HrcC, InvG); Protein InvG precursor [Salmonella enterica subsp. enterica serovar Typhimurium str. LT2
STM1417	99.4152	342 / 342	CAN006__contig_6	17620..17961	Type III secretion protein (YscP) [Salmonella enterica subsp. enterica serovar Typhimurium str. LT2
STM1393	99.5025	402 / 402	CAN006__contig_6	233..634	Type III secretion protein SsaB [Salmonella enterica subsp. enterica serovar Typhimurium str. LT2
STM1395	99.1667	1200 / 1200	CAN006__contig_6	2122..3321	Type III secretion protein SsaD [Salmonella enterica subsp. enterica serovar Typhimurium str. LT2
STM1406	100	216 / 216	CAN006__contig_6	9771..9986	Type III secretion protein SsaG [Salmonella enterica subsp. enterica serovar Typhimurium str. LT2
STM1407	99.6564	291 / 291	CAN006__contig_6	9964..10254	Type III secretion protein SsaH [Salmonella enterica subsp. enterica serovar Typhimurium str. LT2
STM1408	99.6212	264 / 264	CAN006__contig_6	10251..10514	Type III secretion protein SsaI [Salmonella enterica subsp. enterica serovar Typhimurium str. LT2
STM1411	99.4074	675 / 675	CAN006__contig_6	11823..12497	Type III secretion protein SsaK [Salmonella enterica subsp. enterica serovar Typhimurium str. LT2
STM1413	100	369 / 369	CAN006__contig_6	13537..13905	Type III secretion protein SsaM [Salmonella enterica subsp. enterica serovar Typhimurium str. LT2
STM1416	99.7354	378 / 378	CAN006__contig_6	17229..17606	Type III secretion spans bacterial envelope protein (YscO) [Salmonella enterica subsp. enterica serovar Typhimurium str. LT2
STM2895	99.2647	408 / 408	CAN006__contig_1	45201..45608	Type III secretion system protein BsaR; Surface presentation of antigens protein SpaK (Invasion protein InvB) [Salmonella enterica subsp. enterica serovar Typhimurium str. LT2
STM2899	100	750 / 750	CAN006__contig_1	50514..51263	Type III secretion thermoregulatory protein (LcrF,VirF,transcription regulation of virulence plasmid) [Salmonella enterica subsp. enterica serovar Typhimurium str. LT2
STM2876	100	1662 / 1662	CAN006__contig_1	27088..28749	Type III secretion transcriptional activator HilA [Salmonella enterica subsp. enterica serovar Typhimurium str. LT2
STM2867	99.7748	888 / 888	CAN006__contig_1	19339..20226	Type III secretion transcriptional regulator HilC (= SirC) [Salmonella enterica subsp. enterica serovar Typhimurium str. LT2
STM2875	99.6774	930 / 930	CAN006__contig_1	25068..25997	Type III secretion transcriptional regulator HilD [Salmonella enterica subsp. enterica serovar Typhimurium str. LT2
STM0543	98.9247	558 / 558	CAN006__contig_11	214752..215309	Uncharacterized fimbrial-like protein SfmA [Salmonella enterica subsp. enterica serovar Typhimurium str. LT2
STM0548	98.8439	519 / 519	CAN006__contig_11	209215..209733	Uncharacterized fimbrial-like protein SfmF [Salmonella enterica subsp. enterica serovar Typhimurium str. LT2
STM0547	97.9167	1008 / 1008	CAN006__contig_11	209743..210750	Uncharacterized fimbrial-like protein SfmH [Salmonella enterica subsp. enterica serovar Typhimurium str. LT2
SeHA_C0206	100	501 / 501	CAN006__contig_8	150946..151446	Uncharacterized fimbrial-like protein YadK [Salmonella enterica subsp. enterica serovar Heidelberg str. SL476
STM2149	99.7024	1008 / 1008	CAN006__contig_6	762437..763444	Uncharacterized fimbrial-like protein YehA [Salmonella enterica subsp. enterica serovar Typhimurium str. LT2
STM2152	99.435	531 / 531	CAN006__contig_6	766702..767232	Uncharacterized fimbrial-like protein YehD [Salmonella enterica subsp. enterica serovar Typhimurium str. LT2
STM4572	99.9585	2409 / 2409	CAN006__contig_26	72652..75060	Uncharacterized outer membrane usher protein YhcD [Salmonella enterica subsp. enterica serovar Typhimurium str. LT2
STM2517	99.5896	2193 / 2193	CAN006__contig_14	97466..99658	adherence and invasion outermembrane protein (Inv,enhances Peyer's patches colonization) [Salmonella enterica subsp. enterica serovar Typhimurium str. LT2
STM3757	100	2868 / 2868	CAN006__contig_4	54781..57648	autotransporter [Salmonella enterica subsp. enterica serovar Typhimurium str. LT2
STM2885	99.4949	1782 / 1782	CAN006__contig_1	36346..38127	cell invasion protein SipB [Salmonella enterica subsp. enterica serovar Typhimurium str. LT2
SEN2794	97.9167	240 / 240	CAN006__contig_1	108785..109024	hypothetical protein [Salmonella enterica subsp. enterica serovar Enteritidis str. P125109
STM1088	100	876 / 876	CAN006__contig_18	7724..8599	hypothetical protein [Salmonella enterica subsp. enterica serovar Typhimurium str. LT2
STM0174	99.6296	1080 / 1080	CAN006__contig_8	142837..143916	hypothetical protein [Salmonella enterica subsp. enterica serovar Typhimurium str. LT2
STM2137	99.7024	1008 / 1008	CAN006__contig_6	751141..752148	hypothetical protein [Salmonella enterica subsp. enterica serovar Typhimurium str. LT2
STM2241	100	2367 / 2367	CAN006__contig_6	860482..862848	leucine-rich repeat protein [Salmonella enterica subsp. enterica serovar Typhimurium str. LT2
STM0552	98.66	597 / 597	CAN006__contig_11	206123..206719	putative fimbrial protein [Salmonella enterica subsp. enterica serovar Typhimurium str. LT2
STM2780	99.3642	1101 / 1101	CAN006__contig_17	64727..65827	secreted effector protein [Salmonella enterica subsp. enterica serovar Typhimurium str. LT2
STM1602	96.8454	951 / 951	CAN006__contig_6	213314..214264	secreted effector protein [Salmonella enterica subsp. enterica serovar Typhimurium str. LT2
STM2066	98.9783	2349 / 2349	CAN006__contig_6	661206..663554	secreted effector protein [Salmonella enterica subsp. enterica serovar Typhimurium str. LT2

## Sheet: CAN007
Gene	% Identity	Query / HSP Length	Contig	Position in contig	Predicted phenotype
STM2513	96.9563	6111 / 6111	CAN007__contig_25	110508..116618	AIDA autotransporter-like protein [Salmonella enterica subsp. enterica serovar Typhimurium str. LT2
STM2881	99.1968	249 / 249	CAN007__contig_11	108678..108926	Acyl carrier protein [Salmonella enterica subsp. enterica serovar Typhimurium str. LT2
SeHA_C0339	100	519 / 519	CAN007__contig_23	49091..49609	Alpha-fimbriae major subunit [Salmonella enterica subsp. enterica serovar Heidelberg str. SL476
SeHA_C0341	100	1053 / 1053	CAN007__contig_23	52455..53507	Alpha-fimbriae tip adhesin [Salmonella enterica subsp. enterica serovar Heidelberg str. SL476
SeHA_C0340	100	2688 / 2688	CAN007__contig_23	49718..52405	Alpha-fimbriae usher protein [Salmonella enterica subsp. enterica serovar Heidelberg str. SL476
STM4573	99.8588	708 / 708	CAN007__contig_16	86481..87188	Beta-fimbriae chaperone protein [Salmonella enterica subsp. enterica serovar Typhimurium str. LT2
STM4574	100	690 / 690	CAN007__contig_16	85714..86403	Beta-fimbriae probable major subunit [Salmonella enterica subsp. enterica serovar Typhimurium str. LT2
STM4571	100	174 / 174	CAN007__contig_16	90006..90179	Beta-fimbriae probable major subunit [Salmonella enterica subsp. enterica serovar Typhimurium str. LT2
STM3639	100	699 / 699	CAN007__contig_4	184963..185661	Chaperone protein LpfB [Salmonella enterica subsp. enterica serovar Typhimurium str. LT2
STM2879	100	393 / 393	CAN007__contig_11	107955..108347	Chaperone protein SicP [Salmonella enterica subsp. enterica serovar Typhimurium str. LT2
STM1141	99.7475	396 / 396	CAN007__contig_22	95974..96369	Curli production assembly/transport component CsgE [Salmonella enterica subsp. enterica serovar Typhimurium str. LT2
STM1140	100	417 / 417	CAN007__contig_22	96396..96812	Curli production assembly/transport component CsgF [Salmonella enterica subsp. enterica serovar Typhimurium str. LT2
STM1139	99.6403	834 / 834	CAN007__contig_22	96839..97672	Curli production assembly/transport component CsgG [Salmonella enterica subsp. enterica serovar Typhimurium str. LT2
STM2287	96.4809	1023 / 1023	CAN007__contig_10	119550..120572	Deubiquitinating protease ElaD [Salmonella enterica subsp. enterica serovar Typhimurium str. LT2
STM0338	98.9071	2562 / 2562	CAN007__contig_23	126065..128626	FIG031703_ Fimbriae usher protein StbC [Salmonella enterica subsp. enterica serovar Typhimurium str. LT2
STM3028	97.4699	2490 / 2490	CAN007__contig_11	280881..283370	FIG036507_ Fimbriae usher protein StdB [Salmonella enterica subsp. enterica serovar Typhimurium str. LT2
STM4593	99.4234	2428 / 2430	CAN007__contig_16	64146..66573	FIG037424_ Fimbriae usher protein SthB [Salmonella enterica subsp. enterica serovar Typhimurium str. LT2
STM0175	99.4503	2547 / 2547	CAN007__contig_8	88940..91486	FIG100795_ Fimbriae usher protein StiC [Salmonella enterica subsp. enterica serovar Typhimurium str. LT2
SeHA_C0210	100	753 / 753	CAN007__contig_8	79239..79991	Fimbria adhesin EcpD [Salmonella enterica subsp. enterica serovar Heidelberg str. SL476
SEN2795	99.2612	2301 / 2301	CAN007__contig_11	186836..189136	Fimbriae usher protein StfC [Salmonella enterica subsp. enterica serovar Enteritidis str. P125109
STM0196	99.2476	2658 / 2658	CAN007__contig_8	55283..57940	Fimbriae usher protein StfC [Salmonella enterica subsp. enterica serovar Typhimurium str. LT2
STM0544	99.1919	495 / 495	CAN007__contig_23	349922..350416	Fimbriae-like adhesin FimI [Salmonella enterica subsp. enterica serovar Typhimurium str. LT2
STM0024	98.2143	1008 / 1008	CAN007__contig_16	29222..30229	Fimbriae-like adhesin SfmH [Salmonella enterica subsp. enterica serovar Typhimurium str. LT2
STM0027	98.9489	666 / 666	CAN007__contig_16	27445..28110	Fimbrial chaparone BcfG [Salmonella enterica subsp. enterica serovar Typhimurium str. LT2
STM0022	99.7089	687 / 687	CAN007__contig_16	32856..33542	Fimbrial chaperone BcfB [Salmonella enterica subsp. enterica serovar Typhimurium str. LT2
STM0336	97.9487	585 / 585	CAN007__contig_23	124011..124595	Fimbrial chaperone protein [Salmonella enterica subsp. enterica serovar Typhimurium str. LT2
STM0339	98.9501	762 / 762	CAN007__contig_23	128610..129371	Fimbrial chaperone protein [Salmonella enterica subsp. enterica serovar Typhimurium str. LT2
SeHA_C0205	100	1062 / 1062	CAN007__contig_8	84477..85538	Fimbrial protein Yad-like [Salmonella enterica subsp. enterica serovar Heidelberg str. SL476
SeHA_C0207	100	462 / 462	CAN007__contig_8	83386..83847	Fimbrial protein YadL [Salmonella enterica subsp. enterica serovar Heidelberg str. SL476
SeHA_C0208	100	201 / 201	CAN007__contig_8	83063..83263	Fimbrial protein YadM-like [Salmonella enterica subsp. enterica serovar Heidelberg str. SL476
SeHA_C0211	100	543 / 543	CAN007__contig_8	78610..79152	Fimbrial protein YadN-like [Salmonella enterica subsp. enterica serovar Heidelberg str. SL476
STM0340	98.8827	537 / 537	CAN007__contig_23	129433..129969	Fimbrial protein precursor [Salmonella enterica subsp. enterica serovar Typhimurium str. LT2
STM0025	98.4496	516 / 516	CAN007__contig_16	28676..29191	Fimbrial subunit [Salmonella enterica subsp. enterica serovar Typhimurium str. LT2
STM0026	98.6513	519 / 519	CAN007__contig_16	28142..28660	Fimbrial subunit [Salmonella enterica subsp. enterica serovar Typhimurium str. LT2
STM0021	99.4475	543 / 543	CAN007__contig_16	33643..34185	Fimbrial subunit BcfA [Salmonella enterica subsp. enterica serovar Typhimurium str. LT2
SeSA_A4485	99.41	339 / 339	CAN007__contig_22	184364..184702	G-nucleotide exchange factor SopE [Salmonella enterica subsp. enterica serovar Schwarzengrund str. CVM19633
STM1855	100	723 / 723	CAN007__contig_2	393329..394051	G-nucleotide exchange factor SopE [Salmonella enterica subsp. enterica serovar Typhimurium str. LT2
STM1091	99.8814	1686 / 1686	CAN007__contig_22	145405..147090	Inositol phosphate phosphatase sopB (EC 3.1.3.-) [Salmonella enterica subsp. enterica serovar Typhimurium str. LT2
STM2877	100	483 / 483	CAN007__contig_11	105801..106283	Invasion protein IagB precursor [Salmonella enterica subsp. enterica serovar Typhimurium str. LT2
STM2900	99.7748	444 / 444	CAN007__contig_11	128655..129098	Invasion protein invH precursor [Salmonella enterica subsp. enterica serovar Typhimurium str. LT2
STM0800	96.7363	2298 / 2298	CAN007__contig_28	110909..113176	Leucine-rich repeat protein [Salmonella enterica subsp. enterica serovar Typhimurium str. LT2
STM3640	100	525 / 525	CAN007__contig_4	184354..184878	Long polar fimbria protein A [Salmonella enterica subsp. enterica serovar Typhimurium str. LT2
STM1144	99.5614	456 / 456	CAN007__contig_22	93613..94068	Major curlin subunit precursor CsgA [Salmonella enterica subsp. enterica serovar Typhimurium str. LT2
STM0195	99.8217	561 / 561	CAN007__contig_8	58026..58586	Major fimbrial subunit StfA [Salmonella enterica subsp. enterica serovar Typhimurium str. LT2
STM3763	99.5966	2727 / 2727	CAN007__contig_4	48141..50867	Mg(2+) transport ATPase, P-type (EC 3.6.3.2) [Salmonella enterica subsp. enterica serovar Typhimurium str. LT2
STM3764	100	678 / 678	CAN007__contig_4	47244..47921	Mg(2+)-transport-ATPase-associated protein MgtC [Salmonella enterica subsp. enterica serovar Typhimurium str. LT2
STM1143	99.7807	456 / 456	CAN007__contig_22	94110..94565	Minor curlin subunit CsgB, nucleation component of curlin monomers [Salmonella enterica subsp. enterica serovar Typhimurium str. LT2
SEN2797	98.9518	477 / 477	CAN007__contig_11	189972..190448	Minor fimbrial subunit StfE [Salmonella enterica subsp. enterica serovar Enteritidis str. P125109
STM0198	97.6608	513 / 513	CAN007__contig_8	53982..54494	Minor fimbrial subunit StfE [Salmonella enterica subsp. enterica serovar Typhimurium str. LT2
SEN2798	99.3865	489 / 489	CAN007__contig_11	190445..190933	Minor fimbrial subunit StfF [Salmonella enterica subsp. enterica serovar Enteritidis str. P125109
STM2874	99.4366	1065 / 1065	CAN007__contig_11	100608..101672	MxiG protein; Pathogenicity 1 island effector protein [Salmonella enterica subsp. enterica serovar Typhimurium str. LT2
STM2873	100	243 / 243	CAN007__contig_11	100341..100583	MxiH protein; Type III secretion cytoplasmic protein (YscF) [Salmonella enterica subsp. enterica serovar Typhimurium str. LT2
STM2869	99.8532	681 / 681	CAN007__contig_11	98054..98734	OrgB protein, associated with InvC ATPase of type III secretion system [Salmonella enterica subsp. enterica serovar Typhimurium str. LT2
STM0023	98.9126	2667 / 2667	CAN007__contig_16	30230..32896	Outer membrane usher protein BcfC [Salmonella enterica subsp. enterica serovar Typhimurium str. LT2
SeHA_C0209	100	2391 / 2391	CAN007__contig_8	80266..82656	Outer membrane usher protein HtrE [Salmonella enterica subsp. enterica serovar Heidelberg str. SL476
STM3638	100	2529 / 2529	CAN007__contig_4	185684..188212	Outer membrane usher protein LpfC [Salmonella enterica subsp. enterica serovar Typhimurium str. LT2
STM0546	99.2729	2613 / 2613	CAN007__contig_23	351183..353795	Outer membrane usher protein SfmD [Salmonella enterica subsp. enterica serovar Typhimurium str. LT2
STM2150	99.7992	2490 / 2490	CAN007__contig_2	101138..103627	Outer membrane usher protein YehB [Salmonella enterica subsp. enterica serovar Typhimurium str. LT2
STM2870	100	579 / 579	CAN007__contig_11	98691..99269	Oxygen-regulated invasion protein OrgA [Salmonella enterica subsp. enterica serovar Typhimurium str. LT2
STM2872	100	243 / 243	CAN007__contig_11	100017..100259	Pathogenicity 1 island effector protein [Salmonella enterica subsp. enterica serovar Typhimurium str. LT2
SEN2796	99.8708	774 / 774	CAN007__contig_11	189149..189922	Periplasmic fimbrial chaperone [Salmonella enterica subsp. enterica serovar Enteritidis str. P125109
STM0197	99.336	753 / 753	CAN007__contig_8	54513..55265	Periplasmic fimbrial chaperone StfD [Salmonella enterica subsp. enterica serovar Typhimurium str. LT2
STM0545	100	693 / 693	CAN007__contig_23	350460..351152	Probable fimbrial chaperone SfmC [Salmonella enterica subsp. enterica serovar Typhimurium str. LT2
STM2151	99.4152	684 / 684	CAN007__contig_2	100441..101124	Probable fimbrial chaperone YehC [Salmonella enterica subsp. enterica serovar Typhimurium str. LT2
STM3027	97.8495	744 / 744	CAN007__contig_11	280097..280840	Probable fimbrial chaperone protein [Salmonella enterica subsp. enterica serovar Typhimurium str. LT2
STM3637	100	1080 / 1080	CAN007__contig_4	188230..189309	Protein LpfD [Salmonella enterica subsp. enterica serovar Typhimurium str. LT2
STM3636	100	528 / 528	CAN007__contig_4	189315..189842	Protein LpfE [Salmonella enterica subsp. enterica serovar Typhimurium str. LT2
STM1145	100	327 / 327	CAN007__contig_22	93225..93551	Putative curli production protein CsgC [Salmonella enterica subsp. enterica serovar Typhimurium str. LT2
STM2868	99.1736	363 / 363	CAN007__contig_11	97605..97967	Putative effector protein OrgC of SPI-1 type III secretion system [Salmonella enterica subsp. enterica serovar Typhimurium str. LT2
STM0337	99.1704	1326 / 1326	CAN007__contig_23	124735..126060	Putative exported protein precursor [Salmonella enterica subsp. enterica serovar Typhimurium str. LT2
STM0176	98.9766	684 / 684	CAN007__contig_8	88230..88913	Putative fimbrial chaparone StiB [Salmonella enterica subsp. enterica serovar Typhimurium str. LT2
STM4594	99.4152	684 / 684	CAN007__contig_16	63309..63992	Putative fimbrial chaperone protein [Salmonella enterica subsp. enterica serovar Typhimurium str. LT2
STM4592	99.1039	558 / 558	CAN007__contig_16	66593..67150	Putative fimbrial subunit [Salmonella enterica subsp. enterica serovar Typhimurium str. LT2
STM4595	98.9011	546 / 546	CAN007__contig_16	62693..63238	Putative fimbrial subunit [Salmonella enterica subsp. enterica serovar Typhimurium str. LT2
STM0177	95.3959	540 / 540	CAN007__contig_8	87640..88182	Putative fimbrial subunit StiA [Salmonella enterica subsp. enterica serovar Typhimurium str. LT2
STM4591	98.4346	1086 / 1086	CAN007__contig_16	67191..68276	Putative major fimbrial subunit [Salmonella enterica subsp. enterica serovar Typhimurium str. LT2
STM2514	98.8779	7308 / 7308	CAN007__contig_25	117321..124628	Putative outer membrane protein [Salmonella enterica subsp. enterica serovar Typhimurium str. LT2
STM2866	100	756 / 756	CAN007__contig_11	95233..95988	SPI1-associated transcriptional regulator SprB [Salmonella enterica subsp. enterica serovar Typhimurium str. LT2
STM1631	99.674	1227 / 1227	CAN007__contig_2	623420..624646	Secreted effector J SseJ [Salmonella enterica subsp. enterica serovar Typhimurium str. LT2
STM2945	98.7073	1083 / 1083	CAN007__contig_11	171502..172584	Secreted protein [Salmonella enterica subsp. enterica serovar Typhimurium str. LT2
STM1399	98.8506	435 / 435	CAN007__contig_6	159401..159835	Secretion system chaparone SscA [Salmonella enterica subsp. enterica serovar Typhimurium str. LT2
STM1403	100	429 / 429	CAN007__contig_6	162372..162800	Secretion system chaparone SscB [Salmonella enterica subsp. enterica serovar Typhimurium str. LT2
STM1396	99.1416	233 / 234	CAN007__contig_6	157946..158178	Secretion system effector SsaE [Salmonella enterica subsp. enterica serovar Typhimurium str. LT2
STM1397	99.6942	327 / 327	CAN007__contig_6	158442..158768	Secretion system effector SseA [Salmonella enterica subsp. enterica serovar Typhimurium str. LT2
STM1400	98.1443	1455 / 1455	CAN007__contig_6	159838..161292	Secretion system effector SseC [Salmonella enterica subsp. enterica serovar Typhimurium str. LT2
STM1401	97.2222	504 / 504	CAN007__contig_6	161392..161895	Secretion system effector SseD [Salmonella enterica subsp. enterica serovar Typhimurium str. LT2
STM1402	100	156 / 156	CAN007__contig_6	162159..162314	Secretion system effector SseE [Salmonella enterica subsp. enterica serovar Typhimurium str. LT2
STM1391	99.5305	639 / 639	CAN007__contig_6	151008..151646	Secretion system regulator of DegU/UvrY/BvgA type [Salmonella enterica subsp. enterica serovar Typhimurium str. LT2
STM1392	99.3847	2763 / 2763	CAN007__contig_6	151677..154439	Secretion system regulator_ Sensor component (EC 2.7.3.-) (EC 2.7.1.40) [Salmonella enterica subsp. enterica serovar Typhimurium str. LT2
STM1230	98.7705	1464 / 1464	CAN007__contig_22	7017..8480	Sensor histidine kinase PhoQ (EC 2.7.13.3) [Salmonella enterica subsp. enterica serovar Typhimurium str. LT2
STM1224	99.9011	1011 / 1011	CAN007__contig_22	14852..15862	SifA protein [Salmonella enterica subsp. enterica serovar Typhimurium str. LT2
STM1044	100	306 / 306	CAN007__contig_22	194785..195090	Superoxide dismutase [Cu-Zn] precursor (EC 1.15.1.1) [Salmonella enterica subsp. enterica serovar Typhimurium str. LT2
STM2893	100	444 / 444	CAN007__contig_11	120522..120965	Surface presentation of antigens protein SpaM [Salmonella enterica subsp. enterica serovar Typhimurium str. LT2
STM2888	99.3687	792 / 792	CAN007__contig_11	116856..117647	Surface presentation of antigens protein SpaR; Type III secretion inner membrane protein (YscT,HrcT,SpaR,EscT,EpaR1,homologous to flagellar export components) [Salmonella enterica subsp. enterica serovar Typhimurium str. LT2
SeHA_C2958	100	897 / 897	CAN007__contig_11	13858..14754	Transcriptional regulator [Salmonella enterica subsp. enterica serovar Heidelberg str. SL476
STM1142	99.5392	651 / 651	CAN007__contig_22	95319..95969	Transcriptional regulator CsgD for 2nd curli operon [Salmonella enterica subsp. enterica serovar Typhimurium str. LT2
STM0550	99.0318	723 / 723	CAN007__contig_23	356627..357349	Transcriptional regulator of fimbriae expression FimY [Salmonella enterica subsp. enterica serovar Typhimurium str. LT2
STM0549	99.2101	633 / 633	CAN007__contig_23	355391..356023	Transcriptional regulator of fimbriae expression FimZ (LuxR/UhpA family) [Salmonella enterica subsp. enterica serovar Typhimurium str. LT2
STM1231	100	675 / 675	CAN007__contig_22	6343..7017	Transcriptional regulatory protein PhoP [Salmonella enterica subsp. enterica serovar Typhimurium str. LT2
STM2871	99.7365	759 / 759	CAN007__contig_11	99262..100020	Type III secretion bridge between inner and outermembrane lipoprotein (YscJ,HrcJ,EscJ, PscJ) [Salmonella enterica subsp. enterica serovar Typhimurium str. LT2
STM1409	98.5782	633 / 633	CAN007__contig_6	165235..165867	Type III secretion bridge between inner and outermembrane lipoprotein (YscJ,HrcJ,EscJ, PscJ) [Salmonella enterica subsp. enterica serovar Typhimurium str. LT2
STM2886	98.996	498 / 498	CAN007__contig_11	115164..115661	Type III secretion chaperone protein for YopD (SycD); Chaperone protein SicA (Salmonella invasin chaperone) [Salmonella enterica subsp. enterica serovar Typhimurium str. LT2
STM1415	98.8479	1302 / 1302	CAN007__contig_6	170532..171833	Type III secretion cytoplasmic ATP synthase (EC 3.6.3.14, YscN,SpaL,MxiB,HrcN,EscN) [Salmonella enterica subsp. enterica serovar Typhimurium str. LT2
STM2894	99.6142	1296 / 1296	CAN007__contig_11	120943..122238	Type III secretion cytoplasmic ATP synthase (EC 3.6.3.14, YscN,SpaL,MxiB,HrcN,EscN); Probable ATP synthase SpaL (EC 3.6.3.14) (Invasion protein InvC) [Salmonella enterica subsp. enterica serovar Typhimurium str. LT2
STM1412	99.4965	993 / 993	CAN007__contig_6	167094..168086	Type III secretion cytoplasmic protein (YscL) [Salmonella enterica subsp. enterica serovar Typhimurium str. LT2
STM1398	97.8003	591 / 591	CAN007__contig_6	158775..159365	Type III secretion effector SseB [Salmonella enterica subsp. enterica serovar Typhimurium str. LT2
STM1404	98.7229	783 / 783	CAN007__contig_6	162816..163598	Type III secretion effector SseF [Salmonella enterica subsp. enterica serovar Typhimurium str. LT2
STM1405	99.6317	543 / 543	CAN007__contig_6	163742..164284	Type III secretion effector SseG [Salmonella enterica subsp. enterica serovar Typhimurium str. LT2
STM2892	99.5054	1011 / 1011	CAN007__contig_11	119512..120522	Type III secretion host injection and negative regulator protein (YopD); Surface presentation of antigens protein SpaN (Invasion protein InvJ) [Salmonella enterica subsp. enterica serovar Typhimurium str. LT2
STM2883	99.8062	1032 / 1032	CAN007__contig_11	111021..112052	Type III secretion host injection protein (YopB); Cell invasion protein SipD (Salmonella invasion protein D) [Salmonella enterica subsp. enterica serovar Typhimurium str. LT2
STM2882	99.8013	2013 / 2013	CAN007__contig_11	108945..110957	Type III secretion injected virulence protein (YopE) [Salmonella enterica subsp. enterica serovar Typhimurium str. LT2
STM2878	99.8756	1608 / 1608	CAN007__contig_11	106337..107944	Type III secretion injected virulence protein (YopH,tyrosine phosphatase of FAK and p130cas, prevents phagocytosis) [Salmonella enterica subsp. enterica serovar Typhimurium str. LT2
STM2865	99.654	867 / 867	CAN007__contig_11	94164..95030	Type III secretion injected virulence protein (YopP,YopJ, induces apoptosis, prevents cytokine induction, inhibits NFkb activation) [Salmonella enterica subsp. enterica serovar Typhimurium str. LT2
STM1414	100	2046 / 2046	CAN007__contig_6	168497..170542	Type III secretion inner membrane channel protein (LcrD,HrcV,EscV,SsaV) [Salmonella enterica subsp. enterica serovar Typhimurium str. LT2
STM2896	99.174	2058 / 2058	CAN007__contig_11	122666..124723	Type III secretion inner membrane channel protein (LcrD,HrcV,EscV,SsaV); Invasion protein InvA [Salmonella enterica subsp. enterica serovar Typhimurium str. LT2
STM1418	98.452	969 / 969	CAN007__contig_6	172549..173517	Type III secretion inner membrane protein (YscQ,homologous to flagellar export components) [Salmonella enterica subsp. enterica serovar Typhimurium str. LT2
STM2891	99.6711	912 / 912	CAN007__contig_11	118601..119512	Type III secretion inner membrane protein (YscQ,homologous to flagellar export components); Surface presentation of antigens protein SpaO [Salmonella enterica subsp. enterica serovar Typhimurium str. LT2
STM1419	98.9198	648 / 648	CAN007__contig_6	173585..174232	Type III secretion inner membrane protein (YscR,SpaR,HrcR,EscR,homologous to flagellar export components) [Salmonella enterica subsp. enterica serovar Typhimurium str. LT2
STM2890	99.2593	675 / 675	CAN007__contig_11	117937..118611	Type III secretion inner membrane protein (YscR,SpaR,HrcR,EscR,homologous to flagellar export components); Surface presentation of antigens protein SpaP [Salmonella enterica subsp. enterica serovar Typhimurium str. LT2
STM1420	100	114 / 114	CAN007__contig_6	174382..174495	Type III secretion inner membrane protein (YscS,homologous to flagellar export components) [Salmonella enterica subsp. enterica serovar Typhimurium str. LT2
STM2889	99.2337	261 / 261	CAN007__contig_11	117651..117911	Type III secretion inner membrane protein (YscS,homologous to flagellar export components); Surface presentation of antigens protein SpaQ [Salmonella enterica subsp. enterica serovar Typhimurium str. LT2
STM1421	98.2051	780 / 780	CAN007__contig_6	174496..175275	Type III secretion inner membrane protein (YscT,HrcT,SpaR,EscT,EpaR1,homologous to flagellar export components) [Salmonella enterica subsp. enterica serovar Typhimurium str. LT2
STM1422	99.1501	1059 / 1059	CAN007__contig_6	175272..176330	Type III secretion inner membrane protein (YscU,SpaS,EscU,HrcU,SsaU, homologous to flagellar export components) [Salmonella enterica subsp. enterica serovar Typhimurium str. LT2
STM2887	99.9066	1071 / 1071	CAN007__contig_11	115799..116869	Type III secretion inner membrane protein (YscU,SpaS,EscU,HrcU,SsaU, homologous to flagellar export components); Surface presentation of antigens protein SpaS [Salmonella enterica subsp. enterica serovar Typhimurium str. LT2
STM2884	99.6748	1230 / 1230	CAN007__contig_11	112123..113352	Type III secretion negative modulator of injection (YopK,YopQ,controls size of translocator pore); Cell invasion protein sipC (Effector protein SipC) [Salmonella enterica subsp. enterica serovar Typhimurium str. LT2
STM2897	99.3744	1119 / 1119	CAN007__contig_11	124748..125866	Type III secretion outermembrane contact sensing protein (YopN,Yop4b,LcrE); Invasion protein InvE [Salmonella enterica subsp. enterica serovar Typhimurium str. LT2
STM1394	99.0629	1494 / 1494	CAN007__contig_6	155243..156736	Type III secretion outermembrane pore forming protein (YscC,MxiD,HrcC, InvG) [Salmonella enterica subsp. enterica serovar Typhimurium str. LT2
STM2898	98.9826	1671 / 1671	CAN007__contig_11	125863..127533	Type III secretion outermembrane pore forming protein (YscC,MxiD,HrcC, InvG); Protein InvG precursor [Salmonella enterica subsp. enterica serovar Typhimurium str. LT2
STM1417	99.4152	342 / 342	CAN007__contig_6	172227..172568	Type III secretion protein (YscP) [Salmonella enterica subsp. enterica serovar Typhimurium str. LT2
STM1393	99.5025	402 / 402	CAN007__contig_6	154840..155241	Type III secretion protein SsaB [Salmonella enterica subsp. enterica serovar Typhimurium str. LT2
STM1395	99.1667	1200 / 1200	CAN007__contig_6	156729..157928	Type III secretion protein SsaD [Salmonella enterica subsp. enterica serovar Typhimurium str. LT2
STM1406	100	216 / 216	CAN007__contig_6	164378..164593	Type III secretion protein SsaG [Salmonella enterica subsp. enterica serovar Typhimurium str. LT2
STM1407	99.6564	291 / 291	CAN007__contig_6	164571..164861	Type III secretion protein SsaH [Salmonella enterica subsp. enterica serovar Typhimurium str. LT2
STM1408	99.6212	264 / 264	CAN007__contig_6	164858..165121	Type III secretion protein SsaI [Salmonella enterica subsp. enterica serovar Typhimurium str. LT2
STM1411	99.4074	675 / 675	CAN007__contig_6	166430..167104	Type III secretion protein SsaK [Salmonella enterica subsp. enterica serovar Typhimurium str. LT2
STM1413	100	369 / 369	CAN007__contig_6	168144..168512	Type III secretion protein SsaM [Salmonella enterica subsp. enterica serovar Typhimurium str. LT2
STM1416	99.7354	378 / 378	CAN007__contig_6	171836..172213	Type III secretion spans bacterial envelope protein (YscO) [Salmonella enterica subsp. enterica serovar Typhimurium str. LT2
STM2895	99.2647	408 / 408	CAN007__contig_11	122235..122642	Type III secretion system protein BsaR; Surface presentation of antigens protein SpaK (Invasion protein InvB) [Salmonella enterica subsp. enterica serovar Typhimurium str. LT2
STM2899	100	750 / 750	CAN007__contig_11	127548..128297	Type III secretion thermoregulatory protein (LcrF,VirF,transcription regulation of virulence plasmid) [Salmonella enterica subsp. enterica serovar Typhimurium str. LT2
STM2876	100	1662 / 1662	CAN007__contig_11	104122..105783	Type III secretion transcriptional activator HilA [Salmonella enterica subsp. enterica serovar Typhimurium str. LT2
STM2867	99.7748	888 / 888	CAN007__contig_11	96373..97260	Type III secretion transcriptional regulator HilC (= SirC) [Salmonella enterica subsp. enterica serovar Typhimurium str. LT2
STM2875	99.6774	930 / 930	CAN007__contig_11	102102..103031	Type III secretion transcriptional regulator HilD [Salmonella enterica subsp. enterica serovar Typhimurium str. LT2
STM0543	98.9247	558 / 558	CAN007__contig_23	349251..349808	Uncharacterized fimbrial-like protein SfmA [Salmonella enterica subsp. enterica serovar Typhimurium str. LT2
STM0548	98.8439	519 / 519	CAN007__contig_23	354827..355345	Uncharacterized fimbrial-like protein SfmF [Salmonella enterica subsp. enterica serovar Typhimurium str. LT2
STM0547	97.9167	1008 / 1008	CAN007__contig_23	353810..354817	Uncharacterized fimbrial-like protein SfmH [Salmonella enterica subsp. enterica serovar Typhimurium str. LT2
SeHA_C0206	100	501 / 501	CAN007__contig_8	83965..84465	Uncharacterized fimbrial-like protein YadK [Salmonella enterica subsp. enterica serovar Heidelberg str. SL476
STM2149	99.7024	1008 / 1008	CAN007__contig_2	103643..104650	Uncharacterized fimbrial-like protein YehA [Salmonella enterica subsp. enterica serovar Typhimurium str. LT2
STM2152	99.435	531 / 531	CAN007__contig_2	99855..100385	Uncharacterized fimbrial-like protein YehD [Salmonella enterica subsp. enterica serovar Typhimurium str. LT2
STM4572	99.9585	2409 / 2409	CAN007__contig_16	87202..89610	Uncharacterized outer membrane usher protein YhcD [Salmonella enterica subsp. enterica serovar Typhimurium str. LT2
STM2517	99.5896	2193 / 2193	CAN007__contig_25	131531..133723	adherence and invasion outermembrane protein (Inv,enhances Peyer's patches colonization) [Salmonella enterica subsp. enterica serovar Typhimurium str. LT2
STM3757	100	2868 / 2868	CAN007__contig_4	54781..57648	autotransporter [Salmonella enterica subsp. enterica serovar Typhimurium str. LT2
STM2885	99.4949	1782 / 1782	CAN007__contig_11	113380..115161	cell invasion protein SipB [Salmonella enterica subsp. enterica serovar Typhimurium str. LT2
SEN2794	97.9167	240 / 240	CAN007__contig_11	186118..186357	hypothetical protein [Salmonella enterica subsp. enterica serovar Enteritidis str. P125109
STM0174	99.6296	1080 / 1080	CAN007__contig_8	91495..92574	hypothetical protein [Salmonella enterica subsp. enterica serovar Typhimurium str. LT2
STM1088	100	876 / 876	CAN007__contig_22	147996..148871	hypothetical protein [Salmonella enterica subsp. enterica serovar Typhimurium str. LT2
STM2137	99.7024	1008 / 1008	CAN007__contig_2	114939..115946	hypothetical protein [Salmonella enterica subsp. enterica serovar Typhimurium str. LT2
STM2241	100	2367 / 2367	CAN007__contig_2	4232..6598	leucine-rich repeat protein [Salmonella enterica subsp. enterica serovar Typhimurium str. LT2
STM0552	98.66	597 / 597	CAN007__contig_23	357841..358437	putative fimbrial protein [Salmonella enterica subsp. enterica serovar Typhimurium str. LT2
STM2066	98.9783	2349 / 2349	CAN007__contig_2	203533..205881	secreted effector protein [Salmonella enterica subsp. enterica serovar Typhimurium str. LT2
STM1602	96.8454	951 / 951	CAN007__contig_2	652825..653775	secreted effector protein [Salmonella enterica subsp. enterica serovar Typhimurium str. LT2
STM2780	99.3642	1101 / 1101	CAN007__contig_11	11064..12164	secreted effector protein [Salmonella enterica subsp. enterica serovar Typhimurium str. LT2

## Sheet: CAN008
Gene	% Identity	Query / HSP Length	Contig	Position in contig	Predicted phenotype
STM2513	96.9563	6111 / 6111	CAN008__contig_27	94310..100420	AIDA autotransporter-like protein [Salmonella enterica subsp. enterica serovar Typhimurium str. LT2
STM2881	99.1968	249 / 249	CAN008__contig_28	102295..102543	Acyl carrier protein [Salmonella enterica subsp. enterica serovar Typhimurium str. LT2
SeHA_C0339	100	519 / 519	CAN008__contig_24	64820..65338	Alpha-fimbriae major subunit [Salmonella enterica subsp. enterica serovar Heidelberg str. SL476
SeHA_C0341	100	1053 / 1053	CAN008__contig_24	60922..61974	Alpha-fimbriae tip adhesin [Salmonella enterica subsp. enterica serovar Heidelberg str. SL476
SeHA_C0340	100	2688 / 2688	CAN008__contig_24	62024..64711	Alpha-fimbriae usher protein [Salmonella enterica subsp. enterica serovar Heidelberg str. SL476
STM4573	100	708 / 708	CAN008__contig_2	115155..115862	Beta-fimbriae chaperone protein [Salmonella enterica subsp. enterica serovar Typhimurium str. LT2
STM4571	100	174 / 174	CAN008__contig_2	112164..112337	Beta-fimbriae probable major subunit [Salmonella enterica subsp. enterica serovar Typhimurium str. LT2
STM4574	100	690 / 690	CAN008__contig_2	115940..116629	Beta-fimbriae probable major subunit [Salmonella enterica subsp. enterica serovar Typhimurium str. LT2
STM3639	100	699 / 699	CAN008__contig_5	195622..196320	Chaperone protein LpfB [Salmonella enterica subsp. enterica serovar Typhimurium str. LT2
STM2879	100	393 / 393	CAN008__contig_28	102874..103266	Chaperone protein SicP [Salmonella enterica subsp. enterica serovar Typhimurium str. LT2
STM1141	99.7475	396 / 396	CAN008__contig_6	95974..96369	Curli production assembly/transport component CsgE [Salmonella enterica subsp. enterica serovar Typhimurium str. LT2
STM1140	100	417 / 417	CAN008__contig_6	96396..96812	Curli production assembly/transport component CsgF [Salmonella enterica subsp. enterica serovar Typhimurium str. LT2
STM1139	99.6403	834 / 834	CAN008__contig_6	96839..97672	Curli production assembly/transport component CsgG [Salmonella enterica subsp. enterica serovar Typhimurium str. LT2
STM2287	96.4809	1023 / 1023	CAN008__contig_10	41066..42088	Deubiquitinating protease ElaD [Salmonella enterica subsp. enterica serovar Typhimurium str. LT2
STM0338	98.9071	2562 / 2562	CAN008__contig_30	53846..56407	FIG031703_ Fimbriae usher protein StbC [Salmonella enterica subsp. enterica serovar Typhimurium str. LT2
STM3028	97.4699	2490 / 2490	CAN008__contig_15	3910..6399	FIG036507_ Fimbriae usher protein StdB [Salmonella enterica subsp. enterica serovar Typhimurium str. LT2
STM4593	99.4646	2428 / 2430	CAN008__contig_2	135770..138197	FIG037424_ Fimbriae usher protein SthB [Salmonella enterica subsp. enterica serovar Typhimurium str. LT2
STM0175	99.4503	2547 / 2547	CAN008__contig_2	347986..350532	FIG100795_ Fimbriae usher protein StiC [Salmonella enterica subsp. enterica serovar Typhimurium str. LT2
SeHA_C0210	100	753 / 753	CAN008__contig_2	359481..360233	Fimbria adhesin EcpD [Salmonella enterica subsp. enterica serovar Heidelberg str. SL476
SEN2795	99.2612	2301 / 2301	CAN008__contig_28	22085..24385	Fimbriae usher protein StfC [Salmonella enterica subsp. enterica serovar Enteritidis str. P125109
STM0196	99.2476	2658 / 2658	CAN008__contig_2	381532..384189	Fimbriae usher protein StfC [Salmonella enterica subsp. enterica serovar Typhimurium str. LT2
STM0544	99.1919	495 / 495	CAN008__contig_7	88647..89141	Fimbriae-like adhesin FimI [Salmonella enterica subsp. enterica serovar Typhimurium str. LT2
STM0024	98.2143	1008 / 1008	CAN008__contig_2	172114..173121	Fimbriae-like adhesin SfmH [Salmonella enterica subsp. enterica serovar Typhimurium str. LT2
STM0027	98.9489	666 / 666	CAN008__contig_2	174233..174898	Fimbrial chaparone BcfG [Salmonella enterica subsp. enterica serovar Typhimurium str. LT2
STM0022	99.7089	687 / 687	CAN008__contig_2	168801..169487	Fimbrial chaperone BcfB [Salmonella enterica subsp. enterica serovar Typhimurium str. LT2
STM0336	97.9487	585 / 585	CAN008__contig_30	57877..58461	Fimbrial chaperone protein [Salmonella enterica subsp. enterica serovar Typhimurium str. LT2
STM0339	98.9501	762 / 762	CAN008__contig_30	53101..53862	Fimbrial chaperone protein [Salmonella enterica subsp. enterica serovar Typhimurium str. LT2
SeHA_C0205	100	1062 / 1062	CAN008__contig_2	353934..354995	Fimbrial protein Yad-like [Salmonella enterica subsp. enterica serovar Heidelberg str. SL476
SeHA_C0207	100	462 / 462	CAN008__contig_2	355625..356086	Fimbrial protein YadL [Salmonella enterica subsp. enterica serovar Heidelberg str. SL476
SeHA_C0208	100	201 / 201	CAN008__contig_2	356209..356409	Fimbrial protein YadM-like [Salmonella enterica subsp. enterica serovar Heidelberg str. SL476
SeHA_C0211	100	543 / 543	CAN008__contig_2	360320..360862	Fimbrial protein YadN-like [Salmonella enterica subsp. enterica serovar Heidelberg str. SL476
STM0340	98.8827	537 / 537	CAN008__contig_30	52503..53039	Fimbrial protein precursor [Salmonella enterica subsp. enterica serovar Typhimurium str. LT2
STM0025	98.4496	516 / 516	CAN008__contig_2	173152..173667	Fimbrial subunit [Salmonella enterica subsp. enterica serovar Typhimurium str. LT2
STM0026	98.6513	519 / 519	CAN008__contig_2	173683..174201	Fimbrial subunit [Salmonella enterica subsp. enterica serovar Typhimurium str. LT2
STM0021	99.4475	543 / 543	CAN008__contig_2	168158..168700	Fimbrial subunit BcfA [Salmonella enterica subsp. enterica serovar Typhimurium str. LT2
SeSA_A4485	99.41	339 / 339	CAN008__contig_6	184364..184702	G-nucleotide exchange factor SopE [Salmonella enterica subsp. enterica serovar Schwarzengrund str. CVM19633
STM1855	100	723 / 723	CAN008__contig_11	625090..625812	G-nucleotide exchange factor SopE [Salmonella enterica subsp. enterica serovar Typhimurium str. LT2
STM1091	99.8814	1686 / 1686	CAN008__contig_6	145405..147090	Inositol phosphate phosphatase sopB (EC 3.1.3.-) [Salmonella enterica subsp. enterica serovar Typhimurium str. LT2
STM2877	100	483 / 483	CAN008__contig_28	104938..105420	Invasion protein IagB precursor [Salmonella enterica subsp. enterica serovar Typhimurium str. LT2
STM2900	99.7748	444 / 444	CAN008__contig_28	82123..82566	Invasion protein invH precursor [Salmonella enterica subsp. enterica serovar Typhimurium str. LT2
STM0800	96.7363	2298 / 2298	CAN008__contig_17	110909..113176	Leucine-rich repeat protein [Salmonella enterica subsp. enterica serovar Typhimurium str. LT2
STM3640	100	525 / 525	CAN008__contig_5	196405..196929	Long polar fimbria protein A [Salmonella enterica subsp. enterica serovar Typhimurium str. LT2
STM1144	99.5614	456 / 456	CAN008__contig_6	93613..94068	Major curlin subunit precursor CsgA [Salmonella enterica subsp. enterica serovar Typhimurium str. LT2
STM0195	99.8217	561 / 561	CAN008__contig_2	380886..381446	Major fimbrial subunit StfA [Salmonella enterica subsp. enterica serovar Typhimurium str. LT2
STM3763	99.5966	2727 / 2727	CAN008__contig_19	2336..5062	Mg(2+) transport ATPase, P-type (EC 3.6.3.2) [Salmonella enterica subsp. enterica serovar Typhimurium str. LT2
STM3764	100	678 / 678	CAN008__contig_19	5282..5959	Mg(2+)-transport-ATPase-associated protein MgtC [Salmonella enterica subsp. enterica serovar Typhimurium str. LT2
STM1143	99.7807	456 / 456	CAN008__contig_6	94110..94565	Minor curlin subunit CsgB, nucleation component of curlin monomers [Salmonella enterica subsp. enterica serovar Typhimurium str. LT2
SEN2797	98.9518	477 / 477	CAN008__contig_28	20773..21249	Minor fimbrial subunit StfE [Salmonella enterica subsp. enterica serovar Enteritidis str. P125109
STM0198	97.6608	513 / 513	CAN008__contig_2	384978..385490	Minor fimbrial subunit StfE [Salmonella enterica subsp. enterica serovar Typhimurium str. LT2
SEN2798	99.3865	489 / 489	CAN008__contig_28	20288..20776	Minor fimbrial subunit StfF [Salmonella enterica subsp. enterica serovar Enteritidis str. P125109
STM2874	99.4366	1065 / 1065	CAN008__contig_28	109549..110613	MxiG protein; Pathogenicity 1 island effector protein [Salmonella enterica subsp. enterica serovar Typhimurium str. LT2
STM2873	100	243 / 243	CAN008__contig_28	110638..110880	MxiH protein; Type III secretion cytoplasmic protein (YscF) [Salmonella enterica subsp. enterica serovar Typhimurium str. LT2
STM2869	99.8532	681 / 681	CAN008__contig_28	112487..113167	OrgB protein, associated with InvC ATPase of type III secretion system [Salmonella enterica subsp. enterica serovar Typhimurium str. LT2
STM0023	98.9126	2667 / 2667	CAN008__contig_2	169447..172113	Outer membrane usher protein BcfC [Salmonella enterica subsp. enterica serovar Typhimurium str. LT2
SeHA_C0209	100	2391 / 2391	CAN008__contig_2	356816..359206	Outer membrane usher protein HtrE [Salmonella enterica subsp. enterica serovar Heidelberg str. SL476
STM3638	100	2529 / 2529	CAN008__contig_5	193071..195599	Outer membrane usher protein LpfC [Salmonella enterica subsp. enterica serovar Typhimurium str. LT2
STM0546	99.2729	2613 / 2613	CAN008__contig_7	89908..92520	Outer membrane usher protein SfmD [Salmonella enterica subsp. enterica serovar Typhimurium str. LT2
STM2150	99.7992	2490 / 2490	CAN008__contig_11	915514..918003	Outer membrane usher protein YehB [Salmonella enterica subsp. enterica serovar Typhimurium str. LT2
STM2870	100	579 / 579	CAN008__contig_28	111952..112530	Oxygen-regulated invasion protein OrgA [Salmonella enterica subsp. enterica serovar Typhimurium str. LT2
STM2872	100	243 / 243	CAN008__contig_28	110962..111204	Pathogenicity 1 island effector protein [Salmonella enterica subsp. enterica serovar Typhimurium str. LT2
SEN2796	99.8708	774 / 774	CAN008__contig_28	21299..22072	Periplasmic fimbrial chaperone [Salmonella enterica subsp. enterica serovar Enteritidis str. P125109
STM0197	99.336	753 / 753	CAN008__contig_2	384207..384959	Periplasmic fimbrial chaperone StfD [Salmonella enterica subsp. enterica serovar Typhimurium str. LT2
STM0545	100	693 / 693	CAN008__contig_7	89185..89877	Probable fimbrial chaperone SfmC [Salmonella enterica subsp. enterica serovar Typhimurium str. LT2
STM2151	99.4152	684 / 684	CAN008__contig_11	918017..918700	Probable fimbrial chaperone YehC [Salmonella enterica subsp. enterica serovar Typhimurium str. LT2
STM3027	97.8495	744 / 744	CAN008__contig_15	3126..3869	Probable fimbrial chaperone protein [Salmonella enterica subsp. enterica serovar Typhimurium str. LT2
STM3637	100	1080 / 1080	CAN008__contig_5	191974..193053	Protein LpfD [Salmonella enterica subsp. enterica serovar Typhimurium str. LT2
STM3636	100	528 / 528	CAN008__contig_5	191441..191968	Protein LpfE [Salmonella enterica subsp. enterica serovar Typhimurium str. LT2
STM1145	100	327 / 327	CAN008__contig_6	93225..93551	Putative curli production protein CsgC [Salmonella enterica subsp. enterica serovar Typhimurium str. LT2
STM2868	99.1736	363 / 363	CAN008__contig_28	113254..113616	Putative effector protein OrgC of SPI-1 type III secretion system [Salmonella enterica subsp. enterica serovar Typhimurium str. LT2
STM0337	99.1704	1326 / 1326	CAN008__contig_30	56412..57737	Putative exported protein precursor [Salmonella enterica subsp. enterica serovar Typhimurium str. LT2
STM0176	98.9766	684 / 684	CAN008__contig_2	350559..351242	Putative fimbrial chaparone StiB [Salmonella enterica subsp. enterica serovar Typhimurium str. LT2
STM4594	99.4152	684 / 684	CAN008__contig_2	138351..139034	Putative fimbrial chaperone protein [Salmonella enterica subsp. enterica serovar Typhimurium str. LT2
STM4592	99.1039	558 / 558	CAN008__contig_2	135193..135750	Putative fimbrial subunit [Salmonella enterica subsp. enterica serovar Typhimurium str. LT2
STM4595	98.9011	546 / 546	CAN008__contig_2	139105..139650	Putative fimbrial subunit [Salmonella enterica subsp. enterica serovar Typhimurium str. LT2
STM0177	95.3959	540 / 540	CAN008__contig_2	351290..351832	Putative fimbrial subunit StiA [Salmonella enterica subsp. enterica serovar Typhimurium str. LT2
STM4591	98.4346	1086 / 1086	CAN008__contig_2	134067..135152	Putative major fimbrial subunit [Salmonella enterica subsp. enterica serovar Typhimurium str. LT2
STM2514	98.8779	7308 / 7308	CAN008__contig_27	101123..108430	Putative outer membrane protein [Salmonella enterica subsp. enterica serovar Typhimurium str. LT2
STM2866	100	756 / 756	CAN008__contig_28	115233..115988	SPI1-associated transcriptional regulator SprB [Salmonella enterica subsp. enterica serovar Typhimurium str. LT2
STM1631	99.674	1227 / 1227	CAN008__contig_11	394498..395724	Secreted effector J SseJ [Salmonella enterica subsp. enterica serovar Typhimurium str. LT2
STM2945	98.7073	1083 / 1083	CAN008__contig_28	38637..39719	Secreted protein [Salmonella enterica subsp. enterica serovar Typhimurium str. LT2
STM1399	98.8506	435 / 435	CAN008__contig_11	159402..159836	Secretion system chaparone SscA [Salmonella enterica subsp. enterica serovar Typhimurium str. LT2
STM1403	100	429 / 429	CAN008__contig_11	162373..162801	Secretion system chaparone SscB [Salmonella enterica subsp. enterica serovar Typhimurium str. LT2
STM1396	99.1416	233 / 234	CAN008__contig_11	157947..158179	Secretion system effector SsaE [Salmonella enterica subsp. enterica serovar Typhimurium str. LT2
STM1397	99.6942	327 / 327	CAN008__contig_11	158443..158769	Secretion system effector SseA [Salmonella enterica subsp. enterica serovar Typhimurium str. LT2
STM1400	98.1443	1455 / 1455	CAN008__contig_11	159839..161293	Secretion system effector SseC [Salmonella enterica subsp. enterica serovar Typhimurium str. LT2
STM1401	97.2222	504 / 504	CAN008__contig_11	161393..161896	Secretion system effector SseD [Salmonella enterica subsp. enterica serovar Typhimurium str. LT2
STM1402	100	156 / 156	CAN008__contig_11	162160..162315	Secretion system effector SseE [Salmonella enterica subsp. enterica serovar Typhimurium str. LT2
STM1391	99.5305	639 / 639	CAN008__contig_11	151009..151647	Secretion system regulator of DegU/UvrY/BvgA type [Salmonella enterica subsp. enterica serovar Typhimurium str. LT2
STM1392	99.3847	2763 / 2763	CAN008__contig_11	151678..154440	Secretion system regulator_ Sensor component (EC 2.7.3.-) (EC 2.7.1.40) [Salmonella enterica subsp. enterica serovar Typhimurium str. LT2
STM1230	98.7705	1464 / 1464	CAN008__contig_6	7017..8480	Sensor histidine kinase PhoQ (EC 2.7.13.3) [Salmonella enterica subsp. enterica serovar Typhimurium str. LT2
STM1224	99.9011	1011 / 1011	CAN008__contig_6	14852..15862	SifA protein [Salmonella enterica subsp. enterica serovar Typhimurium str. LT2
STM1044	100	306 / 306	CAN008__contig_6	194785..195090	Superoxide dismutase [Cu-Zn] precursor (EC 1.15.1.1) [Salmonella enterica subsp. enterica serovar Typhimurium str. LT2
STM2893	100	444 / 444	CAN008__contig_28	90256..90699	Surface presentation of antigens protein SpaM [Salmonella enterica subsp. enterica serovar Typhimurium str. LT2
STM2888	99.3687	792 / 792	CAN008__contig_28	93574..94365	Surface presentation of antigens protein SpaR; Type III secretion inner membrane protein (YscT,HrcT,SpaR,EscT,EpaR1,homologous to flagellar export components) [Salmonella enterica subsp. enterica serovar Typhimurium str. LT2
SeHA_C2958	100	897 / 897	CAN008__contig_9	981..1877	Transcriptional regulator [Salmonella enterica subsp. enterica serovar Heidelberg str. SL476
STM1142	99.5392	651 / 651	CAN008__contig_6	95319..95969	Transcriptional regulator CsgD for 2nd curli operon [Salmonella enterica subsp. enterica serovar Typhimurium str. LT2
STM0550	99.0318	723 / 723	CAN008__contig_7	95352..96074	Transcriptional regulator of fimbriae expression FimY [Salmonella enterica subsp. enterica serovar Typhimurium str. LT2
STM0549	99.2101	633 / 633	CAN008__contig_7	94116..94748	Transcriptional regulator of fimbriae expression FimZ (LuxR/UhpA family) [Salmonella enterica subsp. enterica serovar Typhimurium str. LT2
STM1231	100	675 / 675	CAN008__contig_6	6343..7017	Transcriptional regulatory protein PhoP [Salmonella enterica subsp. enterica serovar Typhimurium str. LT2
STM2871	99.7365	759 / 759	CAN008__contig_28	111201..111959	Type III secretion bridge between inner and outermembrane lipoprotein (YscJ,HrcJ,EscJ, PscJ) [Salmonella enterica subsp. enterica serovar Typhimurium str. LT2
STM1409	98.5782	633 / 633	CAN008__contig_11	165236..165868	Type III secretion bridge between inner and outermembrane lipoprotein (YscJ,HrcJ,EscJ, PscJ) [Salmonella enterica subsp. enterica serovar Typhimurium str. LT2
STM2886	98.996	498 / 498	CAN008__contig_28	95560..96057	Type III secretion chaperone protein for YopD (SycD); Chaperone protein SicA (Salmonella invasin chaperone) [Salmonella enterica subsp. enterica serovar Typhimurium str. LT2
STM1415	98.8479	1302 / 1302	CAN008__contig_11	170533..171834	Type III secretion cytoplasmic ATP synthase (EC 3.6.3.14, YscN,SpaL,MxiB,HrcN,EscN) [Salmonella enterica subsp. enterica serovar Typhimurium str. LT2
STM2894	99.6142	1296 / 1296	CAN008__contig_28	88983..90278	Type III secretion cytoplasmic ATP synthase (EC 3.6.3.14, YscN,SpaL,MxiB,HrcN,EscN); Probable ATP synthase SpaL (EC 3.6.3.14) (Invasion protein InvC) [Salmonella enterica subsp. enterica serovar Typhimurium str. LT2
STM1412	99.4965	993 / 993	CAN008__contig_11	167095..168087	Type III secretion cytoplasmic protein (YscL) [Salmonella enterica subsp. enterica serovar Typhimurium str. LT2
STM1398	97.8003	591 / 591	CAN008__contig_11	158776..159366	Type III secretion effector SseB [Salmonella enterica subsp. enterica serovar Typhimurium str. LT2
STM1404	98.7229	783 / 783	CAN008__contig_11	162817..163599	Type III secretion effector SseF [Salmonella enterica subsp. enterica serovar Typhimurium str. LT2
STM1405	99.6317	543 / 543	CAN008__contig_11	163743..164285	Type III secretion effector SseG [Salmonella enterica subsp. enterica serovar Typhimurium str. LT2
STM2892	99.5054	1011 / 1011	CAN008__contig_28	90699..91709	Type III secretion host injection and negative regulator protein (YopD); Surface presentation of antigens protein SpaN (Invasion protein InvJ) [Salmonella enterica subsp. enterica serovar Typhimurium str. LT2
STM2883	99.8062	1032 / 1032	CAN008__contig_28	99169..100200	Type III secretion host injection protein (YopB); Cell invasion protein SipD (Salmonella invasion protein D) [Salmonella enterica subsp. enterica serovar Typhimurium str. LT2
STM2882	99.8013	2013 / 2013	CAN008__contig_28	100264..102276	Type III secretion injected virulence protein (YopE) [Salmonella enterica subsp. enterica serovar Typhimurium str. LT2
STM2878	99.8756	1608 / 1608	CAN008__contig_28	103277..104884	Type III secretion injected virulence protein (YopH,tyrosine phosphatase of FAK and p130cas, prevents phagocytosis) [Salmonella enterica subsp. enterica serovar Typhimurium str. LT2
STM2865	99.654	867 / 867	CAN008__contig_28	116191..117057	Type III secretion injected virulence protein (YopP,YopJ, induces apoptosis, prevents cytokine induction, inhibits NFkb activation) [Salmonella enterica subsp. enterica serovar Typhimurium str. LT2
STM1414	100	2046 / 2046	CAN008__contig_11	168498..170543	Type III secretion inner membrane channel protein (LcrD,HrcV,EscV,SsaV) [Salmonella enterica subsp. enterica serovar Typhimurium str. LT2
STM2896	99.174	2058 / 2058	CAN008__contig_28	86498..88555	Type III secretion inner membrane channel protein (LcrD,HrcV,EscV,SsaV); Invasion protein InvA [Salmonella enterica subsp. enterica serovar Typhimurium str. LT2
STM1418	98.452	969 / 969	CAN008__contig_11	172550..173518	Type III secretion inner membrane protein (YscQ,homologous to flagellar export components) [Salmonella enterica subsp. enterica serovar Typhimurium str. LT2
STM2891	99.6711	912 / 912	CAN008__contig_28	91709..92620	Type III secretion inner membrane protein (YscQ,homologous to flagellar export components); Surface presentation of antigens protein SpaO [Salmonella enterica subsp. enterica serovar Typhimurium str. LT2
STM1419	98.9198	648 / 648	CAN008__contig_11	173586..174233	Type III secretion inner membrane protein (YscR,SpaR,HrcR,EscR,homologous to flagellar export components) [Salmonella enterica subsp. enterica serovar Typhimurium str. LT2
STM2890	99.2593	675 / 675	CAN008__contig_28	92610..93284	Type III secretion inner membrane protein (YscR,SpaR,HrcR,EscR,homologous to flagellar export components); Surface presentation of antigens protein SpaP [Salmonella enterica subsp. enterica serovar Typhimurium str. LT2
STM1420	100	114 / 114	CAN008__contig_11	174383..174496	Type III secretion inner membrane protein (YscS,homologous to flagellar export components) [Salmonella enterica subsp. enterica serovar Typhimurium str. LT2
STM2889	99.2337	261 / 261	CAN008__contig_28	93310..93570	Type III secretion inner membrane protein (YscS,homologous to flagellar export components); Surface presentation of antigens protein SpaQ [Salmonella enterica subsp. enterica serovar Typhimurium str. LT2
STM1421	98.2051	780 / 780	CAN008__contig_11	174497..175276	Type III secretion inner membrane protein (YscT,HrcT,SpaR,EscT,EpaR1,homologous to flagellar export components) [Salmonella enterica subsp. enterica serovar Typhimurium str. LT2
STM1422	99.1501	1059 / 1059	CAN008__contig_11	175273..176331	Type III secretion inner membrane protein (YscU,SpaS,EscU,HrcU,SsaU, homologous to flagellar export components) [Salmonella enterica subsp. enterica serovar Typhimurium str. LT2
STM2887	99.9066	1071 / 1071	CAN008__contig_28	94352..95422	Type III secretion inner membrane protein (YscU,SpaS,EscU,HrcU,SsaU, homologous to flagellar export components); Surface presentation of antigens protein SpaS [Salmonella enterica subsp. enterica serovar Typhimurium str. LT2
STM2884	99.6748	1230 / 1230	CAN008__contig_28	97869..99098	Type III secretion negative modulator of injection (YopK,YopQ,controls size of translocator pore); Cell invasion protein sipC (Effector protein SipC) [Salmonella enterica subsp. enterica serovar Typhimurium str. LT2
STM2897	99.3744	1119 / 1119	CAN008__contig_28	85355..86473	Type III secretion outermembrane contact sensing protein (YopN,Yop4b,LcrE); Invasion protein InvE [Salmonella enterica subsp. enterica serovar Typhimurium str. LT2
STM1394	99.0629	1494 / 1494	CAN008__contig_11	155244..156737	Type III secretion outermembrane pore forming protein (YscC,MxiD,HrcC, InvG) [Salmonella enterica subsp. enterica serovar Typhimurium str. LT2
STM2898	98.9826	1671 / 1671	CAN008__contig_28	83688..85358	Type III secretion outermembrane pore forming protein (YscC,MxiD,HrcC, InvG); Protein InvG precursor [Salmonella enterica subsp. enterica serovar Typhimurium str. LT2
STM1417	99.4152	342 / 342	CAN008__contig_11	172228..172569	Type III secretion protein (YscP) [Salmonella enterica subsp. enterica serovar Typhimurium str. LT2
STM1393	99.5025	402 / 402	CAN008__contig_11	154841..155242	Type III secretion protein SsaB [Salmonella enterica subsp. enterica serovar Typhimurium str. LT2
STM1395	99.1667	1200 / 1200	CAN008__contig_11	156730..157929	Type III secretion protein SsaD [Salmonella enterica subsp. enterica serovar Typhimurium str. LT2
STM1406	100	216 / 216	CAN008__contig_11	164379..164594	Type III secretion protein SsaG [Salmonella enterica subsp. enterica serovar Typhimurium str. LT2
STM1407	99.6564	291 / 291	CAN008__contig_11	164572..164862	Type III secretion protein SsaH [Salmonella enterica subsp. enterica serovar Typhimurium str. LT2
STM1408	99.6212	264 / 264	CAN008__contig_11	164859..165122	Type III secretion protein SsaI [Salmonella enterica subsp. enterica serovar Typhimurium str. LT2
STM1411	99.4074	675 / 675	CAN008__contig_11	166431..167105	Type III secretion protein SsaK [Salmonella enterica subsp. enterica serovar Typhimurium str. LT2
STM1413	100	369 / 369	CAN008__contig_11	168145..168513	Type III secretion protein SsaM [Salmonella enterica subsp. enterica serovar Typhimurium str. LT2
STM1416	99.7354	378 / 378	CAN008__contig_11	171837..172214	Type III secretion spans bacterial envelope protein (YscO) [Salmonella enterica subsp. enterica serovar Typhimurium str. LT2
STM2895	99.2647	408 / 408	CAN008__contig_28	88579..88986	Type III secretion system protein BsaR; Surface presentation of antigens protein SpaK (Invasion protein InvB) [Salmonella enterica subsp. enterica serovar Typhimurium str. LT2
STM2899	100	750 / 750	CAN008__contig_28	82924..83673	Type III secretion thermoregulatory protein (LcrF,VirF,transcription regulation of virulence plasmid) [Salmonella enterica subsp. enterica serovar Typhimurium str. LT2
STM2876	100	1662 / 1662	CAN008__contig_28	105438..107099	Type III secretion transcriptional activator HilA [Salmonella enterica subsp. enterica serovar Typhimurium str. LT2
STM2867	99.7748	888 / 888	CAN008__contig_28	113961..114848	Type III secretion transcriptional regulator HilC (= SirC) [Salmonella enterica subsp. enterica serovar Typhimurium str. LT2
STM2875	99.6774	930 / 930	CAN008__contig_28	108190..109119	Type III secretion transcriptional regulator HilD [Salmonella enterica subsp. enterica serovar Typhimurium str. LT2
STM0543	98.9247	558 / 558	CAN008__contig_7	87976..88533	Uncharacterized fimbrial-like protein SfmA [Salmonella enterica subsp. enterica serovar Typhimurium str. LT2
STM0548	98.8439	519 / 519	CAN008__contig_7	93552..94070	Uncharacterized fimbrial-like protein SfmF [Salmonella enterica subsp. enterica serovar Typhimurium str. LT2
STM0547	97.9167	1008 / 1008	CAN008__contig_7	92535..93542	Uncharacterized fimbrial-like protein SfmH [Salmonella enterica subsp. enterica serovar Typhimurium str. LT2
SeHA_C0206	100	501 / 501	CAN008__contig_2	355007..355507	Uncharacterized fimbrial-like protein YadK [Salmonella enterica subsp. enterica serovar Heidelberg str. SL476
STM2149	99.7024	1008 / 1008	CAN008__contig_11	914491..915498	Uncharacterized fimbrial-like protein YehA [Salmonella enterica subsp. enterica serovar Typhimurium str. LT2
STM2152	99.435	531 / 531	CAN008__contig_11	918756..919286	Uncharacterized fimbrial-like protein YehD [Salmonella enterica subsp. enterica serovar Typhimurium str. LT2
STM4572	99.9585	2409 / 2409	CAN008__contig_2	112733..115141	Uncharacterized outer membrane usher protein YhcD [Salmonella enterica subsp. enterica serovar Typhimurium str. LT2
STM2517	99.5896	2193 / 2193	CAN008__contig_27	115333..117525	adherence and invasion outermembrane protein (Inv,enhances Peyer's patches colonization) [Salmonella enterica subsp. enterica serovar Typhimurium str. LT2
STM3757	100	2868 / 2868	CAN008__contig_3	71620..74487	autotransporter [Salmonella enterica subsp. enterica serovar Typhimurium str. LT2
STM2885	99.4949	1782 / 1782	CAN008__contig_28	96060..97841	cell invasion protein SipB [Salmonella enterica subsp. enterica serovar Typhimurium str. LT2
SEN2794	97.9167	240 / 240	CAN008__contig_28	24864..25103	hypothetical protein [Salmonella enterica subsp. enterica serovar Enteritidis str. P125109
STM0174	99.6296	1080 / 1080	CAN008__contig_2	346898..347977	hypothetical protein [Salmonella enterica subsp. enterica serovar Typhimurium str. LT2
STM1088	100	876 / 876	CAN008__contig_6	147996..148871	hypothetical protein [Salmonella enterica subsp. enterica serovar Typhimurium str. LT2
STM2137	99.7024	1008 / 1008	CAN008__contig_11	903195..904202	hypothetical protein [Salmonella enterica subsp. enterica serovar Typhimurium str. LT2
STM2241	100	1292 / 2367	CAN008__contig_11	1012536..1013827	leucine-rich repeat protein [Salmonella enterica subsp. enterica serovar Typhimurium str. LT2
STM0552	98.66	597 / 597	CAN008__contig_7	96566..97162	putative fimbrial protein [Salmonella enterica subsp. enterica serovar Typhimurium str. LT2
STM2066	98.9783	2349 / 2349	CAN008__contig_11	813260..815608	secreted effector protein [Salmonella enterica subsp. enterica serovar Typhimurium str. LT2
STM2780	99.3642	1101 / 1101	CAN008__contig_32	750..1850	secreted effector protein [Salmonella enterica subsp. enterica serovar Typhimurium str. LT2
STM1602	96.8454	951 / 951	CAN008__contig_11	365360..366310	secreted effector protein [Salmonella enterica subsp. enterica serovar Typhimurium str. LT2

[truncated: 624 more sheets: CAN009, CAN010, CAN011, CAN012, CAN013, CAN014, CAN015, CAN016, CAN017, CAN018, CAN019, CAN020, CAN021, UK001 , UK002 , UK003 , UK004 , UK005 , UK006 , UK007  …]
