# Supplementary material for: Genome divergence and increased virulence of outbreak associated Salmonella enterica subspecies enterica serovar Heidelberg
Source: Gut Pathog. 2018 Dec 24;10:53. doi: 10.1186/s13099-018-0279-0 (PMC6304783; doi:10.1186/s13099-018-0279-0)
Supplement: Supplementary file 2 — Additional file 2: Table S2A. List of virulence factors identified in Salmonella ser. Heidelberg isolates. Virulence factors identified in 634 Salmonella ser. Heidelberg strains when all genomes were BLAST searched the against Salmonella virulence gene sequences in Virulence Factor Database (VFDB). A) This table represents the tabular view of Fig. 2. Table shows a categorized view of identified virulence factors and the percentage sequence identity corresponding to each isolate. Coloring scheme is based on virulence categories. Values corresponding to each strain represent percentage sequence identity in BLAST search. Table S2B. A detailed BLAST search result of virulence genes identified in 634 Salmonella ser. Heidelberg genomes. [file 13099_2018_279_MOESM2_ESM.zip › Supplementary Table 2A.xlsx]

## Sheet: Sheet1
Additional file 2: Table S2A: List of virulence factors identified in S. Heidelberg isolates. Virulence factors identified in 634 S. Heidelberg isolates when BLAST searched the genomes against 184 Salmonella virulence gene sequences from Virulence Factor Database (VFDB). Coloring is based on categories. Values in data cells represents percentage sequence identity.
Name	Genes	Virulence factor	Categories	Phenotype	Size	Start of sequence	BZL001	BZL002	CAN001	CAN002	CAN003	CAN004	CAN005	CAN006	CAN007	CAN008	CAN009	CAN010	CAN011	CAN012	CAN013	CAN014	CAN015	CAN016	CAN017	CAN018	CAN019	CAN020	CAN021	UK001	UK002	UK003	UK004	UK005	UK006	UK007	UK008	UK009	UK010	UK011	UK012	UK013	UK014	UK015	UK016	UK017	UK018	UK019	UK020
PSLT016	pefD	Pef	Fimbrial adherence determinants	Kappa-fimbriae chaperone protein [Salmonella enterica subsp. enterica serovar Typhimurium str. LT2	693	GTGAATAAGATGATGAAGTGGGGACTGGTGTCCCTGCTGTCCCTGGCCGT
SeHA_C0205	stkG	Stk	Fimbrial adherence determinants	Fimbrial protein Yad-like [Salmonella enterica subsp. enterica serovar Heidelberg str. SL476	1062	ATGAAGCTATTCCCTTATCTGGCCGCACTGTTATTGTTGAGCGCATCCGG	100	100	100	100	100	100	100	100	100	100	100	100	100	100	100	100	100	100	100	100	100	100	100	100	100	100	100	100	100	100	100	100	100	100	100	100	100	99.9058	100	100	100	100	100
SeHA_C0206	stkF	Stk	Fimbrial adherence determinants	Uncharacterized fimbrial-like protein YadK [Salmonella enterica subsp. enterica serovar Heidelberg str. SL476	501	TTGGATATCAATCTGACCGCCAGTATTGTTAACAGCACCTGCAAACTCAG	100	100	100	100	100	100	100	100	100	100	100	100	100	100	100	100	100	100	100	100	100	100	100	100	100	100	100	100	100	100	100	100	100	100	100	100	100	100	100	100	100	100	100
SeHA_C0207	stkE	Stk	Fimbrial adherence determinants	Fimbrial protein YadL [Salmonella enterica subsp. enterica serovar Heidelberg str. SL476	462	ATGACCTTCAAGACCACAGTGACAACCGGTACCTGTAAAGCTATCGTCGT	100	100	100	100	100	100	100	100	100	100	100	100	100	100	100	100	100	100	100	100	100	100	100	100	100	100	100	100	100	100	100	100	100	100	100	100	100	100	100	100	100	100	100
SeHA_C0208	stkD	Stk	Fimbrial adherence determinants	Fimbrial protein YadM-like [Salmonella enterica subsp. enterica serovar Heidelberg str. SL476	201	GTGTCAGTAGCGCGCGCATCCAAACCAGATGAACCTTTTGTTATTAACTC	100	100	100	100	100	100	100	100	100	100	100	100	100	100	100	100	100	100	100	100	100	100	100	100	100	100	100	100	100	100	100	100	100	100	100	100	100	100	100	100	100	100	100
SeHA_C0209	stkC	Stk	Fimbrial adherence determinants	Outer membrane usher protein HtrE [Salmonella enterica subsp. enterica serovar Heidelberg str. SL476	2391	GTGAAAGTGAATCTTAACAATGCGTTGAAATCTACCTCTGAAATTACCTT	100	100	100	100	100	100	100	100	100	100	100	100	100	100	100	100	100	100	100	100	100	100	100	100	100	100	100	100	100	100	100	100	100	100	100	100	100	100	100	100	100	100	100
SeHA_C0210	stkB	Stk	Fimbrial adherence determinants	Fimbria adhesin EcpD [Salmonella enterica subsp. enterica serovar Heidelberg str. SL476	753	ATGGTCAATACGGTTATTACAAAGGGATTTAAAACCACCTGCTTCGCTGC	100	100	100	100	100	100	100	100	100	100	100	100	100	100	100	100	100	100	100	100	100	100	100	100	100	100	100	100	100	100	100	100	100	100	100	100	100	100	100	100	100	100	100
SeHA_C0211	stkA	Stk	Fimbrial adherence determinants	Fimbrial protein YadN-like [Salmonella enterica subsp. enterica serovar Heidelberg str. SL476	543	ATGGCAGCAGATCCAGATACGGGTACTATTACTTTCCACGGTCTGGTTTC	100	100	100	100	100	100	100	100	100	100	100	100	100	100	100	100	100	100	100	100	100	100	100	100	100	100	100	100	100	100	100	100	100	100	100	100	100	100	100	100	100	100	100
SeHA_C0339	tcfB	Tcf	Fimbrial adherence determinants	Alpha-fimbriae major subunit [Salmonella enterica subsp. enterica serovar Heidelberg str. SL476	519	ATGAACATGAAAACATCTTTTATTGCCGCAGCTGTGGCATTGGCCACCGT	100	100	100	100	100	100	100	100	100	100	100	100	100	100	100	100	100	100	100	100	100	100	100	100	100	100	100	100	100	100	100	100	100	100	100	100	100	100	100	100	100	100	100
SeHA_C0340	tcfC	Tcf	Fimbrial adherence determinants	Alpha-fimbriae usher protein [Salmonella enterica subsp. enterica serovar Heidelberg str. SL476	2688	GTGAGTCGTTATTTCTGGATGTATTATTTACTGGGATTGTGCAGTTTTAC	100	100	100	100	100	100	100	100	100	100	100	100	100	100	100	100	100	100	100	100	100	100	100		100	100	100	100	100	100	100	100	100	100	100	100	100	100	100	100	99.9628	100	100
SeHA_C0341	tcfD	Tcf	Fimbrial adherence determinants	Alpha-fimbriae tip adhesin [Salmonella enterica subsp. enterica serovar Heidelberg str. SL476	1053	ATGACAGCCTATTGGTCAGCAATTATTAATTTCATCCGAAAATATGTTTA	100	100	100	100	100	100	100	100	100	100	100	100	100	100	100	100	100	100	100	100	100	100	100		100	100	100	100	100	100	100	100	100	100	100	100	100	100	100	100	100	100	100
SEN2794	steA	Ste	Fimbrial adherence determinants	hypothetical protein [Salmonella enterica subsp. enterica serovar Enteritidis str. P125109	240	ATGAAGACTGACGGCACTGGCGCTATTAGCAACGTAAGCCTGGCAATCGG	97.9167	97.9167	97.9167	97.9167	97.9167	97.9167	97.9167	97.9167	97.9167	97.9167	97.9167	97.9167	97.9167	97.9167	97.9167	97.9167	97.9167	97.9167	97.9167	97.9167	97.9167	97.9167	97.9167	97.9167	97.9167	97.9167	97.9167	97.9167	97.9167	97.9167	97.9167	97.9167	97.9167	97.9167	97.9167	97.9167	97.9167	97.9167	97.9167	97.9167	97.9167	97.9167	97.9167
SEN2795	steB	Ste	Fimbrial adherence determinants	Fimbriae usher protein StfC [Salmonella enterica subsp. enterica serovar Enteritidis str. P125109	2301	ATGGATTTTCAGGCTGACCTGGGACACTCCACGCTGCTGGTGAATTTACC	99.2612	99.2612	99.2612	99.2612	99.2612	99.2612	99.2612	99.2612	99.2612	99.2612	99.2612	99.2612	99.2612	99.2612	99.2612	99.2612	99.2612	99.2612	99.2612	99.2612	99.2612	99.2612	99.2612	99.2612	99.2612	99.2612	99.2612	99.2612	99.2612	99.2612	99.2612	99.2612	99.2612	99.2612	99.2612	99.2612	99.2612	99.2612	99.2612	99.2612	99.2612	99.2612	99.2612
SEN2796	steC	Ste	Fimbrial adherence determinants	Periplasmic fimbrial chaperone [Salmonella enterica subsp. enterica serovar Enteritidis str. P125109	774	ATGAACAAGACCAACCATTTTAAGCGCCAGGCGCTTATCGCTTCGGTATT	99.8708	99.8708	99.8708	99.8708	99.8708	99.8708	99.8708	99.8708	99.8708	99.8708	99.8708	99.8708	99.8708	99.8708	99.8708	99.8708	99.8708	99.8708	99.8708	99.8708	99.8708	99.8708	99.8708	99.8708	99.8708	99.8708	99.8708	99.8708	99.8708	99.8708	99.8708	99.8708	99.8708	99.8708	99.8708	99.8708	99.8708	99.8708	99.8708	99.8708	99.8708	99.8708	99.8708
SEN2797	steD	Ste	Fimbrial adherence determinants	Minor fimbrial subunit StfE [Salmonella enterica subsp. enterica serovar Enteritidis str. P125109	477	GTGCTGCTGTGCGGTGGATTCGTTACCGGCACCGAGGCTGCCGGCACAAA	98.9518	98.9518	98.9518	98.9518	98.9518	98.9518	98.9518	98.9518	98.9518	98.9518	98.9518	98.9518	98.9518	98.9518	98.9518	98.9518	98.9518	98.9518	98.9518	98.9518	98.9518	98.9518	98.9518	98.9518	98.9518	98.9518	98.9518	98.9518	98.9518	98.9518	98.9518	98.9518	98.9518	98.9518	98.9518	98.9518	98.9518	98.9518	98.9518	98.9518	98.9518	98.9518	98.9518
SEN2798	steE	Ste	Fimbrial adherence determinants	Minor fimbrial subunit StfF [Salmonella enterica subsp. enterica serovar Enteritidis str. P125109	489	GTGATGGAGAGATTCATAGTGAAAAGGGTGCTTATCCTGACGCTTTTAAT	99.3865	99.3865	99.3865	99.3865	99.3865	99.3865	99.3865	99.3865	99.3865	99.3865	99.3865	99.3865	99.3865	99.3865	99.3865	99.3865	99.3865	99.3865	99.3865	99.3865	99.3865	99.3865	99.3865	99.3865	99.3865	99.3865	99.3865	99.3865	99.3865	99.3865	99.3865	99.3865	99.3865	99.3865	99.3865	99.3865	99.3865	99.3865	99.3865	99.3865	99.3865	99.3865	99.3865
SEN2799	steF	Ste	Fimbrial adherence determinants	Fimbrial subunit [Salmonella enterica subsp. enterica serovar Enteritidis str. P125109	264	GTGACCTTTCAGGGCGTTGAAGACAGTACCCTGCCCGGACTGCTGGCGCT
SeSA_A0203	staG	Sta	Fimbrial adherence determinants	Uncharacterized fimbrial-like protein YadC [Salmonella enterica subsp. enterica serovar Schwarzengrund str. CVM19633	1269	ATGATAACAAAATGCGATCACCGACTGATGCTATTAAACACTCAGAGACT
SeSA_A0204	staF	Sta	Fimbrial adherence determinants	Uncharacterized fimbrial-like protein YadK [Salmonella enterica subsp. enterica serovar Schwarzengrund str. CVM19633	564	ATGCTCGCCACGTTATTTTCAGGGCTGGCAACAGCCCTGTTTATCGCGCC
SeSA_A0205	staE	Sta	Fimbrial adherence determinants	Uncharacterized fimbrial-like protein YadL [Salmonella enterica subsp. enterica serovar Schwarzengrund str. CVM19633	609	ATGAAAAAGCAAGTATTGCGCGGCGTAATCTTAGGCGCACTGGCGACCAT
SeSA_A0206	staD	Sta	Fimbrial adherence determinants	Uncharacterized fimbrial-like protein YadM [Salmonella enterica subsp. enterica serovar Schwarzengrund str. CVM19633	525	ATGATATTTCCACTGACCAGTCAGGCGGAAGATATCAACGTCGACTTTAC
SeSA_A0207	staC	Sta	Fimbrial adherence determinants	Outer membrane usher protein HtrE [Salmonella enterica subsp. enterica serovar Schwarzengrund str. CVM19633	2571	TTGTTTTACAGTCAGCCCGGCCTGGCTGCGGACATCGTTGAATACGACAG
SeSA_A0208	staB	Sta	Fimbrial adherence determinants	Fimbria adhesin EcpD [Salmonella enterica subsp. enterica serovar Schwarzengrund str. CVM19633	738	ATGTCTCACTCTTTAAAGTTTACTTTGTCTGCTATCGCTCTGACCGGGGC
SeSA_A0209	staA	Sta	Fimbrial adherence determinants	Uncharacterized fimbrial-like protein YadN [Salmonella enterica subsp. enterica serovar Schwarzengrund str. CVM19633	594	ATGAAAAAAGTTCTCCTGGCGACAGCCGTATTTATAGCTTTAGGCTCTTC
SeSA_A2389	pegB	Peg	Fimbrial adherence determinants	Probable fimbrial chaperone YehC [Salmonella enterica subsp. enterica serovar Schwarzengrund str. CVM19633	681	ATGAAACGGATGATTGCATTATGCCTGGCTTGTGCCGCTATGCCTGCGTG
SeSA_A2390	pegA	Peg	Fimbrial adherence determinants	Uncharacterized fimbrial-like protein YehD [Salmonella enterica subsp. enterica serovar Schwarzengrund str. CVM19633	534	ATGAAACGTTCACTTATTGCTGCTTCTGTATTGTCTGCTGTATTTATGAG
STM0021	bcfA	Bcf	Fimbrial adherence determinants	Fimbrial subunit BcfA [Salmonella enterica subsp. enterica serovar Typhimurium str. LT2	543	ATGAAAAAGCCTGTACTAGCATTAATGGTCTCTGCCATTGCCTTTGGCGG	99.4475	99.4475	99.4475	99.4475	99.4475	99.4475	99.4475	99.4475	99.4475	99.4475	99.4475	99.4475	99.4475	99.4475	99.4475	99.4475	99.4475	99.4475	99.4475	99.4475	99.4475	99.4475	99.4475	99.4475	99.4475	99.4475	99.4475	99.4475	99.4475	99.4475	99.4475	99.4475	99.4475	99.4475	99.4475	99.4475	99.4475	99.4475	99.4475	99.4475	99.4475	99.4475	99.4475
STM0022	bcfB	Bcf	Fimbrial adherence determinants	Fimbrial chaperone BcfB [Salmonella enterica subsp. enterica serovar Typhimurium str. LT2	687	ATGAAAAAAAACGTACCGATTTTCCTTCGATTATTGCTACTGCTGTCGGC	99.7089	99.7089	99.7089	99.7089	99.7089	99.7089	99.7089	99.7089	99.7089	99.7089	99.7089	99.7089	99.7089	99.7089	99.7089	99.7089	99.7089	99.7089	99.7089	99.7089	99.7089	99.7089	99.7089	99.7089	99.7089	99.7089	99.7089	99.7089	99.7089	99.7089	99.7089	99.7089	99.7089	99.7089	99.7089	99.7089	99.7089	99.7089	99.7089	99.7089	99.7089	99.7089	99.7089
STM0023	bcfC	Bcf	Fimbrial adherence determinants	Outer membrane usher protein BcfC [Salmonella enterica subsp. enterica serovar Typhimurium str. LT2	2667	TTGGCGCAACGACGCCAGCACGCGTTTGTCCAGCTTCATGATGTTATGCG	98.9126	98.9126	98.9126	98.9126	98.9126	98.9126	98.9126	98.9126	98.9126	98.9126	98.9126	98.9126	98.9126	98.9126	98.9126	98.9126	98.9126	98.9126	98.9126	98.9126	98.9126	98.9126	98.9126	98.9126	98.9126	98.9126	98.9126	98.9126	98.9126	98.9126	98.9126	98.9126	98.9126	98.9126	98.9126	98.8751	98.9126	98.9126	98.9126	98.9126	98.9126	98.9126	98.9126
STM0024	bcfD	Bcf	Fimbrial adherence determinants	Fimbriae-like adhesin SfmH [Salmonella enterica subsp. enterica serovar Typhimurium str. LT2	1008	ATGAAAATACCTCTTTTATTTGCTCTGCTGGCGGGAAGTGTCGTATCGCA	98.2143	98.2143	98.2143	98.2143	98.2143	98.2143	98.2143	98.2143	98.2143	98.2143	98.2143	98.2143	98.2143	98.2143	98.2143	98.2143	98.2143	98.2143	98.2143	98.2143	98.2143	98.2143	98.2143	98.2143	98.2143	98.2143	98.2143	98.2143	98.2143	98.2143	98.2143	98.2143	98.2143	98.2143	98.2143	98.2143	98.2143	98.2143	98.2143	98.2143	98.2143	98.2143	98.2143
STM0025	bcfE	Bcf	Fimbrial adherence determinants	Fimbrial subunit [Salmonella enterica subsp. enterica serovar Typhimurium str. LT2	516	ATGGGACTGATGCTGTGTCCACAAATCAATGCCAGCGCTGACGACCTCGC	98.4496	98.4496	98.4496	98.4496	98.4496	98.4496	98.4496	98.4496	98.4496	98.4496	98.4496	98.4496	98.4496	98.4496	98.4496	98.4496	98.4496	98.4496	98.4496	98.4496	98.4496	98.4496	98.4496	98.4496	98.4496	98.4496	98.4496	98.4496	98.4496	98.4496	98.4496	98.4496	98.4496	98.4496	98.4496	98.4496	98.4496	98.4496	98.4496	98.4496	98.4496	98.4496	98.4496
STM0026	bcfF	Bcf	Fimbrial adherence determinants	Fimbrial subunit [Salmonella enterica subsp. enterica serovar Typhimurium str. LT2	519	ATGCGTAACGATATCCTGTACGGCATCGGGATGCTGCTGGCGGCATCCGG	98.6513	98.6513	98.6513	98.6513	98.6513	98.6513	98.6513	98.6513	98.6513	98.6513	98.6513	98.6513	98.6513	98.6513	98.6513	98.6513	98.6513	98.6513	98.6513	98.6513	98.6513	98.6513	98.6513	98.6513	98.6513	98.6513	98.6513	98.6513	98.6513	98.6513	98.6513	98.6513	98.6513	98.6513	98.6513	98.6513	98.6513	98.6513	98.6513	98.6513	98.6513	98.6513	98.6513
STM0027	bcfG	Bcf	Fimbrial adherence determinants	Fimbrial chaparone BcfG [Salmonella enterica subsp. enterica serovar Typhimurium str. LT2	666	TTGCTTCCCATATCATGGGCGCAGGCTGGCGTGGTAATTGGCGGTACTCG	98.9489	98.9489	98.9489	98.9489	98.9489	98.9489	98.9489	98.9489	98.9489	98.9489	98.9489	98.9489	98.9489	98.9489	98.9489	98.9489	98.9489	98.9489	98.9489	98.9489	98.9489	98.9489	98.9489	98.9489	98.9489	98.9489	98.9489	98.9489	98.9489	98.7988	98.9489	98.9489	98.9489	98.9489	98.9489	98.9489	98.9489	98.9489	98.9489	98.9489	98.9489	98.9489	98.9489
STM0174	stiH	Sti	Fimbrial adherence determinants	hypothetical protein [Salmonella enterica subsp. enterica serovar Typhimurium str. LT2	1080	ATGAAGAATTTATGGATGCTGCTGGCGCTATCGCTATTTTCAGGCCATGC	99.6296	99.6296	99.6296	99.6296	99.6296	99.6296	99.6296	99.6296	99.6296	99.6296	99.6296	99.6296	99.6296	99.6296	99.6296	99.6296	99.6296	99.6296	99.6296	99.6296	99.6296	99.6296	99.6296	99.6296	99.6296	99.6296	99.6296	99.6296	99.6296	99.6296	99.6296	99.6296	99.6296	99.6296	99.6296	99.6296	99.6296	99.6296	99.6296	99.6296	99.6296	99.6296	99.6296
STM0175	stiC	Sti	Fimbrial adherence determinants	FIG100795_ Fimbriae usher protein StiC [Salmonella enterica subsp. enterica serovar Typhimurium str. LT2	2547	ATGCGCAAAAGGCAACACCGGGTATTTTATTTATCGCGCTGCGCTGTGTG	99.4503	99.4503	99.4503	99.4503	99.4503	99.4503	99.4503	99.4503	99.4503	99.4503	99.4503	99.4503	99.4503	99.4503	99.4503	99.4503	99.4503	99.4503	99.4503	99.4503	99.4503	99.4503	99.4503	99.4503	99.4503	99.4503	99.4503	99.4503	99.4503	99.4503	99.4503	99.4503	99.4503	99.4503	99.4503	99.4503	99.4503	99.4503	99.4503	99.4503	99.4503	99.4503	99.4503
STM0176	stiB	Sti	Fimbrial adherence determinants	Putative fimbrial chaparone StiB [Salmonella enterica subsp. enterica serovar Typhimurium str. LT2	684	ATGAATTCATTGGCTAAAGCAGGGTTGCTTTGTTGCCTGTTGTGCGGTTC	98.9766	98.9766	98.9766	98.9766	98.9766	98.9766	98.9766	98.9766	98.9766	98.9766	98.9766	98.9766	98.9766	98.9766	98.9766	98.9766	98.9766	98.9766	98.9766	98.9766	98.9766	98.9766	98.9766	98.9766	98.9766	98.9766	98.9766	98.9766	98.9766	98.9766	98.9766	98.9766	98.9766	98.9766	98.9766	98.9766	98.9766	98.9766	98.9766	98.9766	98.9766	98.9766	98.9766
STM0177	stiA	Sti	Fimbrial adherence determinants	Putative fimbrial subunit StiA [Salmonella enterica subsp. enterica serovar Typhimurium str. LT2	540	ATGAAACTCTCCTTAAAAACACTCACTGTGGCACTGGCCGCCATCACCCT	95.3959	95.3959	95.3959	95.3959	95.3959	95.3959	95.3959	95.3959	95.3959	95.3959	95.3959	95.3959	95.3959	95.3959	95.3959	95.3959	95.3959	95.3959	95.3959	95.3959	95.3959	95.3959	95.3959	95.3959	95.3959	95.3959	95.3959	95.3959	95.3959	95.3959	95.3959	95.3959	95.3959	95.3959	95.3959	95.3959	95.3959	95.3959	95.3959	95.3959	95.3959	95.3959	95.3959
STM0195	stfA	Stf	Fimbrial adherence determinants	Major fimbrial subunit StfA [Salmonella enterica subsp. enterica serovar Typhimurium str. LT2	561	ATGAATACAGCAGTAAAAGCTGCGGTTGCTGCCGCACTGGTTATGGGTGT	99.8217	99.8217	99.8217	99.8217	99.8217	99.8217	99.8217	99.8217	99.8217	99.8217	99.8217	99.8217	99.8217	99.8217	99.8217	99.8217	99.8217	99.8217	99.8217	99.8217	99.8217	99.8217	99.8217	99.8217	99.8217	99.8217	99.8217	99.8217	99.8217	99.8217	99.8217	99.8217	99.8217	99.8217	99.8217	99.8217	99.8217	99.8217	99.8217	99.8217	99.8217	99.8217	99.8217
STM0196	stfC	Stf	Fimbrial adherence determinants	Fimbriae usher protein StfC [Salmonella enterica subsp. enterica serovar Typhimurium str. LT2	2658	ATGGCTCACTATAAAAAATTTCGTCTGAGCACGCTTGCGGCCGTGGTGGG	99.2476	99.2476	99.2476	99.2476	99.2476	99.2476	99.2476	99.2476	99.2476	99.2476	99.2476	99.2476	99.2476	99.2476	99.2476	99.2476	99.2476	99.2476	99.2476	99.2476	99.2476	99.2476	99.2476	99.2476	99.2476	99.2476	99.2476	99.2476	99.2476	99.2476	99.2476	99.2476	99.2476	99.2476	99.2476	99.2476	99.2476	99.2476	99.2476	99.2476	99.2476	99.2476	99.2476
STM0197	stfD	Stf	Fimbrial adherence determinants	Periplasmic fimbrial chaperone StfD [Salmonella enterica subsp. enterica serovar Typhimurium str. LT2	753	ATGATGTCATTAAAACGTTATAACCTGGCCGCTGTTTTGCTGCTTTTGCT	99.336	99.336	99.336	99.336	99.336	99.336	99.336	99.336	99.336	99.336	99.336	99.336	99.336	99.336	99.336	99.336	99.336	99.336	99.336	99.336	99.336	99.336	99.336	99.336	99.336	99.336	99.336	99.336	99.336	99.336	99.336	99.336	99.336	99.336	99.336	99.336	99.336	99.336	99.336	99.336	99.336	99.336	99.336
STM0198	stfE	Stf	Fimbrial adherence determinants	Minor fimbrial subunit StfE [Salmonella enterica subsp. enterica serovar Typhimurium str. LT2	513	ATGAGGCAATGGCGGTTACGGCTGGGCACGGTAACGTGTGCGGCCATGCT	97.6608	97.6608	97.6608	97.6608	97.6608	97.6608	97.6608	97.6608	97.6608	97.6608	97.6608	97.6608	97.6608	97.6608	97.6608	97.6608	97.6608	97.6608	97.6608	97.6608	97.6608	97.6608	97.6608	97.6608	97.6608	97.6608	97.6608	97.6608	97.6608	97.6608	97.6608	97.6608	97.6608	97.6608	97.6608	97.6608	97.6608	97.6608	97.6608	97.6608	97.6608	97.6608	97.6608
STM0199	stfF	Stf	Fimbrial adherence determinants	Minor fimbrial subunit StfF [Salmonella enterica subsp. enterica serovar Typhimurium str. LT2	477	ATGAAAAAAATAGTTTTGACGATGTTAATGGGGGGCAGCCTTGCCGCACA
SG0308	safA	Saf	Fimbrial adherence determinants	(safA) lipoprotein [Saf (CVF013)] [Salmonella enterica subsp. enterica serovar Gallinarum str. 287/91]	498	ATGAACAAGGCGAAGAAATTAATTATTGCAAGTGTATTGAGCATGATGAC
SG0309	safB	Saf	Fimbrial adherence determinants	(safB) salmonella atypical fimbria chaperone [Saf (CVF013)] [Salmonella enterica subsp. enterica serovar Gallinarum str. 287/91]	717	ATGGCGGCTGTTTTATTCGTCTCTAATTCTATAACTCCTCCAGTGTATGC
SeSA_A0338	safC	Saf	Fimbrial adherence determinants	(safC) outer-membrane fimbrial usher protein [Saf (CVF013)] [Salmonella enterica subsp. enterica serovar Schwarzengrund str. CVM19633]	2511	ATGAAGTTCAAACAACCTGCCTTGCTACTGTTCATCGCGGGAGTGGTTCA
SeD_A0331	safD	Saf	Fimbrial adherence determinants	(safD) putative fimbrial structural subunit [Saf (CVF013)] [Salmonella enterica subsp. enterica serovar Dublin str. CT_02021853]	471	ATGTGGATGAAAATACAGCGAGTGAAAACGGTTATCTATAGCGTAACCTT
SEN0284	safD	Saf	Fimbrial adherence determinants	(safD) fimbrial structural subunit [Saf (CVF013)] [Salmonella enterica subsp. enterica serovar Enteritidis str. P125109]	471	ATGTGGATGAAAATACAGCGAATGAAAACGGTTATCTATAGCGTAACCTT
STY0337	safD	Saf	Fimbrial adherence determinants	(safD) putative fimbrial structural subunit [Saf (CVF013)] [Salmonella enterica subsp. enterica serovar Typhi str. CT18]	471	ATGTGGATGAAAATACAGCGAGTGAAAACGGTTATCTATAGCGTAAGCTT
STM0336	stbE	Stb	Fimbrial adherence determinants	Fimbrial chaperone protein [Salmonella enterica subsp. enterica serovar Typhimurium str. LT2	585	ATGCTGTTACAGGTATGGACCGACGCCGGAAACATTGACGCCTCTCCGGA	97.9487	97.9487	97.9487	97.9487	97.9487	97.9487	97.9487	97.9487	97.9487	97.9487	97.9487	97.9487	97.9487	97.9487	97.9487	97.9487	97.9487	97.9487	97.9487	97.9487	97.9487	97.9487	97.9487	97.9487	97.9487	97.9487	97.9487	97.9487	97.9487	97.9487	97.9487	97.9487	97.9487	97.9487	97.9487	97.9487	97.9487	97.9487	97.9487	97.9487	97.9487	97.9487	97.9487
STM0337	stbD	Stb	Fimbrial adherence determinants	Putative exported protein precursor [Salmonella enterica subsp. enterica serovar Typhimurium str. LT2	1326	ATGCTTTTTAGTTTCCGAACGCTATTGTTTATCACCAGCCTGTTTGTCAG	99.1704	99.1704	99.1704	99.1704	99.1704	99.1704	99.1704	99.1704	99.1704	99.1704	99.1704	99.1704	99.1704	99.1704	99.1704	99.1704	99.1704	99.1704	99.1704	99.1704	99.1704	99.1704	99.1704	99.1704	99.1704	99.1704	99.1704	99.1704	99.1704	99.1704	99.1704	99.1704	99.1704	99.1704	99.1704	99.1704	99.1704	99.1704	99.1704	99.1704	99.1704	99.1704	99.1704
STM0338	stbC	Stb	Fimbrial adherence determinants	FIG031703_ Fimbriae usher protein StbC [Salmonella enterica subsp. enterica serovar Typhimurium str. LT2	2562	ATGTCCCCCACCATTAATTTGAACCGCAAAAGCCTTGCGCTATTGATCGC	98.9071	98.9071	98.9071	98.9071	98.9071	98.9071	98.9071	98.9071	98.9071	98.9071	98.9071	98.9071	98.9071	98.9071	98.9071	98.9071	98.9071	98.9071	98.9071	98.9071	98.9071	98.9071	98.9071	98.9071	98.9071	98.9071	98.9071	98.9071	98.9071	98.9071	98.9071	98.9071	98.9071	98.9071	98.9071	98.9071	98.9071	98.9071	98.9071	98.9071	98.9071	98.9071	98.9071
STM0339	stbB	Stb	Fimbrial adherence determinants	Fimbrial chaperone protein [Salmonella enterica subsp. enterica serovar Typhimurium str. LT2	762	ATGAAAATGGATACCCGACATTCCGCATTATATTACTTAATAGTTTTTCT	98.9501	98.9501	98.9501	98.9501	98.9501	98.9501	98.9501	98.9501	98.9501	98.9501	98.9501	98.9501	98.9501	98.9501	98.9501	98.9501	98.9501	98.9501	98.9501	98.9501	98.9501	98.9501	98.9501	98.9501	98.9501	98.9501	98.9501	98.9501	98.9501	98.9501	98.9501	98.9501	98.9501	98.9501	98.9501	98.9501	98.9501	98.9501	98.9501	98.9501	98.9501	98.9501	98.9501
STM0340	stbA	Stb	Fimbrial adherence determinants	Fimbrial protein precursor [Salmonella enterica subsp. enterica serovar Typhimurium str. LT2	537	ATGTCTATGAAAAAATATTTAGCAATGATCACAGGCTCACTTCTTGTCTC	98.8827	98.8827	98.8827	98.8827	98.8827	98.8827	98.8827	98.8827	98.8827	98.8827	98.8827	98.8827	98.8827	98.8827	98.8827	98.8827	98.8827	98.8827	98.8827	98.8827	98.8827	98.8827	98.8827	98.8827	98.8827	98.8827	98.8827	98.8827	98.8827	98.8827	98.8827	98.8827	98.8827	98.8827	98.8827	98.8827	98.8827	98.8827	98.8827	98.8827	98.8827	98.8827	98.8827
STM0543	fimA	Fim	Fimbrial adherence determinants	Uncharacterized fimbrial-like protein SfmA [Salmonella enterica subsp. enterica serovar Typhimurium str. LT2	558	ATGAAACATAAATTAATGACCTCTACTATTGCGAGTCTGATGTTTGTCGC	98.9247	98.9247	98.9247	98.9247	98.9247	98.9247	98.9247	98.9247	98.9247	98.9247	98.9247	98.9247	98.9247	98.9247	98.9247	98.9247	98.9247	98.9247	98.9247	98.9247	98.9247	98.9247	98.9247	98.9247	98.9247	98.9247	98.9247	98.9247	98.9247	98.9247	98.9247	98.9247	98.9247	98.9247	98.9247	98.9247	98.9247	98.9247	98.9247	98.9247	98.9247	98.9247	98.9247
STM0544	fimI	Fim	Fimbrial adherence determinants	Fimbriae-like adhesin FimI [Salmonella enterica subsp. enterica serovar Typhimurium str. LT2	495	ATGTCGCCCGTCATTGCGCAGCCGGTAATGGTGGAGAGCGGGCGTGTTCA	99.1919	99.1919	99.1919	99.1919	99.1919	99.1919	99.1919	99.1919	99.1919	99.1919	99.1919	99.1919	99.1919	99.1919	99.1919	99.1919	99.1919	99.1919	99.1919	99.1919	99.1919	99.1919	99.1919	99.1919	99.1919	99.1919	99.1919	99.1919	99.1919	99.1919	99.1919	99.1919	99.1919	99.1919	99.1919	99.1919	99.1919	99.1919	99.1919	99.1919	99.1919	99.1919	99.1919
STM0545	fimC	Fim	Fimbrial adherence determinants	Probable fimbrial chaperone SfmC [Salmonella enterica subsp. enterica serovar Typhimurium str. LT2	693	ATGCTGAATAGTATAAAAGTAGGCTTTATTGTTCTTCTCACGTTATTTAC	100	100	100	100	100	100	100	100	100	100	100	100	100	100	100	100	100	100	100	100	100	100	100	100	100	100	100	100	100	100	100	100	100	100	100	100	100	100	100	100	100	100	100
STM0546	fimD	Fim	Fimbrial adherence determinants	Outer membrane usher protein SfmD [Salmonella enterica subsp. enterica serovar Typhimurium str. LT2	2613	ATGAAGAAGACAACCTGGTTTGCAGGGCGATTTCCCGGCTATGTATCACC	99.2729	99.2729	99.2729	99.2729	99.2729	99.2729	99.2729	99.2729	99.2729	99.2729	99.2729	99.2729	99.2729	99.2729	99.2729	99.2729	99.2729	99.2729	99.2729	99.2729	99.2729	99.2729	99.2729	99.2729	99.2729	99.2729	99.2729	99.2729	99.2729	99.2729	99.2729	99.2729	99.2729	99.2729	99.2729	99.2729	99.2729	99.2729	99.2729	99.2729	99.2729	99.2729	99.2729
STM0547	fimH	Fim	Fimbrial adherence determinants	Uncharacterized fimbrial-like protein SfmH [Salmonella enterica subsp. enterica serovar Typhimurium str. LT2	1008	ATGAAAATATACTCAGCGCTATTGCTGGCGGGGACCGCGCTCTTTTTCAC	97.9167	97.9167	97.9167	97.9167	97.9167	97.9167	97.9167	97.9167	97.9167	97.9167	97.9167	97.9167	97.9167	97.9167	97.9167	97.9167	97.9167	97.9167	97.9167	97.9167	97.9167	97.9167	97.9167	97.9167	97.9167	97.9167	97.9167	97.9167	97.9167	97.9167	97.9167	97.9167	97.9167	97.9167	97.9167	97.9167	97.9167	97.9167	97.9167	97.9167	97.9167	97.9167	97.9167
STM0548	fimF	Fim	Fimbrial adherence determinants	Uncharacterized fimbrial-like protein SfmF [Salmonella enterica subsp. enterica serovar Typhimurium str. LT2	519	ATGATCCTTCGGCGCGTTTTCATCGCTATCGGTTGTGTTTTGTTCAGCCC	98.8439	98.8439	98.8439	98.8439	98.8439	98.8439	98.8439	98.8439	98.8439	98.8439	98.8439	98.8439	98.8439	98.8439	98.8439	98.8439	98.8439	98.8439	98.8439	98.8439	98.8439	98.8439	98.8439	98.8439	98.8439	98.8439	98.8439	98.8439	98.8439	98.8439	98.8439	98.8439	98.8439	98.8439	98.8439	98.8439	98.8439	98.8439	98.8439	98.8439	98.8439	98.8439	98.8439
STM0549	fimZ	Fim	Fimbrial adherence determinants	Transcriptional regulator of fimbriae expression FimZ (LuxR/UhpA family) [Salmonella enterica subsp. enterica serovar Typhimurium str. LT2	633	ATGAAACCTGCATCTGTTATCATTATGGACGAACACCCTATTGTAAGAAT	99.2101	99.2101	99.2101	99.2101	99.2101	99.2101	99.2101	99.2101	99.2101	99.2101	99.2101	99.2101	99.2101	99.2101	99.2101	99.2101	99.2101	99.2101	99.2101	99.2101	99.2101	99.2101	99.2101	99.2101	99.2101	99.2101	99.2101	99.2101	99.2101	99.2101	99.2101	99.2101	99.2101	99.2101	99.2101	99.2101	99.2101	99.2101	99.2101	99.2101	99.2101	99.2101	99.2101
STM0550	fimY	Fim	Fimbrial adherence determinants	Transcriptional regulator of fimbriae expression FimY [Salmonella enterica subsp. enterica serovar Typhimurium str. LT2	723	ATGCGCAGCGTACCACGCAGGGAAAGACACCGCCGTTTAAGAAATGCTAA	99.0318	99.0318	99.0318	99.0318	99.0318	99.0318	99.0318	99.0318	99.0318	99.0318	99.0318	99.0318	99.0318	99.0318	99.0318	99.0318	99.0318	99.0318	99.0318	99.0318	99.0318	99.0318	99.0318	99.0318	99.0318	99.0318	99.0318	99.0318	99.0318	99.0318	99.0318	99.0318	99.0318	99.0318	99.0318	99.0318	99.0318	99.0318	99.0318	99.0318	99.0318	99.0318	99.0318
STM0552	fimW	Fim	Fimbrial adherence determinants	putative fimbrial protein [Salmonella enterica subsp. enterica serovar Typhimurium str. LT2	597	ATGCTGCGTATCGCTATTAAGGAACAAAACAGTCACTTTGAGCATGGGTT	98.66	98.66	98.66	98.66	98.66	98.66	98.66	98.66	98.66	98.66	98.66	98.66	98.66	98.66	98.66	98.66	98.66	98.66	98.66	98.66	98.66	98.66	98.66	98.66	98.66	98.66	98.66	98.66	98.66	98.66	98.66	98.66	98.66	98.66	98.66	98.66	98.66	98.66	98.66	98.66	98.66	98.66	98.66
STM1139	csgG	Agf/Csg	Fimbrial adherence determinants	Curli production assembly/transport component CsgG [Salmonella enterica subsp. enterica serovar Typhimurium str. LT2	834	ATGCCGCGCTTACTTATTTTGGTTGCCGTTTTATTGTTGAGCGGATGCTT	99.6403	99.6403	99.6403	99.6403	99.6403	99.6403	99.6403	99.6403	99.6403	99.6403	99.6403	99.6403	99.6403	99.6403	99.6403	99.6403	99.6403	99.6403	99.6403	99.6403	99.6403	99.6403	99.6403	99.6403	99.6403	99.6403	99.6403	99.6403	99.6403	99.6403	99.6403	99.6403	99.6403	99.6403	99.6403	99.6403	99.6403	99.6403	99.6403	99.6403	99.6403	99.6403	99.6403
STM1140	csgF	Agf/Csg	Fimbrial adherence determinants	Curli production assembly/transport component CsgF [Salmonella enterica subsp. enterica serovar Typhimurium str. LT2	417	ATGCGTGTTAAACATGCAGTAGTGCTGCTCATGCTTTTTTCGCCATTAAC	100	100	100	100	100	100	100	100	100	100	100	100	100	100	100	100	100	100	100	100	100	100	100	100	100	100	100	100	100	100	100	100	100	100	100	100	100	100	100	100	100	100	100
STM1141	csgE	Agf/Csg	Fimbrial adherence determinants	Curli production assembly/transport component CsgE [Salmonella enterica subsp. enterica serovar Typhimurium str. LT2	396	ATGAAACGCTATCTGACCTGGATTGTAGCAGCAGAGTTACTGTTCGCTAC	99.7475	99.7475	99.7475	99.7475	99.7475	99.7475	99.7475	99.7475	99.7475	99.7475	99.7475	99.7475	99.7475	99.7475	99.7475	99.7475	99.7475	99.7475	99.7475	99.7475	99.7475	99.7475	99.7475	99.7475	99.7475	99.7475	99.7475	99.7475	99.7475	99.7475	99.7475	99.7475	99.7475	99.7475	99.7475	99.7475	99.7475	99.7475	99.7475	99.7475	99.7475	99.7475	99.7475
STM1142	csgD	Agf/Csg	Fimbrial adherence determinants	Transcriptional regulator CsgD for 2nd curli operon [Salmonella enterica subsp. enterica serovar Typhimurium str. LT2	651	ATGTTTAATGAAGTCCATAGTAGTCATGGTCACACACTATTGTTGATCAC	99.5392	99.5392	99.5392	99.5392	99.5392	99.5392	99.5392	99.5392	99.5392	99.5392	99.5392	99.5392	99.5392	99.5392	99.5392	99.5392	99.5392	99.5392	99.5392	99.5392	99.5392	99.5392	99.5392	99.5392	99.5392	99.5392	99.5392	99.5392	99.5392	99.5392	99.5392	99.5392	99.5392	99.5392	99.5392	99.5392	99.5392	99.5392	99.5392	99.5392	99.5392	99.5392	99.5392
STM1143	csgB	Agf/Csg	Fimbrial adherence determinants	Minor curlin subunit CsgB, nucleation component of curlin monomers [Salmonella enterica subsp. enterica serovar Typhimurium str. LT2	456	ATGAAAAACAAATTGTTATTTATGATGTTGACAATACTGGGTGCGCCTGG	99.7807	99.7807	99.7807	99.7807	99.7807	99.7807	99.7807	99.7807	99.7807	99.7807	99.7807	99.7807	99.7807	99.7807	99.7807	99.7807	99.7807	99.7807	99.7807	99.7807	99.7807	99.7807	99.7807	99.7807	99.7807	99.7807	99.7807	99.7807	99.7807	99.7807	99.7807	99.7807	99.7807	99.7807	99.7807	99.7807	99.7807	99.7807	99.7807	99.7807	99.7807	99.7807	99.7807
STM1144	csgA	Agf/Csg	Fimbrial adherence determinants	Major curlin subunit precursor CsgA [Salmonella enterica subsp. enterica serovar Typhimurium str. LT2	456	ATGAAACTTTTAAAAGTGGCAGCATTCGCAGCAATCGTAGTTTCTGGCAG	99.5614	99.5614	99.5614	99.5614	99.5614	99.5614	99.5614	99.5614	99.5614	99.5614	99.5614	99.5614	99.5614	99.5614	99.5614	99.5614	99.5614	99.5614	99.5614	99.5614	99.5614	99.5614	99.5614	99.5614	99.5614	99.5614	99.5614	99.5614	99.5614	99.5614	99.5614	99.5614	99.5614	99.5614	99.5614	99.5614	99.5614	99.5614	99.5614	99.5614	99.5614	99.5614	99.5614
STM1145	csgC	Agf/Csg	Fimbrial adherence determinants	Putative curli production protein CsgC [Salmonella enterica subsp. enterica serovar Typhimurium str. LT2	327	ATGCATACTTTATTGCTCCTTGCCGCACTTTCAAATCAGATTACGTTTAC	100	100	100	100	100	100	100	100	100	100	100	100	100	100	100	100	100	100	100	100	100	100	100	100	100	100	100	100	100	100	100	100	100	100	100	100	100	100	100	100	100	100	100
STM2149	stcD	Stc	Fimbrial adherence determinants	Uncharacterized fimbrial-like protein YehA [Salmonella enterica subsp. enterica serovar Typhimurium str. LT2	1008	ATGAAACTCTTTCTTTTTATCGTGATGTTATTGATTTTACCTGAAACATA	99.7024	99.7024	99.7024	99.7024	99.7024	99.7024	99.7024	99.7024	99.7024	99.7024	99.7024	99.7024	99.7024	99.7024	99.7024	99.7024	99.7024	99.7024	99.7024	99.7024	99.7024	99.7024	99.7024	99.7024	99.7024	99.7024	99.7024	99.7024	99.7024	99.7024	99.7024	99.7024	99.7024	99.7024	99.7024	99.7024	99.7024	99.7024	99.7024	99.7024	99.7024	99.7024	99.7024
STM2150	stcC	Stc	Fimbrial adherence determinants	Outer membrane usher protein YehB [Salmonella enterica subsp. enterica serovar Typhimurium str. LT2	2490	ATGCTAAGGATGACGCCCATCGCTTCGCTTGTTTTATTGACTCTGTTTAC	99.7992	99.7992	99.7992	99.7992	99.7992	99.7992	99.7992	99.7992	99.7992	99.7992	99.7992	99.7992	99.7992	99.7992	99.7992	99.7992	99.7992	99.7992	99.7992	99.7992	99.7992	99.7992	99.7992	99.7992	99.7992	99.7992	99.7992	99.7992	99.7992	99.7992	99.7992	99.7992	99.7992	99.7992	99.7992	99.7992	99.7992	99.7992	99.7992	99.7992	99.7992	99.7992	99.7992
STM2151	stcB	Stc	Fimbrial adherence determinants	Probable fimbrial chaperone YehC [Salmonella enterica subsp. enterica serovar Typhimurium str. LT2	684	ATGAAAATATTATCTGCAGTATTATTATCTGCCATAATTTTGCCTGCGCA	99.4152	99.4152	99.4152	99.4152	99.4152	99.4152	99.4152	99.4152	99.4152	99.4152	99.4152	99.4152	99.4152	99.4152	99.4152	99.4152	99.4152	99.4152	99.4152	99.4152	99.4152	99.4152	99.4152	99.4152	99.4152	99.4152	99.4152	99.4152	99.4152	99.4152	99.4152	99.4152	99.4152	99.4152	99.4152	99.4152	99.4152	99.4152	99.4152	99.4152	99.4152	99.4152	99.4152
STM2152	stcA	Stc	Fimbrial adherence determinants	Uncharacterized fimbrial-like protein YehD [Salmonella enterica subsp. enterica serovar Typhimurium str. LT2	531	ATGAAACGTTCACTTATTGCTGCTTCTGTATTGTCTGCTGTATTTATGAG	99.435	99.435	99.435	99.435	99.435	99.435	99.435	99.435	99.435	99.435	99.435	99.435	99.435	99.435	99.435	99.435	99.435	99.435	99.435	99.435	99.435	99.435	99.435	99.435	99.435	99.435	99.435	99.435	99.435	99.435	99.435	99.435	99.435	99.435	99.435	99.435	99.435	99.435	99.435	99.435	99.435	99.435	99.435
STM3027	stdC	Std	Fimbrial adherence determinants	Probable fimbrial chaperone protein [Salmonella enterica subsp. enterica serovar Typhimurium str. LT2	744	GTGAAAAACAGCAGAAGAAGCCGTGTGATTTTACTCGCACTGGCGGCGGC	97.8495	97.8495	97.8495	97.8495	97.8495	97.8495	97.8495	97.8495	97.8495	97.8495	97.8495	97.8495	97.8495	97.8495	97.8495	97.8495	97.8495	97.8495	97.8495	97.8495	97.8495	97.8495	97.8495	97.8495	97.8495	97.8495	97.8495	97.8495	97.8495	97.8495	97.8495	97.8495	97.8495	97.8495	97.8495	97.8495	97.8495	97.8495	97.8495	97.8495	97.8495	97.8495	97.8495
STM3028	stdB	Std	Fimbrial adherence determinants	FIG036507_ Fimbriae usher protein StdB [Salmonella enterica subsp. enterica serovar Typhimurium str. LT2	2490	ATGAAAATTACCCGGCTTGCCATTCTGATTACCCTGACATTTTCCGTCCT	97.4699	97.4699	97.4699	97.4699	97.4699	97.4699	97.4699	97.4699	97.4699	97.4699	97.4699	97.4699	97.4699	97.4699	97.4699	97.4699	97.4699	97.4699	97.4699	97.4699	97.4699	97.4699	97.4699	97.4699	97.4699	97.4699	97.4699	97.4699	97.4699	97.4699	97.4699	97.4699	97.4699	97.4699	97.0721	97.4699	97.4699	97.4699	97.4699	97.4699	97.4699	97.4699	97.4699
STM3029.S	stdA	Std	Fimbrial adherence determinants	putative fimbrial-like protein [Salmonella enterica subsp. enterica serovar Typhimurium str. LT2	585	ATGCGTAATAAAATAATACTTGCCATGGCGGCTGCCGGTATGATGTATGG
STM3636	lpfE	Lpf	Fimbrial adherence determinants	Protein LpfE [Salmonella enterica subsp. enterica serovar Typhimurium str. LT2	528	ATGAAAAACCTTCATGCTTTGATGCCAGCGTGTTTACTGCTTACCGCTTC	100	100	100	100	100	100	100	100	100	100	100	100	100	100	100	100	100	100	100	100	100	100	100	100	100	100	100	100	100	100	100	100	100	100	100	100	100	100	100	100	100	100	100
STM3637	lpfD	Lpf	Fimbrial adherence determinants	Protein LpfD [Salmonella enterica subsp. enterica serovar Typhimurium str. LT2	1080	ATGTTGAAAAAGTTGATAATGTTTACGGGCCTGTTGGGCGGGTCGGTGCT	100	100	100	100	100	100	100	100	100	100	100	100	100	100	99.9074	100	100	100	100	100	100	100	100	99.9074	100	100	100	100	100	100	100	100	100	100	100	100	100	100	100	100	100	100	100
STM3638	lpfC	Lpf	Fimbrial adherence determinants	Outer membrane usher protein LpfC [Salmonella enterica subsp. enterica serovar Typhimurium str. LT2	2529	ATGACATGGACGCATCTTCCTCTGGGCAATAAGACCTCGCGTTTCACGCA	100	100	100	100	100	100	100	100	100	100	100	100	100	100	100	100	100	100	100	100	100	100	100	100	100	100	100	100	100	100	100	100	100	100	100	100	100	100	100	100	100	100	100
STM3639	lpfB	Lpf	Fimbrial adherence determinants	Chaperone protein LpfB [Salmonella enterica subsp. enterica serovar Typhimurium str. LT2	699	ATGAACCGCTCACGTTTGATATCTTGCACAGCACTGGTGCTGGCGTTGAT	100	100	100	100	100	100	100	100	100	100	100	100	100	100	100	100	100	100	100	100	100	100	100	100	100	100	100	100	100	100	100	100	100	100	100	100	100	100	100	100	100	100	100
STM3640	lpfA	Lpf	Fimbrial adherence determinants	Long polar fimbria protein A [Salmonella enterica subsp. enterica serovar Typhimurium str. LT2	525	ATGAAAAAGGTTGTTTTTGCTCTGTCTGCTCTCGCTGTAGTTTCCACTTC	100	100	100	100	100	100	100	100	100	100	100	100	100	100	100	100	100	100	100	100	100	100	100	100	100	100	100	100	100	100	100	100	100	100	100	100	100	100	100	100	100	100	100
STM4571	-	Stj	Fimbrial adherence determinants	Beta-fimbriae probable major subunit [Salmonella enterica subsp. enterica serovar Typhimurium str. LT2	174	TTGCTACATAATAACAACGGTATCATCGCGATGGATAATAACCAGCAGGT	100	100	100	100	100	100	100	100	100	100	100	100	100	100	100	100	100	100	100	100	100	100	100	100	100	100	100	100	100	100	100	100	100	100	100	100	100	100	100	100	100	100	100
STM4572	stjB	Stj	Fimbrial adherence determinants	Uncharacterized outer membrane usher protein YhcD [Salmonella enterica subsp. enterica serovar Typhimurium str. LT2	2409	GTGAAGTATTTAAAACTGCCGCTATACATCAAAACTGCGCTTTATTGCTC	99.9585	99.9585	99.9585	99.9585	99.9585	99.9585	99.9585	99.9585	99.9585	99.9585	99.9585	99.9585	99.9585	99.9585	99.9585	99.9585	99.9585	99.9585	99.9585	99.9585	99.9585	99.9585	99.9585	99.9585	99.9585	99.9585	99.9585	99.9585	99.9585	99.9585	99.9585	99.9585	99.9585	99.9585	99.9585	99.9585	99.9585	99.9585	99.9585	99.9585	99.9585	99.9585	99.9585
STM4573	stjC	Stj	Fimbrial adherence determinants	Beta-fimbriae chaperone protein [Salmonella enterica subsp. enterica serovar Typhimurium str. LT2	708	ATGCCAGCAGTGACTAAACTTCCATTATTATTACTCAGCGTCCCCTTTGT	99.8588	100	99.8588	99.8588	99.8588	99.8588	99.8588	99.8588	99.8588	100	99.8588	99.8588	99.8588	99.8588	99.8588	100	99.8588	99.8588	99.8588	99.8588	99.8588	99.8588	99.8588	99.8588	99.8588	99.8588	99.8588	99.8588	99.8588	99.8588	99.8588	99.8588	99.8588	99.8588	99.8588	99.8588	99.8588	99.8588	99.8588	99.8588	99.8588	99.8588	99.8588
STM4574	-	Stj	Fimbrial adherence determinants	Beta-fimbriae probable major subunit [Salmonella enterica subsp. enterica serovar Typhimurium str. LT2	690	ATGAAAAAAATTTTGCTTATTACTGCAATTGCAGCTTCCTTTGCTACAAC	100	100	100	100	100	100	100	100	100	100	100	100	100	100	100	100	100	100	100	100	100	100	100	100	100	100	100	100	100	100	100	100	100	100	100	100	100	100	100	100	100	100	100
STM4591	sthE	Sth	Fimbrial adherence determinants	Putative major fimbrial subunit [Salmonella enterica subsp. enterica serovar Typhimurium str. LT2	1086	ATGAGAAGGTTATATCTGGCGCTTATTCTGCTGTTCGCGTATTCCGGTCA	98.4346	98.4346	98.4346	98.4346	98.4346	98.4346	98.4346	98.4346	98.4346	98.4346	98.4346	98.4346	98.4346	98.4346	98.4346	98.4346	98.4346	98.4346	98.4346	98.4346	98.4346	98.4346	98.4346	98.4346	98.4346	98.4346	98.4346	98.4346	98.4346	98.4346	98.4346	98.4346	98.4346	98.4346	98.4346	98.4346	98.4346	98.4346	98.4346	98.4346	98.4346	98.4346	98.4346
STM4592	sthD	Sth	Fimbrial adherence determinants	Putative fimbrial subunit [Salmonella enterica subsp. enterica serovar Typhimurium str. LT2	558	ATGAATATGAACAGATTTGCTGCATTAGCCGCCCTGTTAACGTTCACGGG	99.1039	99.1039	99.1039	99.1039	99.1039	99.1039	99.1039	99.1039	99.1039	99.1039	99.1039	99.1039	99.1039	99.1039	99.1039	99.1039	99.1039	99.1039	99.1039	99.1039	99.1039	99.1039	99.1039	99.1039	99.1039	99.1039	99.1039	99.1039	99.1039	99.1039	99.1039	99.1039	99.1039	99.1039	99.1039	99.1039	99.1039	99.1039	99.1039	99.1039	99.1039	99.1039	99.1039
STM4593	sthC	Sth	Fimbrial adherence determinants	FIG037424_ Fimbriae usher protein SthB [Salmonella enterica subsp. enterica serovar Typhimurium str. LT2	2430	TTGGAAAATGATGAACCGGGCGTGGAGAATGTCGATCTATCGGTTTTCGA	99.4234	99.4646	99.4234	99.4234	99.4234	99.4234	99.4234	99.4234	99.4234	99.4646	99.4234	99.4234	99.4234	99.4234	99.4234	99.4646	99.4234	99.4234	99.4234	99.4234	99.4234	99.4234	99.4234	99.4234	99.4234	99.4234	99.4234	99.4234	99.4234	99.4234	99.4234	99.4234	99.4234	99.4234	99.4234	99.4234	99.4234	99.4234	99.4234	99.4234	99.4234	99.4234	99.4234
STM4594	sthB	Sth	Fimbrial adherence determinants	Putative fimbrial chaperone protein [Salmonella enterica subsp. enterica serovar Typhimurium str. LT2	684	ATGAAACACATAAAGAAATCCGTGTTGGCCGTATTACTGACAAGCCATGT	99.4152	99.4152	99.4152	99.4152	99.4152	99.4152	99.4152	99.4152	99.4152	99.4152	99.4152	99.4152	99.4152	99.4152	99.4152	99.4152	99.4152	99.4152	99.4152	99.4152	99.4152	99.4152	99.4152	99.4152	99.4152	99.4152	99.4152	99.4152	99.4152	99.4152	99.4152	99.4152	99.4152	99.4152	99.4152	99.4152	99.4152	99.4152	99.4152	99.4152	99.4152	99.4152	99.4152
STM4595	sthA	Sth	Fimbrial adherence determinants	Putative fimbrial subunit [Salmonella enterica subsp. enterica serovar Typhimurium str. LT2	546	ATGTTTAATAAGAAAATAATCATCCTGGCAATGTTAACTGCCGTAGCATC	98.9011	98.9011	98.9011	98.9011	98.9011	98.9011	98.9011	98.9011	98.9011	98.9011	98.9011	98.9011	98.9011	98.9011	98.9011	98.9011	98.9011	98.9011	98.9011	98.9011	98.9011	98.9011	98.9011	98.9011	98.9011	98.9011	98.9011	98.9011	98.9011	98.9011	98.9011	98.9011	98.9011	98.9011	98.9011	98.9011	98.9011	98.9011	98.9011	98.9011	98.9011	98.9011	98.9011
PSLT046	mig-5	Mig-5	Macrophage inducible genes	Carbonic anhydrase (EC 4.2.1.1) [Salmonella enterica subsp. enterica serovar Typhimurium str. LT2	591	ATGACTCCAGATGCAGTCATTGAACATTTTAAACAGGGTAACCTGCGCTT
SeHA_C2958	mig-14	Mig-14	Macrophage inducible genes	Transcriptional regulator [Salmonella enterica subsp. enterica serovar Heidelberg str. SL476	897	GTGAAAATACAAGAAGTTAAGCGTATATTAACCCGCTGGCAGCCGTCTTC	100	100	100	100	100	100	100	100	100	100	100	100	100	100	100	100	100	100	100	100	100	100	100	100	100	100	100	100	100	100	100	100	100	100	100	100	100	100	100	100	100	100	100
STM3763	mgtB	Mg2+ transport	Mg uptake	Mg(2+) transport ATPase, P-type (EC 3.6.3.2) [Salmonella enterica subsp. enterica serovar Typhimurium str. LT2	2727	ATGACTGACATGAACATTGAAAACCGGAAACTCAATCGCCCGGCGTCAGA	99.5966	99.5966	99.5966	99.5966	99.5966	99.5966	99.5966	99.5966	99.5966	99.5966	99.5966	99.5966	99.5966	99.5966	99.5966	99.5966	99.5966	99.5966	99.5966	99.5966	99.5966	99.5966	99.5966	99.5966	99.5966	99.5966	99.5966	99.5966	99.5966	99.5966	99.5966	99.5966	99.5966	99.5966	99.5966	99.5966	99.5966	99.5966	99.5966	99.5966	99.5966	99.5966	99.5966
STM3764	mgtC	Mg2+ transport	Mg uptake	Mg(2+)-transport-ATPase-associated protein MgtC [Salmonella enterica subsp. enterica serovar Typhimurium str. LT2	678	ATGTTTCCTTATATTTTAAATTTACTGGCCGCTATGCTGTTGGGCGCGCT	100	100	100	100	100	100	100	100	100	100	100	100	100	100	100	100	100	100	100	100	100	100	100	100	100	100	100	100	100	100	100	100	100	100	100	100	100	100	100	100	100	100	100
STM2513	shdA	ShdA	Nonfimbrial adherence determinants	AIDA autotransporter-like protein [Salmonella enterica subsp. enterica serovar Typhimurium str. LT2	6111	ATGTATGTCGTGGCTTCAGAACTGGCGCGAGGCCACAGCAAAGTTAAAGC	97.0145	96.9563	96.9563	96.9563	96.9399	96.8821	96.9563	96.9563	96.9563	96.9563	96.9563	97.4383	97.4497	96.9563	96.9052	96.9563	96.9563	96.9563	97.3827	96.4556	96.9563	96.9563	96.9563	96.9563	96.9563	96.9563	96.9563	96.9563	96.9563	95.8617	96.9563	96.9563	96.9563	96.0414	96.9563	96.9563	96.9563	96.9563	96.9563	96.9563	96.6648	96.9563	96.9563
STM2514	ratB	RatB	Nonfimbrial adherence determinants	Putative outer membrane protein [Salmonella enterica subsp. enterica serovar Typhimurium str. LT2	7308	GTGAAATCGAAAAAGTGTGTCGGTTTTTTACCCTGGCTGCTGCTATGCGC	98.8779	98.8779	98.8779	98.8779	98.8779	98.8779	98.8779	98.8779	98.8779	98.8779	98.8779	98.8779	98.8779	98.8779	98.8779	98.8779	98.8779	98.8779	98.8779	98.8779	98.8779	98.8779	98.8779	98.8779	98.8779	98.8643	98.8779	98.8779	98.8779	98.8779	98.8779	98.8779	98.8779	98.8779	98.8779	98.8779	98.8779	98.8779	98.8779	98.8779	98.8779	98.8779	98.8779
STM2517	sinH	SinH	Nonfimbrial adherence determinants	adherence and invasion outermembrane protein (Inv,enhances Peyer's patches colonization) [Salmonella enterica subsp. enterica serovar Typhimurium str. LT2	2193	ATGGTGCGAAGGATTCGCATTCTGGTTTTGCTATTAGTGTCTGGAGTCTC	99.5896	99.5896	99.5896	99.5896	99.5896	99.5896	99.5896	99.5896	99.5896	99.5896	99.5896	99.5896	99.5896	99.5896	99.5896	99.5896	99.5896	99.5896	99.5896	99.5896	99.5896	99.5896	99.5896	99.5896	99.5896	99.5896	99.5896	99.5896	99.5896	99.5896	99.5896	99.5896	99.5896	99.5896	99.544	99.5896	99.5896	99.5896	99.5896	99.5896	99.5896	99.5896	99.5896
STM3757	misL	MisL	Nonfimbrial adherence determinants	autotransporter [Salmonella enterica subsp. enterica serovar Typhimurium str. LT2	2868	ATGCCAACTCCCCAAAATTACTCATTCATCGCCATAGCGGTATCAGCAGC	100	100	100	100	100	100	100	100	100	100	100	100	100	100	100	100	100	100	100	100	100	100	100	100	100	100	100	100	100	100	100	100	100	100	100	100	100	100	100	100	100	100	100
SeSA_A4485	sopE	TTSS-1 translocated effectors	Secretion system	G-nucleotide exchange factor SopE [Salmonella enterica subsp. enterica serovar Schwarzengrund str. CVM19633	339	TTGCTCATCAGCAAAGGGATCAACATAGCGCCTTTTCTTCAGGAAATTGG	99.41	99.41	99.41	99.41	99.41	99.41	99.41	99.41	99.41	99.41	99.41	99.41	99.41	99.41	99.41	99.41	99.41	99.41	99.41	99.41	99.41	99.41	99.41	99.41	99.41	99.41	99.41	99.41	99.41	99.41	99.41	99.41	99.41	99.41	99.41	99.41	99.41	99.41	99.41	99.41	99.41	99.41	99.41
STM0800	slrP	TTSS effectors translocated via both systems	Secretion system	Leucine-rich repeat protein [Salmonella enterica subsp. enterica serovar Typhimurium str. LT2	2298	ATGTTTAATATTACTAATATACAATCTACGGCAAGGCATCAAAGTATTAG	96.7363	96.7363	96.7363	96.7363	96.7363	96.7363	96.7363	96.7363	96.7363	96.7363	96.7363	96.7363	96.7363	96.7363	96.7363	96.7363	96.7363	96.7363	96.7363	96.7363	96.7363	96.7363	96.7363	96.7363	96.7363	96.7363	96.7363	96.7363	96.7363	96.7363	96.7363	96.7363	96.7363	96.7363	96.7363	96.7363	96.7363	96.7363	96.7363	96.7363	96.7363	96.7363	96.7363
STM1088	pipB	TTSS-2 translocated effectors	Secretion system	hypothetical protein [Salmonella enterica subsp. enterica serovar Typhimurium str. LT2	876	ATGCCAATAACTAACGCGTCCCCAGAAAATATATTAAGATATTTGCATGC	100	100	100	100	100	100	100	100	100	100	100	100	100	100	100	100	100	100	100	100	100	100	100	100	100	100	100	100	100	100	100	100	100	100	100	100	100	100		100	100	100	100
STM1091	sopB/sigD	TTSS-1 translocated effectors	Secretion system	Inositol phosphate phosphatase sopB (EC 3.1.3.-) [Salmonella enterica subsp. enterica serovar Typhimurium str. LT2	1686	ATGCAAATACAGAGCTTCTATCACTCAGCTTCACTAAAAACCCAGGAGGC	99.8814	99.8814	99.8814	99.8814	99.8814	99.8814	99.8814	99.8814	99.8814	99.8814	99.8814	99.8814	99.8814	99.8814	99.8814	99.8814	99.8814	99.8814	99.8814	99.8814	99.8814	99.8814	99.8814	99.8814	99.8814	99.8814	99.8814	99.8814	99.8814	99.8814	99.8814	99.8814	99.8814	99.8814	99.8814	99.8814	99.8814	99.8814	99.8814	99.8814	99.8814	99.8814	99.8814
STM1224	sifA	TTSS-2 translocated effectors	Secretion system	SifA protein [Salmonella enterica subsp. enterica serovar Typhimurium str. LT2	1011	ATGCCGATTACTATAGGGAATGGTTTTTTAAAAAGTGAAATCCTTACCAA	99.9011	99.9011	99.9011	99.9011	99.9011	99.9011	99.9011	99.9011	99.9011	99.9011	99.9011	99.9011	99.9011	99.9011	99.9011	99.9011	99.9011	99.9011	99.9011	99.9011	99.9011	99.9011	99.9011	99.9011	99.9011	99.9011	99.9011	99.9011	99.9011	99.9011	99.9011	99.9011	99.9011	99.9011	99.9011	99.9011	99.9011	99.9011	99.9011	99.9011	99.9011	99.9011	99.9011
STM1391	ssrB	TTSS (SPI-2 encode)	Secretion system	Secretion system regulator of DegU/UvrY/BvgA type [Salmonella enterica subsp. enterica serovar Typhimurium str. LT2	639	ATGAAAGAATATAAGATCTTATTAGTAGACGATCATGAAATCATCATTAA	99.5305	99.5305	99.5305	99.5305	99.5305	99.5305	99.5305	99.5305	99.5305	99.5305	99.5305	99.5305	99.5305	99.5305	99.5305	99.5305	99.5305	99.5305	99.5305	99.5305	99.5305	99.5305	99.5305	99.5305	99.5305	99.5305	99.5305	99.5305	99.5305	99.5305	99.5305	99.5305	99.5305	99.5305	99.5305	99.5305	99.5305	99.5305	99.5305	99.5305	99.5305	99.5305	99.5305
STM1392	ssrA	TTSS (SPI-2 encode)	Secretion system	Secretion system regulator_ Sensor component (EC 2.7.3.-) (EC 2.7.1.40) [Salmonella enterica subsp. enterica serovar Typhimurium str. LT2	2763	ATGAATTTGCTCAATCTCAAGAATACGCTGCAAACATCTTTAGTAATCAG	99.3847	99.3847	99.3847	99.3847	99.3847	99.3847	99.3847	99.3847	99.3847	99.3847	99.3847	99.3847	99.3847	99.3847	99.3847	99.3847	99.3847	99.3847	99.3847	99.3847	99.3847	99.3847	99.3847	99.3847	99.3847	99.3847	99.3847	99.3847	99.3847	99.3847	99.3847	99.3847	99.3847	99.3847	99.3847	99.3847	99.3847	99.3847	99.3847	99.3847	99.3847	99.3847	99.3847
STM1393	spiC/ssaB	TTSS-2 translocated effectors	Secretion system	Type III secretion protein SsaB [Salmonella enterica subsp. enterica serovar Typhimurium str. LT2	402	ATGTCTGAGGAGGGATTCATGCTGGCAGTTTTAAAAGGCATTCCATTAAT	99.5025	99.5025	99.5025	99.5025	99.5025	99.5025	99.5025	99.5025	99.5025	99.5025	99.5025	99.5025	99.5025	99.5025	99.5025	99.5025	99.5025	99.5025	99.5025	99.5025	99.5025	99.5025	99.5025	99.5025	99.5025	99.5025	99.5025	99.5025	99.5025	99.5025	99.5025	99.5025	99.5025	99.5025	99.5025	99.5025	99.5025	99.5025	99.5025	99.5025	99.5025	99.5025	99.5025
STM1394	ssaC	TTSS (SPI-2 encode)	Secretion system	Type III secretion outermembrane pore forming protein (YscC,MxiD,HrcC, InvG) [Salmonella enterica subsp. enterica serovar Typhimurium str. LT2	1494	ATGGTAGTAAATAAACGTTTAATCTTAATTTTACTATTTATACTCAATAC	99.0629	99.0629	99.0629	99.0629	99.0629	99.0629	99.0629	99.0629	99.0629	99.0629	99.0629	99.0629	99.0629	99.0629	99.0629	99.0629	99.0629	99.0629	99.0629	99.0629	99.0629	99.0629	99.0629	99.0629	99.0629	99.0629	99.0629	99.0629	99.0629	99.0629	99.0629	99.0629	99.0629	99.0629	99.0629	99.0629	99.0629	99.0629	99.0629	98.996	99.0629	99.0629	99.0629
STM1395	ssaD	TTSS (SPI-2 encode)	Secretion system	Type III secretion protein SsaD [Salmonella enterica subsp. enterica serovar Typhimurium str. LT2	1200	ATGGTTAATCCAAAGAGTTCCTGGAAAATACGTTTTTTAGGTCACGTTTT	99.1667	99.1667	99.1667	99.1667	99.1667	99.1667	99.1667	99.1667	99.1667	99.1667	99.1667	99.1667	99.1667	99.1667	99.1667	99.1667	99.1667	99.1667	99.1667	99.1667	99.1667	99.1667	99.1667	99.1667	99.1667	99.1667	99.1667	99.1667	99.1667	99.1667	99.1667	99.1667	99.1667	99.1667	99.1667	99.1667	99.1667	99.1667	99.1667	99.1667	99.1667	99.1667	99.1667
STM1396	ssaE	TTSS (SPI-2 encode)	Secretion system	Secretion system effector SsaE [Salmonella enterica subsp. enterica serovar Typhimurium str. LT2	234	TTGACCCGGTTAGAAGATTTGCTGCTTCATTCGCGTGAAGAGGCCAAAGG	99.1416	99.1416	99.1416	99.1416	99.1416	99.1416	99.1416	99.1416	99.1416	99.1416	99.1416	99.1416	99.1416	99.1416	99.1416	99.1416	99.1416	99.1416	99.1416	99.1416	99.1416	99.1416	99.1416	99.1416	99.1416	99.1416	99.1416	99.1416	99.1416	99.1416	99.1416	99.1416	99.1416	99.1416	99.1416	99.1416	99.1416	99.1416	99.1416	99.1416	99.1416	99.1416	99.1416
STM1397	sseA	TTSS (SPI-2 encode)	Secretion system	Secretion system effector SseA [Salmonella enterica subsp. enterica serovar Typhimurium str. LT2	327	ATGATGATAAAGAAAAAGGCTGCGTTTAGTGAATATCGTGATTTAGAGCA	99.6942	99.6942	99.6942	99.6942	99.6942	99.6942	99.6942	99.6942	99.6942	99.6942	99.6942	99.6942	99.6942	99.6942	99.6942	99.6942	99.6942	99.6942	99.6942	99.6942	99.6942	99.6942	99.6942	99.6942	99.6942	99.6942	99.6942	99.6942	99.6942	99.6942	99.6942	99.6942	99.6942	99.6942	99.6942	99.6942	99.6942	99.6942	99.6942	99.6942	99.6942	99.6942	99.6942
STM1398	sseB	TTSS (SPI-2 encode)	Secretion system	Type III secretion effector SseB [Salmonella enterica subsp. enterica serovar Typhimurium str. LT2	591	ATGTCTTCAGGAAACATCTTATGGGGAAGTCAAAACCCTATTGTGTTTAA	97.8003	97.8003	97.8003	97.8003	97.8003	97.8003	97.8003	97.8003	97.8003	97.8003	97.8003	97.8003	97.8003	97.8003	97.8003	97.8003	97.8003	97.8003	97.8003	97.8003	97.8003	97.8003	97.8003	97.8003	97.8003	97.8003	97.8003	97.8003	97.8003	97.8003	97.8003	97.8003	97.8003	97.8003	97.8003	97.8003	97.8003	97.8003	97.8003	97.8003	97.8003	97.8003	97.8003
STM1399	sscA	TTSS (SPI-2 encode)	Secretion system	Secretion system chaparone SscA [Salmonella enterica subsp. enterica serovar Typhimurium str. LT2	435	ATGCGGTTTTTCCGGCGTGGCGGCTCGCTGCGTATGTTGTTGGATGACGA	98.8506	98.8506	98.8506	98.8506	98.8506	98.8506	98.8506	98.8506	98.8506	98.8506	98.8506	98.8506	98.8506	98.8506	98.8506	98.8506	98.8506	98.8506	98.8506	98.8506	98.8506	98.8506	98.8506	98.8506	98.8506	98.8506	98.8506	98.8506	98.8506	98.8506	98.8506	98.8506	98.8506	98.8506	98.8506	98.8506	98.8506	98.8506	98.8506	98.8506	98.8506	98.8506	98.8506
STM1400	sseC	TTSS (SPI-2 encode)	Secretion system	Secretion system effector SseC [Salmonella enterica subsp. enterica serovar Typhimurium str. LT2	1455	ATGAATCGAATTCACAGTAATAGCGACAGCGCCGCAGGAGTAACCGCCTT	98.1443	98.1443	98.1443	98.1443	98.1443	98.1443	98.1443	98.1443	98.1443	98.1443	98.1443	98.1443	98.1443	98.1443	98.1443	98.1443	98.1443	98.1443	98.1443	98.1443	98.1443	98.1443	98.1443	98.1443	98.1443	98.1443	98.1443	98.1443	98.1443	98.1443	98.1443	98.1443	98.1443	98.1443	98.1443	98.1443	98.1443	98.1443	98.1443	98.1443	98.1443	98.1443	98.1443
STM1401	sseD	TTSS (SPI-2 encode)	Secretion system	Secretion system effector SseD [Salmonella enterica subsp. enterica serovar Typhimurium str. LT2	504	ATGGGTACTGAATCAATGCTTCTGTTATTTGATGATATCTGGATGAAGCT	97.2222	97.2222	97.2222	97.2222	97.2222	97.2222	97.2222	97.2222	97.2222	97.2222	97.2222	97.2222	97.2222	97.2222	97.2222	97.2222	97.2222	97.2222	97.2222	97.2222	97.2222	97.2222	97.2222	97.2222	97.2222	97.2222	97.2222	97.2222	97.2222	97.2222	97.2222	97.2222	97.2222	97.2222	97.2222	97.2222	97.2222	97.2222	97.2222	97.2222	97.2222	97.2222	97.2222
STM1402	sseE	TTSS (SPI-2 encode)	Secretion system	Secretion system effector SseE [Salmonella enterica subsp. enterica serovar Typhimurium str. LT2	156	ATGTTGATAATCACCGACGTTCTGGATGAAAAAAAAGCCATGCTACGCAG	100	100	100	100	100	100	100	100	100	100	100	100	100	100	100	100	100	100	100	100	100	100	100	100	100	100	100	100	100	100	100	100	100	100	100	100	100	100	100	100	100	100	100
STM1403	sscB	TTSS (SPI-2 encode)	Secretion system	Secretion system chaparone SscB [Salmonella enterica subsp. enterica serovar Typhimurium str. LT2	429	ATGAAAGAAGATCAGAAAAATAAAATACCCGAAGACATTCTGAAACAGCT	100	100	100	100	100	100	100	100	100	100	100	100	100	100	100	100	100	100	100	100	100	100	100	100	100	100	100	100	100	100	100	100	100	100	100	100	100	100	100	100	100	100	100
STM1404	sseF	TTSS-2 translocated effectors	Secretion system	Type III secretion effector SseF [Salmonella enterica subsp. enterica serovar Typhimurium str. LT2	783	ATGAAAATTCATATTCCGTCAGCGGCAAGTAATATAGTCGATGGTAATAG	98.7229	98.7229	98.7229	98.7229	98.7229	98.7229	98.7229	98.7229	98.7229	98.7229	98.7229	98.7229	98.7229	98.7229	98.7229	98.7229	98.7229	98.7229	98.7229	98.7229	98.7229	98.7229	98.7229	98.7229	98.7229	98.7229	98.7229	98.7229	98.7229	98.7229	98.7229	98.7229	98.7229	98.7229	98.7229	98.7229	98.7229	98.7229	98.7229	98.7229	98.7229	98.7229	98.7229
STM1405	sseG	TTSS-2 translocated effectors	Secretion system	Type III secretion effector SseG [Salmonella enterica subsp. enterica serovar Typhimurium str. LT2	543	TTGGCCGGACTTGCGAAACGAGTGATAGAGTGTTTTCCAAAAGAAATTTT	99.6317	99.6317	99.6317	99.6317	99.6317	99.6317	99.6317	99.6317	99.6317	99.6317	99.6317	99.6317	99.6317	99.6317	99.6317	99.6317	99.6317	99.6317	99.6317	99.6317	99.6317	99.6317	99.6317	99.6317	99.6317	99.6317	99.6317	99.6317	99.6317	99.6317	99.6317	99.6317	99.6317	99.6317	99.6317	99.6317	99.6317	99.6317	99.6317	99.6317	99.6317	99.6317	99.6317
STM1406	ssaG	TTSS (SPI-2 encode)	Secretion system	Type III secretion protein SsaG [Salmonella enterica subsp. enterica serovar Typhimurium str. LT2	216	ATGGATATTGCACAATTAGTGGATATGCTCTCCCACATGGCGCACCAGGC	100	100	100	100	100	100	100	100	100	100	100	100	100	100	100	100	100	100	100	100	100	100	100	100	100	100	100	100	100	100	100	100	100	100	100	100	100	100	100	100	100	100	100
STM1407	ssaH	TTSS (SPI-2 encode)	Secretion system	Type III secretion protein SsaH [Salmonella enterica subsp. enterica serovar Typhimurium str. LT2	291	GTGGAATCATTGCTAAAATCTGAAGTTATTAGCGACGATGTTCGACGGTT	99.6564	99.6564	99.6564	99.6564	99.6564	99.6564	99.6564	99.6564	99.6564	99.6564	99.6564	99.6564	99.6564	99.6564	99.6564	99.6564	99.6564	99.6564	99.6564	99.6564	99.6564	99.6564	99.6564	99.6564	99.6564	99.6564	99.6564	99.6564	99.6564	99.6564	99.6564	99.6564	99.6564	99.6564	99.6564	99.6564	99.6564	99.6564	99.6564	99.6564	100	99.6564	99.6564
STM1408	ssaI	TTSS (SPI-2 encode)	Secretion system	Type III secretion protein SsaI [Salmonella enterica subsp. enterica serovar Typhimurium str. LT2	264	TTGAATATTTCTGATATGAGCGTAGTGCCTGTAAGCACTCAATCTTATGT	99.6212	99.6212	99.6212	99.6212	99.6212	99.6212	99.6212	99.6212	99.6212	99.6212	99.6212	99.6212	99.6212	99.6212	99.6212	99.6212	99.6212	99.6212	99.6212	99.6212	99.6212	99.6212	99.6212	99.6212	99.6212	99.6212	99.6212	99.6212	99.6212	99.6212	99.6212	99.6212	99.6212	99.6212	99.6212	99.6212	99.6212	99.6212	99.6212	99.6212	99.6212	99.6212	99.6212
STM1409	ssaJ	TTSS (SPI-2 encode)	Secretion system	Type III secretion bridge between inner and outermembrane lipoprotein (YscJ,HrcJ,EscJ, PscJ) [Salmonella enterica subsp. enterica serovar Typhimurium str. LT2	633	ATGCAGCATCATATTGATGCGGAAAAAAAACAGGAAGAGGATGGTGTAAC	98.5782	98.5782	98.5782	98.5782	98.5782	98.5782	98.5782	98.5782	98.5782	98.5782	98.5782	98.5782	98.5782	98.5782	98.5782	98.5782	98.5782	98.5782	98.5782	98.5782	98.5782	98.5782	98.5782	98.5782	98.5782	98.5782	98.5782	98.5782	98.5782	98.5782	98.5782	98.5782	98.5782	98.5782	98.5782	98.5782	98.5782	98.5782	98.5782	98.5782	98.5782	98.5782	98.5782
STM1411	ssaK	TTSS (SPI-2 encode)	Secretion system	Type III secretion protein SsaK [Salmonella enterica subsp. enterica serovar Typhimurium str. LT2	675	ATGAGTTTTACTTCACTTCCTCTGACGGAAATTAACCATAAGCTACCCGC	99.4074	99.4074	99.4074	99.4074	99.4074	99.4074	99.4074	99.4074	99.4074	99.4074	99.4074	99.4074	99.4074	99.4074	99.4074	99.4074	99.4074	99.4074	99.4074	99.4074	99.4074	99.4074	99.4074	99.4074	99.4074	99.4074	99.4074	99.4074	99.4074	99.4074	99.4074	99.4074	99.4074	99.4074	99.4074	99.4074	99.4074	99.4074	99.4074	99.4074	99.4074	99.4074	99.4074
STM1412	ssaL	TTSS (SPI-2 encode)	Secretion system	Type III secretion cytoplasmic protein (YscL) [Salmonella enterica subsp. enterica serovar Typhimurium str. LT2	993	ATGAATATTAAAATTAATGAGATAAAAATGACGCCCCCTACAGCATTTAC	99.4965	99.4965	99.4965	99.4965	99.4965	99.4965	99.4965	99.4965	99.4965	99.4965	99.4965	99.4965	99.4965	99.4965	99.4965	99.4965	99.4965	99.4965	99.4965	99.4965	99.4965	99.4965	99.4965	99.4965	99.4965	99.4965	99.4965	99.4965	99.4965	99.4965	99.4965	99.4965	99.4965	99.4965	99.4965	99.4965	99.4965	99.4965	99.4965	99.4965	99.4965	99.4965	99.4965
STM1413	ssaM	TTSS (SPI-2 encode)	Secretion system	Type III secretion protein SsaM [Salmonella enterica subsp. enterica serovar Typhimurium str. LT2	369	ATGGATTGGGATCTCATTACTGAACGTAATATTCAGCTTTTTATTCAATT	100	100	100	100	100	100	100	100	100	100	100	100	100	100	100	100	100	100	100	100	100	100	100	100	100	100	100	100	100	100	100	100	100	100	100	100	100	100	100	100	100	100	100
STM1414	ssaV	TTSS (SPI-2 encode)	Secretion system	Type III secretion inner membrane channel protein (LcrD,HrcV,EscV,SsaV) [Salmonella enterica subsp. enterica serovar Typhimurium str. LT2	2046	ATGCGTTCATGGTTAGGTGAGGGAGTCAGGGCGCAACAGTGGCTCAGTGT	100	100	100	100	100	100	100	100	100	100	100	100	100	100	100	100	100	100	100	100	100	100	100	100	100	100	100	100	100	100	100	100	100	100	100	100	100	99.9511	100	100	100	100	100
STM1415	ssaN	TTSS (SPI-2 encode)	Secretion system	Type III secretion cytoplasmic ATP synthase (EC 3.6.3.14, YscN,SpaL,MxiB,HrcN,EscN) [Salmonella enterica subsp. enterica serovar Typhimurium str. LT2	1302	ATGAAGAATGAATTGATGCAACGTCTGAGGCTGAAATATCCGCCCCCCGA	98.8479	98.8479	98.8479	98.8479	98.8479	98.8479	98.8479	98.8479	98.8479	98.8479	98.8479	98.8479	98.8479	98.8479	98.8479	98.8479	98.8479	98.8479	98.8479	98.8479	98.8479	98.8479	98.8479	98.8479	98.8479	98.8479	98.8479	98.8479	98.8479	98.8479	98.8479	98.8479	98.8479	98.8479	98.8479	98.8479	98.8479	98.8479	98.8479	98.8479	98.8479	98.8479	98.8479
STM1416	ssaO	TTSS (SPI-2 encode)	Secretion system	Type III secretion spans bacterial envelope protein (YscO) [Salmonella enterica subsp. enterica serovar Typhimurium str. LT2	378	ATGGAAACTTTGCTGGAGATAATCGCGCGGCGTGAAAAGCAATTACGCGG	99.7354	99.7354	99.7354	99.7354	99.7354	99.7354	99.7354	99.7354	99.7354	99.7354	99.7354	99.7354	99.7354	99.7354	99.7354	99.7354	99.7354	99.7354	99.7354	99.7354	99.7354	99.7354	99.7354	99.7354	99.7354	99.7354	99.7354	99.7354	99.7354	99.7354	99.7354	99.7354	99.7354	99.7354	99.7354	99.7354	99.7354	99.7354	99.7354	99.7354	99.7354	99.7354	99.7354
STM1417	ssaP	TTSS (SPI-2 encode)	Secretion system	Type III secretion protein (YscP) [Salmonella enterica subsp. enterica serovar Typhimurium str. LT2	342	TTGCCATGCCAGTCTTATCAGGATGATAACGAGGCGGAGGCGGAACGTAT	99.4152	99.4152	99.4152	99.4152	99.4152	99.4152	99.4152	99.4152	99.4152	99.4152	99.4152	99.4152	99.4152	99.4152	99.4152	99.4152	99.4152	99.4152	99.4152	99.4152	99.4152	99.4152	99.4152	99.4152	99.4152	99.4152	99.4152	99.4152	99.4152	99.4152	99.4152	99.4152	99.4152	99.4152	99.4152	99.4152	99.4152	99.4152	99.4152	99.4152	99.4152	99.4152	99.4152
STM1418	ssaQ	TTSS (SPI-2 encode)	Secretion system	Type III secretion inner membrane protein (YscQ,homologous to flagellar export components) [Salmonella enterica subsp. enterica serovar Typhimurium str. LT2	969	ATGTTAAGAATAGCGAATGAAGAGCGTCCGTGGGTGGAGATACTTCCAAC	98.452	98.452	98.452	98.452	98.452	98.452	98.452	98.452	98.452	98.452	98.452	98.452	98.452	98.452	98.452	98.452	98.452	98.452	98.452	98.452	98.452	98.452	98.452	98.452	98.452	98.452	98.452	98.452	98.452	98.452	98.452	98.452	98.452	98.452	98.452	98.452	98.452	98.452	98.452	98.452	98.452	98.452	98.452
STM1419	ssaR	TTSS (SPI-2 encode)	Secretion system	Type III secretion inner membrane protein (YscR,SpaR,HrcR,EscR,homologous to flagellar export components) [Salmonella enterica subsp. enterica serovar Typhimurium str. LT2	648	ATGTCTTTACCCGATTCGCCTTTGCAACTGATTGGTATATTGTTTCTGCT	98.9198	98.9198	98.9198	98.9198	98.9198	98.9198	98.9198	98.9198	98.9198	98.9198	98.9198	98.9198	98.9198	98.9198	98.9198	98.9198	98.9198	98.9198	98.9198	98.9198	98.9198	98.9198	98.9198	98.9198	98.9198	98.9198	98.9198	98.9198	98.9198	98.9198	98.9198	98.9198	98.9198	98.9198	98.9198	98.9198	98.9198	98.9198	98.9198	98.9198	98.9198	98.9198	98.9198
STM1420	ssaS	TTSS (SPI-2 encode)	Secretion system	Type III secretion inner membrane protein (YscS,homologous to flagellar export components) [Salmonella enterica subsp. enterica serovar Typhimurium str. LT2	114	ATGATTAAATTATTGGCAATTGCAATAACCTTAATGGTCAGCTACCCATG	100	100	100	100	100	100	100	100	100	100	100	100	100	100	100	100	100	100	100	100	100	100	100	100	100	100	100	100	100	100	100	100	100	100	100	100	100	100	100	100	100	100	100
STM1421	ssaT	TTSS (SPI-2 encode)	Secretion system	Type III secretion inner membrane protein (YscT,HrcT,SpaR,EscT,EpaR1,homologous to flagellar export components) [Salmonella enterica subsp. enterica serovar Typhimurium str. LT2	780	ATGGCACAACAGGTAAATGAGTGGCTTATTGCATTGGCTGTGGCTTTTAT	98.2051	98.2051	98.2051	98.2051	98.2051	98.2051	98.2051	98.2051	98.2051	98.2051	98.2051	98.2051	98.2051	98.2051	98.2051	98.2051	98.2051	98.2051	98.2051	98.2051	98.2051	98.2051	98.2051	98.2051	98.2051	98.2051	98.2051	98.2051	98.2051	98.2051	98.2051	98.2051	98.2051	98.2051	98.2051	98.2051	98.2051	98.2051	98.2051	98.2051	98.2051	98.2051	98.2051
STM1422	ssaU	TTSS (SPI-2 encode)	Secretion system	Type III secretion inner membrane protein (YscU,SpaS,EscU,HrcU,SsaU, homologous to flagellar export components) [Salmonella enterica subsp. enterica serovar Typhimurium str. LT2	1059	ATGAGCGAGAAAACAGAACAGCCTACAGAAAAGAAATTACGTGATGGCCG	99.1501	99.1501	99.1501	99.1501	99.1501	99.1501	99.1501	99.1501	99.1501	99.1501	99.1501	99.1501	99.1501	99.1501	99.1501	99.1501	99.1501	99.1501	99.1501	99.1501	99.1501	99.1501	99.1501	99.1501	99.1501	99.1501	99.1501	99.1501	99.1501	99.1501	99.1501	99.1501	99.1501	99.1501	99.1501	99.1501	99.1501	99.1501	99.1501	99.1501	99.1501	99.1501	99.1501
STM1602	sifB	TTSS-2 translocated effectors	Secretion system	secreted effector protein [Salmonella enterica subsp. enterica serovar Typhimurium str. LT2	951	ATGCCAATTACTATCGGGAGAGGATTTTTAAAGAGTGAGATGTTTTCTCA	96.8454	96.8454	96.8454	96.8454	96.8454	96.8454	96.8454	96.8454	96.8454	96.8454	96.8454	96.8454	96.8454	96.8454	96.8454	96.8454	96.8454	96.8454	96.8454	96.8454	96.8454	96.8454	96.8454	96.8454	96.8454	96.8454	96.8454	96.8454	96.8454	96.8454	96.8454	96.8454	96.8454	96.8454	96.8454	96.8454	96.8454	96.8454	96.8454	96.8454	96.8454	96.8454	96.8454
STM1631	sseJ	TTSS-2 translocated effectors	Secretion system	Secreted effector J SseJ [Salmonella enterica subsp. enterica serovar Typhimurium str. LT2	1227	ATGCCATTGAGTGTTGGACAGGGTTATTTCACATCATCTATCAGTTCTGA	99.674	99.674	99.674	99.674	99.674	99.674	99.674	99.674	99.674	99.674	99.674	99.674	99.674	99.674	99.674	99.674	99.674	99.674	99.674	99.674	99.674	99.674	99.674	99.674	99.674	99.674	99.674	99.674	99.674	99.674	99.674	99.674	99.674	99.674	99.674	99.674	99.674	99.674	99.674	99.674	99.674	99.674	99.674
STM1855	sopE2	TTSS-1 translocated effectors	Secretion system	G-nucleotide exchange factor SopE [Salmonella enterica subsp. enterica serovar Typhimurium str. LT2	723	GTGACTAACATAACACTATCCACCCAGCACTACAGAATCCATAGAAGTGA	100	100	100	100	100	100	100	100	100	100	100	100	100	100	100	100	100	100	100	100	100	100	100	100	100	100	100	100	100	100	100	100	100	100	100	100	100	100	100	100	100	100	100
STM2066	sopA	TTSS-1 translocated effectors	Secretion system	secreted effector protein [Salmonella enterica subsp. enterica serovar Typhimurium str. LT2	2349	ATGAAGATATCATCAGGCGCAATTAATTTTTCTACTATTCCTAACCAGGT	98.9783	98.9783	98.9783	98.9783	98.9783	98.9783	98.9783	98.9783	98.9783	98.9783	98.9783	98.9783	98.9783	98.9783	98.9783	98.9783	98.9783	98.9783	98.9783	98.9783	98.9783	98.9783	98.9783	98.9783	98.9783	98.9783	98.9783	98.9783	99.0192	99.0192	99.0192	99.0192	99.0192	99.0192	99.0192	99.0192	99.0192	99.0192	99.0192	99.0192	99.0192	99.0192	99.0192
STM2137	sseK2	TTSS-2 translocated effectors	Secretion system	hypothetical protein [Salmonella enterica subsp. enterica serovar Typhimurium str. LT2	1008	ATGTTTTCCCGGATTAGAGGTTTGATTTCATGTCAAAGTAATACTCAAAC	99.7024	99.7024	99.7024	99.7024	99.7024	99.7024	99.7024	99.7024	99.7024	99.7024	99.7024	99.7024	99.7024	99.7024	99.7024	99.7024	99.7024	99.7024	99.7024	99.7024	99.7024	99.7024	99.7024	99.7024	99.7024	99.7024	99.7024	99.7024	99.7024	99.7024	99.7024	99.7024	99.7024	99.7024	99.7024	99.7024	99.7024	99.7024	99.7024	99.7024	99.7024	99.7024	99.7024
STM2241	sspH2	TTSS-2 translocated effectors	Secretion system	leucine-rich repeat protein [Salmonella enterica subsp. enterica serovar Typhimurium str. LT2	2367	ATGCCCTTTCATATTGGAAGCGGATGTCTTCCCGCCACCATCAGTAATCG	100	100	100	100	100	100	100	100	100	100	100	100	100	100	100	100	100	100	100	100	100	100	100	100	100	100	100	100	100	100	100	100	100	100	100	100	100	100	100	100	100	100	100
STM2287	sseL	TTSS-2 translocated effectors	Secretion system	Deubiquitinating protease ElaD [Salmonella enterica subsp. enterica serovar Typhimurium str. LT2	1023	ATGAATATATGTGTAAATTCACTTTACCGATTGAGCATACCGCAATTTCA	96.4809	96.4809	96.4809	96.4809	96.4809	96.4809	96.4809	96.4809	96.4809	96.4809	96.4809	96.4809	96.4809	96.4809	96.4809	96.4809	96.4809	96.4809	96.4809	96.4809	96.4809	96.4809	96.4809	96.4809	96.4809	96.4809	96.4809	96.4809	96.4809	96.4809	96.4809	96.4809	96.4809	96.4809	96.4809	96.4809	96.4809	96.4809	96.4809	96.4809	96.4809	96.4809	96.4809
STM2780	pipB2	TTSS-2 translocated effectors	Secretion system	secreted effector protein [Salmonella enterica subsp. enterica serovar Typhimurium str. LT2	1101	ATGATAAATTTTATCATGCACTGTGTTGCTGTCTCTGGGAGAAAATATAT	99.3642	99.3642	99.3642	99.3642	99.3642	99.3642	99.3642	99.3642	99.3642	99.3642	99.3642	99.3642	99.3642	99.3642	99.3642	99.3642	99.3642	99.3642	99.3642	99.3642	99.3642	99.3642	99.3642	99.3642	99.3642	99.3642	99.3642	99.3642	99.3642	99.3642	99.3642	99.3642	99.3642	99.3642	99.3642	99.3642	99.3642	99.3642	99.3642	99.3642	99.3642	99.3642	99.3642
STM2865	avrA	TTSS-1 translocated effectors	Secretion system	Type III secretion injected virulence protein (YopP,YopJ, induces apoptosis, prevents cytokine induction, inhibits NFkb activation) [Salmonella enterica subsp. enterica serovar Typhimurium str. LT2	867	ATGCTAAGTCCTACGACTCGTAATATGGGGGCGAGTTTATCGCCTCAGCC	99.654	99.654	99.654	99.654	99.654	99.654	99.654	99.654	99.654	99.654	99.654	99.654	99.654	99.654	99.654	99.654	99.654	99.654	99.654	99.654	99.654	99.654	99.654	99.654	99.654	99.654	99.654	99.654	99.654	99.654	99.654	99.654	99.654	99.654	99.654	99.654	99.654	99.654	99.654	99.654	99.654	99.654	99.654
STM2866	sprB	TTSS (SPI-1 encode)	Secretion system	SPI1-associated transcriptional regulator SprB [Salmonella enterica subsp. enterica serovar Typhimurium str. LT2	756	ATGAGAAATGTAATTATATACGGTATTAACTGGACTAATTGTTATGCCCT	100	100	100	100	100	100	100	100	100	100	100	100	100	100	100	100	100	100	100	100	100	100	100	100	100	100	100	100	100	100	100	100	100	100	100	100	100	100	100	100	100	100	100
STM2867	hilC	TTSS (SPI-1 encode)	Secretion system	Type III secretion transcriptional regulator HilC (= SirC) [Salmonella enterica subsp. enterica serovar Typhimurium str. LT2	888	ATGGTATTGCCTTCAATGAATAAATCAGTTGAGGCCATTAGCAATAATCA	99.7748	99.7748	99.7748	99.7748	99.7748	99.7748	99.7748	99.7748	99.7748	99.7748	99.7748	99.7748	99.7748	99.7748	99.7748	99.7748	99.7748	99.7748	99.7748	99.7748	99.7748	99.7748	99.7748	99.7748	99.7748	99.7748	99.7748	99.7748	99.7238	99.7238	99.7238			99.7238	99.7238	99.7238	99.7238	99.7238	99.7238	99.6546	99.7238	99.7238	99.7238
STM2868	orgC	TTSS (SPI-1 encode)	Secretion system	Putative effector protein OrgC of SPI-1 type III secretion system [Salmonella enterica subsp. enterica serovar Typhimurium str. LT2	363	ATGCTGAATAATATGGATAGCGCGCCTTTAAGCAATGGCGGCGACGTTGA	99.1736	99.1736	99.1736	99.1736	99.1736	99.1736	99.1736	99.1736	99.1736	99.1736	99.1736	99.1736	99.1736	99.1736	99.1736	99.1736	99.1736	99.1736	99.1736	99.1736	99.1736	99.1736	99.1736	99.1736	99.1736	99.1736	99.1736	99.1736	99.1736	99.1736	99.1736					99.1736				99.1736		99.1736
STM2869	orgB	TTSS (SPI-1 encode)	Secretion system	OrgB protein, associated with InvC ATPase of type III secretion system [Salmonella enterica subsp. enterica serovar Typhimurium str. LT2	681	ATGCTCAAAAATATCCCAATACCGTCCCCGCTTTCGCCTGTTGAGGGGAT	99.8532	99.8532	99.8532	99.8532	99.8532	99.8532	99.8532	99.8532	99.8532	99.8532	99.8532	99.8532	99.8532	99.8532	99.8532	99.8532	99.8532	99.8532	99.8532	99.8532	99.8532	99.8532	99.8532	99.8532	99.8532	99.8532	99.8532	99.8532	99.8532	99.8532	99.8532					99.8532				99.8532		99.8532
STM2870	orgA	TTSS (SPI-1 encode)	Secretion system	Oxygen-regulated invasion protein OrgA [Salmonella enterica subsp. enterica serovar Typhimurium str. LT2	579	ATGAATAGGCAGCCATTACCCATTATCTGGCAAAGAATCATTTTTGATCC	100	100	100	100	100	100	100	100	100	100	100	100	100	100	100	100	100	100	100	100	100	100	100	100	100	100	100	100	100	100	100					100				100		100
STM2871	prgK	TTSS (SPI-1 encode)	Secretion system	Type III secretion bridge between inner and outermembrane lipoprotein (YscJ,HrcJ,EscJ, PscJ) [Salmonella enterica subsp. enterica serovar Typhimurium str. LT2	759	ATGATTCGTCGATATCTATATACTTTTCTGCTGGTAATGACCCTTGCCGG	99.7365	99.7365	99.7365	99.7365	99.7365	99.7365	99.7365	99.7365	99.7365	99.7365	99.7365	99.7365	99.7365	99.7365	99.7365	99.7365	99.7365	99.7365	99.7365	99.7365	99.7365	99.7365	99.7365	99.7365	99.7365	99.7365	99.7365	99.7365	99.7365	99.7365	99.7365		99.7382			99.7365			99.7365	99.7365		99.7365
STM2872	prgJ	TTSS (SPI-1 encode)	Secretion system	Pathogenicity 1 island effector protein [Salmonella enterica subsp. enterica serovar Typhimurium str. LT2	243	ATGGAAACGGACATTGTCTCGCTGGATGACCGGCTACTCCAGGCTTTTTC	100	100	100	100	100	100	100	100	100	100	100	100	100	100	100	100	100	100	100	100	100	100	100	100	100	100	100	100	100	100	100		100			100			100	100		100
STM2873	prgI	TTSS (SPI-1 encode)	Secretion system	MxiH protein; Type III secretion cytoplasmic protein (YscF) [Salmonella enterica subsp. enterica serovar Typhimurium str. LT2	243	ATGGCAACACCTTGGTCAGGCTATCTGGATGACGTCTCAGCAAAATTTGA	100	100	100	100	100	100	100	100	100	100	100	100	100	100	100	100	100	100	100	100	100	100	100	100	100	100	100	100	100	100	100		100			100			100	100		100
STM2874	prgH	TTSS (SPI-1 encode)	Secretion system	MxiG protein; Pathogenicity 1 island effector protein [Salmonella enterica subsp. enterica serovar Typhimurium str. LT2	1065	GTGGTAGGTCAGAGTGATGCGCTCACTGCTTCAGGTCAACTCCCTGATAT	99.4366	99.4366	99.4366	99.4366	99.4366	99.4366	99.4366	99.4366	99.4366	99.4366	99.4366	99.4366	99.4366	99.4366	99.4366	99.4366	99.4366	99.4366	99.4366	99.4366	99.4366	99.4366	99.4366	99.4366	99.3427	99.4366	99.4366	99.4366	99.4366	99.4366	99.4366		99.4366			99.4366			99.4366	99.4366		99.4366
STM2875	hilD	TTSS (SPI-1 encode)	Secretion system	Type III secretion transcriptional regulator HilD [Salmonella enterica subsp. enterica serovar Typhimurium str. LT2	930	ATGGAAAATGTAACCTTTGTAAGTAATAGTCATCAGCGTCCTGCCGCAGA	99.6774	99.6774	99.6774	99.6774	99.6774	99.6774	99.6774	99.6774	99.6774	99.6774	99.6774	99.6774	99.6774	99.6774	99.6774	99.6774	99.6774	99.6774	99.6774	99.6774	99.6774	99.6774	99.6774	99.6774	99.6774	99.6774	99.6774	99.6774	99.6774	99.6774	99.6774		99.6774			99.6774			99.6774	99.6774		99.6774
STM2876	hilA	TTSS (SPI-1 encode)	Secretion system	Type III secretion transcriptional activator HilA [Salmonella enterica subsp. enterica serovar Typhimurium str. LT2	1662	ATGCCACATTTTAATCCTGTTCCTGTATCGAATAAAAAATTCGTCTTTGA	100	100	100	100	100	100	100	100	100	100	100	100	100	100	100	100	100	100	100	100	100	100	100	100	100	100	100	100	100	100	100		100			100			100	100	100	100	100
STM2877	iagB	TTSS (SPI-1 encode)	Secretion system	Invasion protein IagB precursor [Salmonella enterica subsp. enterica serovar Typhimurium str. LT2	483	ATGCATTATTTTTTTATCATCGTAATCTGGTTGCTTAGCATAAATACGGC	100	100	100	100	100	100	100	100	100	100	100	100	100	100	100	100	100	100	100	100	100	100	100	100	100	99.793	100	100	100	100	100		100			100			100	100	100	100	100
STM2878	sptP	TTSS-1 translocated effectors	Secretion system	Type III secretion injected virulence protein (YopH,tyrosine phosphatase of FAK and p130cas, prevents phagocytosis) [Salmonella enterica subsp. enterica serovar Typhimurium str. LT2	1608	TTGAATAATTTAACGTTGTCTTCGTTTTCAAAAGTTGGTGTGTCGAATGA	99.8756	99.8756	99.8756	99.8756	99.8756	99.8756	99.8756	99.8756	99.8756	99.8756	99.8756	99.8756	99.8756	99.8756	99.8756	99.8756	99.8756	99.8756	99.8756	99.8756	99.8756	99.8756	99.8756	99.8756	99.8756	99.8756	99.8756	99.8756	99.8756	99.8756	99.8756		99.8756			99.8756			99.8756	99.8756	99.8756	99.8756	99.8756
STM2879	sicP	TTSS (SPI-1 encode)	Secretion system	Chaperone protein SicP [Salmonella enterica subsp. enterica serovar Typhimurium str. LT2	393	TTGCAAGCACACCAGGATATTATCGCTAATATTGGTGAGAAATTGGGTTT	100	100	100	100	100	100	100	100	100	100	100	100	100	100	100	100	100	100	100	100	100	100	100	100	100	100	100	100	100	100	100		100		100	100		100	100	100	100	100	100
STM2881	iacP	TTSS (SPI-1 encode)	Secretion system	Acyl carrier protein [Salmonella enterica subsp. enterica serovar Typhimurium str. LT2	249	ATGAATATGGATATTGAAGCAAGAGTCAAAAAAGTGATCACCTCTTGTAT	99.1968	99.1968	99.1968	99.1968	99.1968	99.1968	99.1968	99.1968	99.1968	99.1968	99.1968	99.1968	99.1968	99.1968	99.1968	99.1968	99.1968	99.1968	99.1968	99.1968	99.1968	99.1968	99.1968	99.1968	99.1968	99.1968	99.1968	99.1968	99.1968	99.1968	99.1968		99.1968		99.1968	99.1968		99.1968	99.1968	99.1968	99.1968	99.1968	99.1968
STM2882	sipA	TTSS-1 translocated effectors	Secretion system	Type III secretion injected virulence protein (YopE) [Salmonella enterica subsp. enterica serovar Typhimurium str. LT2	2013	ATGCAGACCGAGATCAAAACGCAGGCCACGAATCTTGCGGCGAATCTTTC	99.8013	99.8013	99.8013	99.8013	99.8013	99.8013	99.8013	99.8013	99.8013	99.8013	99.8013	99.8013	99.8013	99.8013	99.8013	99.8013	99.8013	99.8013	99.8013	99.8013	99.8013	99.8013	99.8013	99.8013	99.8013	99.8013	99.8013	99.8013	99.8013	99.8013	99.8013	99.8013	99.8013		99.8013	99.8013		99.8013	99.8013	99.8013	99.8013	99.8013	99.8013
STM2883	sipD	TTSS (SPI-1 encode)	Secretion system	Type III secretion host injection protein (YopB); Cell invasion protein SipD (Salmonella invasion protein D) [Salmonella enterica subsp. enterica serovar Typhimurium str. LT2	1032	ATGCTTAATATTCAAAATTATTCCGCTTCTCCTCATCCGGGGATCGTTGC	99.8062	99.8062	99.8062	99.8062	99.8062	99.8062	99.8062	99.8062	99.8062	99.8062	99.8062	99.8062	99.8062	99.8062	99.8062	99.8062	99.8062	99.8062	99.8062	99.8062	99.8062	99.8062	99.8062	99.8062	99.8062	99.8062	99.8062	99.8062	99.8062	99.8062	99.8062	99.8062	99.8062		99.8062	99.8062		99.8062	99.8062	99.8062	99.8062	99.8062	99.8062
STM2884	sipC	TTSS-1 translocated effectors	Secretion system	Type III secretion negative modulator of injection (YopK,YopQ,controls size of translocator pore); Cell invasion protein sipC (Effector protein SipC) [Salmonella enterica subsp. enterica serovar Typhimurium str. LT2	1230	ATGTTAATTAGTAATGTGGGAATAAATCCCGCCGCTTATTTAAATAATCA	99.6748	99.6748	99.6748	99.6748	99.6748	99.6748	99.6748	99.6748	99.6748	99.6748	99.6748	99.6748	99.6748	99.6748	99.6748	99.6748	99.6748	99.6748	99.6748	99.6748	99.6748	99.6748	99.6748	99.6748	99.6748	99.6748	99.6748	99.6748	99.6748	99.6748	99.6748	99.6748	99.6748		99.6748	99.6748		99.6748	99.6748	99.6748	99.6748	99.6748	99.6748
STM2885	sipB	TTSS-1 translocated effectors	Secretion system	cell invasion protein SipB [Salmonella enterica subsp. enterica serovar Typhimurium str. LT2	1782	ATGGTAAATGACGCAAGTAGCATTAGCCGTAGCGGATATACCCAAAATCC	99.4949	99.4949	99.4949	99.4949	99.4949	99.4949	99.4949	99.4949	99.4949	99.4949	99.4949	99.4949	99.4949	99.4949	99.4949	99.4949	99.4949	99.4949	99.4949	99.4949	99.4949	99.4949	99.4949	99.4949	99.4949	99.4949	99.4949	99.4949	99.4949	99.4949	99.4949	99.4949	99.4949		99.4949	99.4949		99.4949	99.4949	99.4949	99.4949	99.4949	99.4949
STM2886	sicA	TTSS (SPI-1 encode)	Secretion system	Type III secretion chaperone protein for YopD (SycD); Chaperone protein SicA (Salmonella invasin chaperone) [Salmonella enterica subsp. enterica serovar Typhimurium str. LT2	498	ATGGATTATCAAAATAATGTCAGCGAAGAACGTGTTGCGGAAATGATTTG	98.996	98.996	98.996	98.996	98.996	98.996	98.996	98.996	98.996	98.996	98.996	98.996	98.996	98.996	98.996	98.996	98.996	98.996	98.996	98.996	98.996	98.996	98.996	98.996	98.996	98.996	98.996	98.996	98.996	98.996	98.996	98.996	98.996		98.996	98.996		98.996	98.996	98.996	98.996	98.996	98.996
STM2887	spaS	TTSS (SPI-1 encode)	Secretion system	Type III secretion inner membrane protein (YscU,SpaS,EscU,HrcU,SsaU, homologous to flagellar export components); Surface presentation of antigens protein SpaS [Salmonella enterica subsp. enterica serovar Typhimurium str. LT2	1071	ATGTCCTCGAATAAAACAGAAAAACCGACTAAAAAACGGCTGGAAGACTC	99.9066	99.9066	99.9066	99.9066	99.9066	99.9066	99.9066	99.9066	99.9066	99.9066	99.9066	99.9066	99.9066	99.9066	99.9066	99.8133	99.9066	99.9066	99.9066	99.9066	99.9066	99.9066	99.9066	99.9066	99.9066	99.9066	99.9066	99.9066	99.9066	99.9066	99.9066	99.9066	99.9066		99.9066	99.9066		99.9066	99.9066	99.9066	99.9066	99.9066	99.9066
STM2888	spaR	TTSS (SPI-1 encode)	Secretion system	Surface presentation of antigens protein SpaR; Type III secretion inner membrane protein (YscT,HrcT,SpaR,EscT,EpaR1,homologous to flagellar export components) [Salmonella enterica subsp. enterica serovar Typhimurium str. LT2	792	ATGTTTTACGCGTTGTACTTTGAAATTCATCACCTGGTTGCGTCTGCGGC	99.3687	99.3687	99.3687	99.3687	99.3687	99.3687	99.3687	99.3687	99.3687	99.3687	99.3687	99.3687	99.3687	99.3687	99.3687	99.3687	99.3687	99.3687	99.3687	99.3687	99.3687	99.3687	99.3687	99.3687	99.3687	99.3687	99.3687	99.3687	99.3687	99.3687	99.3687	99.3687	99.3687		99.3687	99.3687		99.3687	99.3687	99.3687	99.3687	99.3687	99.3687
STM2889	spaQ	TTSS (SPI-1 encode)	Secretion system	Type III secretion inner membrane protein (YscS,homologous to flagellar export components); Surface presentation of antigens protein SpaQ [Salmonella enterica subsp. enterica serovar Typhimurium str. LT2	261	ATGGATGATTTAGTGTTTGCAGGTAATAAGGCGCTCTATCTTGTTTTGAT	99.2337	99.2337	99.2337	99.2337	99.2337	99.2337	99.2337	99.2337	99.2337	99.2337	99.2337	99.2337	99.2337	99.2337	99.2337	99.2337	99.2337	99.2337	99.2337	99.2337	99.2337	99.2337	99.2337	99.2337	99.2337	99.2337	99.2337	99.2337	99.2337	99.2337	99.2337	99.2337	99.2337		99.2337	99.2337		99.2337	99.2337	99.2337	99.2337	99.2337	99.2337
STM2890	spaP	TTSS (SPI-1 encode)	Secretion system	Type III secretion inner membrane protein (YscR,SpaR,HrcR,EscR,homologous to flagellar export components); Surface presentation of antigens protein SpaP [Salmonella enterica subsp. enterica serovar Typhimurium str. LT2	675	ATGGGGAATGATATCTCATTAATTGCCTTACTGGCATTTTCCACCCTGTT	99.2593	99.2593	99.2593	99.2593	99.2593	99.2593	99.2593	99.2593	99.2593	99.2593	99.2593	99.2593	99.2593	99.2593	99.2593	99.2593	99.2593	99.2593	99.2593	99.2593	99.2593	99.2593	99.2593	99.2593	99.2593	99.2593	99.2593	99.2593	99.2593	99.2593	99.2593	99.2593	99.2593		99.2593	99.2593		99.2593	99.2593	99.2593	99.2593	99.2593	99.2593
STM2891	spaO	TTSS (SPI-1 encode)	Secretion system	Type III secretion inner membrane protein (YscQ,homologous to flagellar export components); Surface presentation of antigens protein SpaO [Salmonella enterica subsp. enterica serovar Typhimurium str. LT2	912	ATGTCATTGCGTGTGAGACAGATTGATCGTCGCGAATGGCTATTGGCGCA	99.6711	99.6711	99.6711	99.6711	99.6711	99.6711	99.6711	99.6711	99.6711	99.6711	99.6711	99.6711	99.6711	99.6711	99.6711	99.6711	99.6711	99.6711	99.6711	99.6711	99.6711	99.6711	99.6711	99.6711	99.6711	99.6711	99.6711	99.6711	99.6711	99.6711	99.6711	99.6711	99.6711		99.6711	99.6711		99.6711	99.6711	99.6711	99.6711	99.6711	99.6711
STM2892	invJ	TTSS (SPI-1 encode)	Secretion system	Type III secretion host injection and negative regulator protein (YopD); Surface presentation of antigens protein SpaN (Invasion protein InvJ) [Salmonella enterica subsp. enterica serovar Typhimurium str. LT2	1011	ATGGGCGATGTGTCAGCTGTCAGTTCATCCGGGAACATTTTACTGCCGCA	99.5054	99.5054	99.5054	99.5054	99.5054	99.5054	99.5054	99.5054	99.5054	99.5054	99.5054	99.5054	99.5054	99.5054	99.5054	99.5054	99.5054	99.5054	99.5054	99.5054	99.5054	99.5054	99.5054	99.5054	99.5054	99.5054	99.5054	99.5054	99.5054	99.5054	99.5054	99.5054	99.5054		99.5054	99.5054		99.5054	99.5054	99.5054	99.5054	99.5054	99.5054
STM2893	invI	TTSS (SPI-1 encode)	Secretion system	Surface presentation of antigens protein SpaM [Salmonella enterica subsp. enterica serovar Typhimurium str. LT2	444	ATGCATTCGCTGACCAGAATTAAAGTATTGCAGCGGCGCTGTACGGTATT	100	100	100	100	100	100	100	100	100	100	100	100	100	100	100	100	100	100	100	100	100	100	100	100	100	100	100	100	100	100	100	100	100		100	100		100	100	100	100	100	100
STM2894	invC	TTSS (SPI-1 encode)	Secretion system	Type III secretion cytoplasmic ATP synthase (EC 3.6.3.14, YscN,SpaL,MxiB,HrcN,EscN); Probable ATP synthase SpaL (EC 3.6.3.14) (Invasion protein InvC) [Salmonella enterica subsp. enterica serovar Typhimurium str. LT2	1296	ATGAAAACACCTCGTTTACTGCAATATCTGGCCTACCCACAAAAAATAAC	99.6142	99.6142	99.6142	99.6142	99.6142	99.6142	99.6142	99.6142	99.6142	99.6142	99.6142	99.6142	99.6142	99.6142	99.6142	99.6142	99.6142	99.537	99.537	99.537	99.537	99.537	99.537	99.6142	99.6142	99.6142	99.6142	99.6142	99.6142	99.6142	99.6142	99.6142	99.6142		99.6142	99.6142		99.6142	99.6142	99.6142	99.6142	99.6142	99.6142
STM2895	invB	TTSS (SPI-1 encode)	Secretion system	Type III secretion system protein BsaR; Surface presentation of antigens protein SpaK (Invasion protein InvB) [Salmonella enterica subsp. enterica serovar Typhimurium str. LT2	408	ATGCAACATTTGGATATCGCTGAATTAGTTCGTTCCGCACTGGAAGTAAG	99.2647	99.2647	99.2647	99.2647	99.2647	99.2647	99.2647	99.2647	99.2647	99.2647	99.2647	99.2647	99.2647	99.2647	99.2647	99.2647	99.2647	99.2647	99.2647	99.2647	99.2647	99.2647	99.2647	99.2647	99.2647	99.2647	99.2647	99.2647	99.2647	99.2647	99.2647	99.2647	99.2647		99.2647	99.2647		99.2647	99.2647	99.2647	99.2647	99.2647	99.2647
STM2896	invA	TTSS (SPI-1 encode)	Secretion system	Type III secretion inner membrane channel protein (LcrD,HrcV,EscV,SsaV); Invasion protein InvA [Salmonella enterica subsp. enterica serovar Typhimurium str. LT2	2058	GTGCTGCTTTCTCTACTTAACAGTGCTCGTTTACGACCTGAATTACTGAT	99.174	99.174	99.174	99.174	99.174	99.174	99.174	99.174	99.174	99.174	99.174	99.174	99.174	99.174	99.174	99.174	99.174	99.174	99.174	99.174	99.174	99.174	99.174	99.174	99.174	99.174	99.174	99.174	99.174	99.174	99.174	99.174	99.174	99.2228	99.174	99.174	99.2228	99.174	99.174	99.174	99.174	99.174	99.174
STM2897	invE	TTSS (SPI-1 encode)	Secretion system	Type III secretion outermembrane contact sensing protein (YopN,Yop4b,LcrE); Invasion protein InvE [Salmonella enterica subsp. enterica serovar Typhimurium str. LT2	1119	ATGATTCCTGGCTCAACCTCCGGTATTTCATTTTCCAGAATATTGTCCCG	99.3744	99.3744	99.3744	99.3744	99.3744	99.3744	99.3744	99.3744	99.3744	99.3744	99.3744	99.3744	99.3744	99.3744	99.3744	99.3744	99.3744	99.3744	99.3744	99.3744	99.3744	99.3744	99.3744	99.3744	99.3744	99.3744	99.3744	99.3744	99.3744	99.3744	99.3744	99.3744	99.3744	99.3744	99.3744	99.3744	99.3744	99.3744	99.3744	99.3744	99.3744	99.3744	99.3744
STM2898	invG	TTSS (SPI-1 encode)	Secretion system	Type III secretion outermembrane pore forming protein (YscC,MxiD,HrcC, InvG); Protein InvG precursor [Salmonella enterica subsp. enterica serovar Typhimurium str. LT2	1671	TTGGCCAGAGTGCTGGCATGTGCCGCGCTTGTTCTGGTTACACCTGGTTA	98.9826	98.9826	98.9826	98.9826	98.9826	98.9826	98.9826	98.9826	98.9826	98.9826	98.9826	98.9826	98.9826	98.9826	98.9826	98.9826	98.9826	98.9826	98.9826	98.9826	98.9826	98.9826	98.9826	98.9826	98.9826	98.9826	98.9826	98.9826	98.9826	98.9826	98.9826	98.9826	98.9826	98.9826	98.9826	98.9826	98.9826	98.9826	98.9826	98.9826	98.9826	98.9826	98.9826
STM2899	invF	TTSS (SPI-1 encode)	Secretion system	Type III secretion thermoregulatory protein (LcrF,VirF,transcription regulation of virulence plasmid) [Salmonella enterica subsp. enterica serovar Typhimurium str. LT2	750	ATGCTAAATACGCAGGAAGTACTTAAAGAAGGAGAGAAGCGGAAAATCCG	100	100	100	100	100	100	100	100	100	100	100	100	100	100	100	100	100	100	100	100	100	100	100	100	100	100	100	100	100	100	100	100	100	100	100	100	100	100	100	100	100	100	100
STM2900	invH	TTSS (SPI-1 encode)	Secretion system	Invasion protein invH precursor [Salmonella enterica subsp. enterica serovar Typhimurium str. LT2	444	ATGAAAAAATTTTATAGCTGTCTTCCTGTCTTTTTACTGATCGGCTGTGC	99.7748	99.7748	99.7748	99.7748	99.7748	99.7748	99.7748	99.7748	99.7748	99.7748	99.7748	99.7748	99.7748	99.7748	99.7748	99.7748	99.7748	99.7748	99.7748	99.7748	99.7748	99.7748	99.7748	99.7748	99.7748	99.7748	99.7748	99.7748	99.7748	99.7748	99.7748	99.7748	99.7748	99.7748	99.7748	99.7748	99.7748	99.7748	99.7748	99.7748	99.7748	99.7748	99.7748
STM2945	sopD	TTSS-1 translocated effectors	Secretion system	Secreted protein [Salmonella enterica subsp. enterica serovar Typhimurium str. LT2	1083	ATGTGCTGTATTAATAATGTCGTTCAAATTCTCTCCTGTAGTAAACTTTA	98.7073	98.7073	98.7073	98.7073	98.7073	98.7073	98.7073	98.7073	98.7073	98.7073	98.7073	98.7073	98.7073	98.7073	98.7073	98.7073	98.7073	98.7073	98.7073	98.7073	98.7073	98.7073	98.7073	98.7073	98.7073	98.7073	98.7073	98.7073	98.7073	98.7073	98.7073	98.7073	98.7073	98.7073	98.7073	98.7073	98.7073	98.7073	98.7073	98.7073	98.7073	98.7073	98.7073
STM4157	sseK1	TTSS-2 translocated effectors	Secretion system	hypothetical protein [Salmonella enterica subsp. enterica serovar Typhimurium str. LT2	1029	ATGGAGCATTTAATTGTTATGATCCCACCATTAAATAGATATGTTCCCGC
STM1044	sodCI	SodCI	Stress protein	Superoxide dismutase [Cu-Zn] precursor (EC 1.15.1.1) [Salmonella enterica subsp. enterica serovar Typhimurium str. LT2	306	ATGCCGGGAATGAAAGACGGTAAAGAGGTTCCGGCGCTCATGGCCGGAGG	100	100	100	100	100	100	100	100	100	100	100	100	100	100	100	100	100	100	100	100	100	100	100	100	100	100	100	100	100	100	100	100	100	100	100	100	100	100	100	100	100	100	100
SeSA_A1322	pltA	Typhoid toxin	Toxin	Putative pertussis-like toxin subunit PtlA (EC 2.4.2.-) [Salmonella enterica subsp. enterica serovar Schwarzengrund str. CVM19633	729	ATGAAAAAGTTAATACTCTTAACCTTATCTATAGTTAGCTTTAATAACTA
SeSA_A1325	cdtB	Typhoid toxin	Toxin	Cytolethal distending toxin subunit B, DNase I-like [Salmonella enterica subsp. enterica serovar Schwarzengrund str. CVM19633	810	ATGAAAAAACCTGTTTTTTTCCTTCTGACCATGATCATCTGCAGCTATAT
STM1230	phoQ	PhoPQ	Two-component system	Sensor histidine kinase PhoQ (EC 2.7.13.3) [Salmonella enterica subsp. enterica serovar Typhimurium str. LT2	1464	ATGAATAAATTTGCTCGCCATTTTCTGCCGCTGTCGCTGCGGGTTCGTTT	98.7705	98.7705	98.7705	98.7705	98.7705	98.7705	98.7705	98.7705	98.7705	98.7705	98.7705	98.7705	98.7705	98.7705	98.7705	98.7705	98.7705	98.7705	98.7705	98.7705	98.7705	98.7705	98.7705	98.7705	98.7705	98.7705	98.7705	98.7705	98.7705	98.7705	98.7705	98.7705	98.7705	98.7705	98.7705	98.7705	98.7705	98.7705	98.7705	98.7705	98.7705	98.7705	98.7705
STM1231	phoP	PhoPQ	Two-component system	Transcriptional regulatory protein PhoP [Salmonella enterica subsp. enterica serovar Typhimurium str. LT2	675	ATGATGCGCGTACTGGTTGTAGAGGATAATGCATTATTACGCCACCACCT	100	100	100	100	100	100	100	100	100	100	100	100	100	100	100	100	100	100	100	100	100	100	100	100	100	100	100	100	100	100	100	100	100	100	100	100	100	100	100	100	100	100	100
[truncated: 591 more columns]
