# Supplementary material for: Genome divergence and increased virulence of outbreak associated Salmonella enterica subspecies enterica serovar Heidelberg
Source: Gut Pathog. 2018 Dec 24;10:53. doi: 10.1186/s13099-018-0279-0 (PMC6304783; doi:10.1186/s13099-018-0279-0)
Supplement: Supplementary file 3 — Additional file 3: Table S3A. List of antimicrobial resistance genes identified in Salmonella ser. Heidelberg isolates. Antimicrobial resistance genes identified in 634 Salmonella ser. Heidelberg isolates when all genomes were BLAST searched the against resistance gene sequences in ResFinder database. A) Table shows a categorized view of all the AMR genes predicted across 634 Salmonella ser. Heidelberg genomes. Sample names are given in first row. First and second column represents antimicrobial class and gene name respectively. Coloring is based on Class of antimicrobial agents. Values corresponding to each strain represent BLAST search percentage sequence identity. Table S3B. A detailed BLAST search result of AMR genes predicted in 634 Salmonella ser. Heidelberg genomes. [file 13099_2018_279_MOESM3_ESM.zip]

Archive with 2 entries (2 files):
- Supplementary Table 3B.xlsx
- Supplementary Table 3A.xlsx
