# Supplementary material for: Genome divergence and increased virulence of outbreak associated Salmonella enterica subspecies enterica serovar Heidelberg
Source: Gut Pathog. 2018 Dec 24;10:53. doi: 10.1186/s13099-018-0279-0 (PMC6304783; doi:10.1186/s13099-018-0279-0)
Supplement: Supplementary file 3 — Additional file 3: Table S3A. List of antimicrobial resistance genes identified in Salmonella ser. Heidelberg isolates. Antimicrobial resistance genes identified in 634 Salmonella ser. Heidelberg isolates when all genomes were BLAST searched the against resistance gene sequences in ResFinder database. A) Table shows a categorized view of all the AMR genes predicted across 634 Salmonella ser. Heidelberg genomes. Sample names are given in first row. First and second column represents antimicrobial class and gene name respectively. Coloring is based on Class of antimicrobial agents. Values corresponding to each strain represent BLAST search percentage sequence identity. Table S3B. A detailed BLAST search result of AMR genes predicted in 634 Salmonella ser. Heidelberg genomes. [file 13099_2018_279_MOESM3_ESM.zip › Supplementary Table 3B.xlsx]

## Sheet: BZL001
Additional file 3: Table S3B: Results of BLAST searches in Salmonella Heidelberg genomes for the presence of Antibiotic resistance genes.
Resistance Gene	% Identity	Query / HSP Length	Contig	Position in contig	Predicted phenotype	Function
aadA15	96.7089	790 / 792	BZL001_contig_16	6709..7498	Aminoglycoside resistance	aminoglycoside
aph(3')-Ia	100	816 / 816	BZL001_contig_86	79..894	Aminoglycoside resistance	aminoglycoside
aph(3')-Ic	99.3857	814 / 816	BZL001_contig_86	81..894	Aminoglycoside resistance	aminoglycoside
aac(3)-VIa	99.7778	900 / 900	BZL001_contig_16	5641..6540	Aminoglycoside resistance	aminoglycoside
aadA1	99.3827	972 / 972	BZL001_contig_16	6707..7674	Aminoglycoside resistance	aminoglycoside
strA	100	804 / 804	BZL001_contig_210	1492..2295	Aminoglycoside resistance	aminoglycoside
strB	99.7611	837 / 837	BZL001_contig_210	656..1492	Aminoglycoside resistance	aminoglycoside
aadA21	97.096	792 / 792	BZL001_contig_16	6707..7498	Aminoglycoside resistance	aminoglycoside
aadA22	97.2222	792 / 792	BZL001_contig_16	6707..7498	Aminoglycoside resistance	aminoglycoside
aadA23	97.3077	780 / 780	BZL001_contig_16	6707..7486	Aminoglycoside resistance	aminoglycoside
blaTEM-45	98.8904	721 / 861	BZL001_contig_117	1..721	Beta-lactam resistance	beta-lactamase
blaTEM-164	99.1678	721 / 861	BZL001_contig_117	1..721	Beta-lactam resistance	beta-lactamase
blaTEM-47	98.8904	721 / 861	BZL001_contig_117	1..721	Beta-lactam resistance	beta-lactamase
blaTEM-167	98.7517	721 / 861	BZL001_contig_117	1..721	Beta-lactam resistance	beta-lactamase
blaTEM-166	99.1678	721 / 861	BZL001_contig_117	1..721	Beta-lactam resistance	beta-lactamase
blaTEM-48	98.8904	721 / 861	BZL001_contig_117	1..721	Beta-lactam resistance	beta-lactamase
blaTEM-169	99.0251	718 / 858	BZL001_contig_117	1..718	Beta-lactam resistance	beta-lactamase
blaTEM-49	98.7517	721 / 861	BZL001_contig_117	1..721	Beta-lactam resistance	beta-lactamase
blaCTX-M-124	99.4292	876 / 876	BZL001_contig_57	1287..2162	Beta-lactam resistance	beta-lactamase
blaTEM-168	99.4452	721 / 861	BZL001_contig_117	1..721	Beta-lactam resistance	beta-lactamase
blaTEM-201	99.1678	721 / 861	BZL001_contig_117	1..721	Beta-lactam resistance	beta-lactamase
blaTEM-160	99.0291	721 / 861	BZL001_contig_117	1..721	Beta-lactam resistance	beta-lactamase
blaTEM-163	99.0291	721 / 861	BZL001_contig_117	1..721	Beta-lactam resistance	beta-lactamase
blaTEM-43	98.8904	721 / 861	BZL001_contig_117	1..721	Beta-lactam resistance	beta-lactamase
blaTEM-162	98.8904	721 / 861	BZL001_contig_117	1..721	Beta-lactam resistance	beta-lactamase
blaCTX-M-31	99.8858	876 / 876	BZL001_contig_57	1287..2162	Beta-lactam resistance	beta-lactamase
blaCTX-M-35	99.8858	876 / 876	BZL001_contig_57	1287..2162	Beta-lactam resistance	beta-lactamase
blaTEM-154	99.3065	721 / 861	BZL001_contig_117	1..721	Beta-lactam resistance	beta-lactamase
blaCTX-M-131	99.8855	873 / 873	BZL001_contig_57	1287..2159	Beta-lactam resistance	beta-lactamase
blaTEM-57	99.1678	721 / 861	BZL001_contig_117	1..721	Beta-lactam resistance	beta-lactamase
blaTEM-153	99.0291	721 / 861	BZL001_contig_117	1..721	Beta-lactam resistance	beta-lactamase
blaTEM-156	99.4452	721 / 861	BZL001_contig_117	1..721	Beta-lactam resistance	beta-lactamase
blaTEM-155	99.1678	721 / 861	BZL001_contig_117	1..721	Beta-lactam resistance	beta-lactamase
blaTEM-158	98.8904	721 / 861	BZL001_contig_117	1..721	Beta-lactam resistance	beta-lactamase
blaTEM-157	99.1678	721 / 861	BZL001_contig_117	1..721	Beta-lactam resistance	beta-lactamase
blaTEM-159	99.0291	721 / 861	BZL001_contig_117	1..721	Beta-lactam resistance	beta-lactamase
blaTEM-150	99.5839	721 / 861	BZL001_contig_117	1..721	Beta-lactam resistance	beta-lactamase
blaTEM-53	99.0291	721 / 861	BZL001_contig_117	1..721	Beta-lactam resistance	beta-lactamase
blaTEM-54	99.4452	721 / 861	BZL001_contig_117	1..721	Beta-lactam resistance	beta-lactamase
blaTEM-152	98.613	721 / 861	BZL001_contig_117	1..721	Beta-lactam resistance	beta-lactamase
blaTEM-55	99.1678	721 / 861	BZL001_contig_117	1..721	Beta-lactam resistance	beta-lactamase
blaTEM-151	98.613	721 / 861	BZL001_contig_117	1..721	Beta-lactam resistance	beta-lactamase
blaTEM-3	99.0291	721 / 861	BZL001_contig_117	1..721	Beta-lactam resistance	beta-lactamase
blaTEM-6	99.3065	721 / 861	BZL001_contig_117	1..721	Beta-lactam resistance	beta-lactamase
blaCTX-M-43	99.7717	876 / 876	BZL001_contig_57	1287..2162	Beta-lactam resistance	beta-lactamase
blaCTX-M-44	99.8858	876 / 876	BZL001_contig_57	1287..2162	Beta-lactam resistance	beta-lactamase
blaTEM-2	99.1678	721 / 861	BZL001_contig_117	1..721	Beta-lactam resistance	beta-lactamase
blaTEM-187	98.7448	717 / 858	BZL001_contig_117	1..717	Beta-lactam resistance	beta-lactamase
blaTEM-186	99.1678	721 / 861	BZL001_contig_117	1..721	Beta-lactam resistance	beta-lactamase
blaTEM-24	98.7517	721 / 861	BZL001_contig_117	1..721	Beta-lactam resistance	beta-lactamase
blaTEM-189	99.3065	721 / 861	BZL001_contig_117	1..721	Beta-lactam resistance	beta-lactamase
blaTEM-101	98.7517	721 / 861	BZL001_contig_117	1..721	Beta-lactam resistance	beta-lactamase
blaTEM-188	99.0291	721 / 861	BZL001_contig_117	1..721	Beta-lactam resistance	beta-lactamase
blaTEM-28	99.0291	721 / 861	BZL001_contig_117	1..721	Beta-lactam resistance	beta-lactamase
blaTEM-102	98.3356	721 / 861	BZL001_contig_117	1..721	Beta-lactam resistance	beta-lactamase
blaTEM-105	99.1678	721 / 861	BZL001_contig_117	1..721	Beta-lactam resistance	beta-lactamase
blaTEM-29	99.1678	721 / 861	BZL001_contig_117	1..721	Beta-lactam resistance	beta-lactamase
blaTEM-104	99.0291	721 / 861	BZL001_contig_117	1..721	Beta-lactam resistance	beta-lactamase
blaTEM-183	99.4452	721 / 861	BZL001_contig_117	1..721	Beta-lactam resistance	beta-lactamase
blaTEM-20	99.3065	721 / 861	BZL001_contig_117	1..721	Beta-lactam resistance	beta-lactamase
blaTEM-182	98.8904	721 / 861	BZL001_contig_117	1..721	Beta-lactam resistance	beta-lactamase
blaTEM-185	99.0291	721 / 861	BZL001_contig_117	1..721	Beta-lactam resistance	beta-lactamase
blaTEM-21	98.8858	718 / 858	BZL001_contig_117	1..718	Beta-lactam resistance	beta-lactamase
blaTEM-184	98.7517	721 / 861	BZL001_contig_117	1..721	Beta-lactam resistance	beta-lactamase
blaTEM-22	98.8858	718 / 858	BZL001_contig_117	1..718	Beta-lactam resistance	beta-lactamase
blaTEM-1B	99.3065	721 / 861	BZL001_contig_117	1..721	Beta-lactam resistance	beta-lactamase
blaTEM-1C	99.4452	721 / 861	BZL001_contig_117	1..721	Beta-lactam resistance	beta-lactamase
blaTEM-1D	99.1678	721 / 861	BZL001_contig_117	1..721	Beta-lactam resistance	beta-lactamase
blaCTX-M-56	99.8858	876 / 876	BZL001_contig_57	1287..2162	Beta-lactam resistance	beta-lactamase
blaTEM-1A	99.5839	721 / 861	BZL001_contig_117	1..721	Beta-lactam resistance	beta-lactamase
blaTEM-176	99.1678	721 / 861	BZL001_contig_117	1..721	Beta-lactam resistance	beta-lactamase
blaTEM-34	99.1678	721 / 861	BZL001_contig_117	1..721	Beta-lactam resistance	beta-lactamase
blaTEM-211	98.613	721 / 861	BZL001_contig_117	1..721	Beta-lactam resistance	beta-lactamase
blaTEM-178	97.2261	718 / 858	BZL001_contig_117	1..721	Beta-lactam resistance	beta-lactamase
blaTEM-177	98.613	721 / 861	BZL001_contig_117	1..721	Beta-lactam resistance	beta-lactamase
blaTEM-213	99.3036	718 / 858	BZL001_contig_117	1..718	Beta-lactam resistance	beta-lactamase
blaCTX-M-59	99.8858	876 / 876	BZL001_contig_57	1287..2162	Beta-lactam resistance	beta-lactamase
blaTEM-30	99.1678	721 / 861	BZL001_contig_117	1..721	Beta-lactam resistance	beta-lactamase
blaTEM-171	99.4452	721 / 861	BZL001_contig_117	1..721	Beta-lactam resistance	beta-lactamase
blaTEM-33	99.1678	721 / 861	BZL001_contig_117	1..721	Beta-lactam resistance	beta-lactamase
blaTEM-206	99.3065	721 / 861	BZL001_contig_117	1..721	Beta-lactam resistance	beta-lactamase
blaTEM-205	98.7465	718 / 858	BZL001_contig_117	1..718	Beta-lactam resistance	beta-lactamase
blaTEM-208	99.1678	721 / 861	BZL001_contig_117	1..721	Beta-lactam resistance	beta-lactamase
blaTEM-207	99.1678	721 / 861	BZL001_contig_117	1..721	Beta-lactam resistance	beta-lactamase
blaTEM-209	99.3065	721 / 861	BZL001_contig_117	1..721	Beta-lactam resistance	beta-lactamase
blaTEM-121	98.613	721 / 861	BZL001_contig_117	1..721	Beta-lactam resistance	beta-lactamase
blaTEM-120	99.3065	721 / 861	BZL001_contig_117	1..721	Beta-lactam resistance	beta-lactamase
blaTEM-123	98.4743	718 / 858	BZL001_contig_117	1..721	Beta-lactam resistance	beta-lactamase
blaTEM-122	99.1678	721 / 861	BZL001_contig_117	1..721	Beta-lactam resistance	beta-lactamase
blaTEM-125	98.3356	721 / 861	BZL001_contig_117	1..721	Beta-lactam resistance	beta-lactamase
blaTEM-124	98.3356	718 / 858	BZL001_contig_117	1..721	Beta-lactam resistance	beta-lactamase
blaTEM-127	99.1678	721 / 861	BZL001_contig_117	1..721	Beta-lactam resistance	beta-lactamase
blaTEM-126	99.0291	721 / 861	BZL001_contig_117	1..721	Beta-lactam resistance	beta-lactamase
blaTEM-81	99.3065	721 / 861	BZL001_contig_117	1..721	Beta-lactam resistance	beta-lactamase
blaTEM-82	99.3065	721 / 861	BZL001_contig_117	1..721	Beta-lactam resistance	beta-lactamase
blaTEM-83	98.7517	721 / 861	BZL001_contig_117	1..721	Beta-lactam resistance	beta-lactamase
blaTEM-84	99.0291	721 / 861	BZL001_contig_117	1..721	Beta-lactam resistance	beta-lactamase
blaTEM-85	98.7517	721 / 861	BZL001_contig_117	1..721	Beta-lactam resistance	beta-lactamase
blaTEM-86	98.613	721 / 861	BZL001_contig_117	1..721	Beta-lactam resistance	beta-lactamase
blaTEM-87	98.613	721 / 861	BZL001_contig_117	1..721	Beta-lactam resistance	beta-lactamase
blaTEM-88	98.8904	721 / 861	BZL001_contig_117	1..721	Beta-lactam resistance	beta-lactamase
blaCTX-M-76	99.3151	876 / 876	BZL001_contig_57	1287..2162	Beta-lactam resistance	beta-lactamase
blaCTX-M-77	99.0868	876 / 876	BZL001_contig_57	1287..2162	Beta-lactam resistance	beta-lactamase
blaTEM-80	99.1678	721 / 861	BZL001_contig_117	1..721	Beta-lactam resistance	beta-lactamase
blaTEM-198	99.1678	721 / 861	BZL001_contig_117	1..721	Beta-lactam resistance	beta-lactamase
blaTEM-110	99.0291	721 / 861	BZL001_contig_117	1..721	Beta-lactam resistance	beta-lactamase
blaTEM-12	99.0291	721 / 861	BZL001_contig_117	1..721	Beta-lactam resistance	beta-lactamase
blaTEM-197	99.3065	721 / 861	BZL001_contig_117	1..721	Beta-lactam resistance	beta-lactamase
blaTEM-112	99.4452	721 / 861	BZL001_contig_117	1..721	Beta-lactam resistance	beta-lactamase
blaTEM-15	99.1678	721 / 861	BZL001_contig_117	1..721	Beta-lactam resistance	beta-lactamase
blaTEM-199	98.8904	721 / 853	BZL001_contig_117	1..721	Beta-lactam resistance	beta-lactamase
blaTEM-111	98.7517	721 / 861	BZL001_contig_117	1..721	Beta-lactam resistance	beta-lactamase
blaTEM-16	98.8904	721 / 861	BZL001_contig_117	1..721	Beta-lactam resistance	beta-lactamase
blaTEM-114	98.7517	721 / 861	BZL001_contig_117	1..721	Beta-lactam resistance	beta-lactamase
blaTEM-17	98.8904	721 / 861	BZL001_contig_117	1..721	Beta-lactam resistance	beta-lactamase
blaTEM-113	98.7517	721 / 861	BZL001_contig_117	1..721	Beta-lactam resistance	beta-lactamase
blaTEM-116	99.3065	721 / 861	BZL001_contig_117	1..721	Beta-lactam resistance	beta-lactamase
blaTEM-115	99.1678	721 / 861	BZL001_contig_117	1..721	Beta-lactam resistance	beta-lactamase
blaTEM-92	98.8904	721 / 861	BZL001_contig_117	1..721	Beta-lactam resistance	beta-lactamase
blaTEM-190	98.7517	721 / 861	BZL001_contig_117	1..721	Beta-lactam resistance	beta-lactamase
blaTEM-93	99.3065	721 / 861	BZL001_contig_117	1..721	Beta-lactam resistance	beta-lactamase
blaTEM-94	98.7517	721 / 861	BZL001_contig_117	1..721	Beta-lactam resistance	beta-lactamase
blaTEM-95	99.1678	721 / 861	BZL001_contig_117	1..721	Beta-lactam resistance	beta-lactamase
blaTEM-96	99.1678	721 / 861	BZL001_contig_117	1..721	Beta-lactam resistance	beta-lactamase
blaTEM-194	96.6713	721 / 861	BZL001_contig_117	1..721	Beta-lactam resistance	beta-lactamase
blaTEM-97	99.1678	721 / 861	BZL001_contig_117	1..721	Beta-lactam resistance	beta-lactamase
blaTEM-193	97.0874	721 / 861	BZL001_contig_117	1..721	Beta-lactam resistance	beta-lactamase
blaTEM-98	99.4452	721 / 861	BZL001_contig_117	1..721	Beta-lactam resistance	beta-lactamase
blaTEM-10	99.0291	721 / 861	BZL001_contig_117	1..721	Beta-lactam resistance	beta-lactamase
blaTEM-99	99.0291	721 / 861	BZL001_contig_117	1..721	Beta-lactam resistance	beta-lactamase
blaTEM-11	99.0291	721 / 861	BZL001_contig_117	1..721	Beta-lactam resistance	beta-lactamase
blaTEM-195	97.9196	721 / 861	BZL001_contig_117	1..721	Beta-lactam resistance	beta-lactamase
blaTEM-90	99.4452	721 / 861	BZL001_contig_117	1..721	Beta-lactam resistance	beta-lactamase
blaTEM-91	99.0291	721 / 861	BZL001_contig_117	1..721	Beta-lactam resistance	beta-lactamase
blaTEM-107	98.8904	721 / 861	BZL001_contig_117	1..721	Beta-lactam resistance	beta-lactamase
blaTEM-106	99.0291	721 / 861	BZL001_contig_117	1..721	Beta-lactam resistance	beta-lactamase
blaTEM-109	99.0291	721 / 861	BZL001_contig_117	1..721	Beta-lactam resistance	beta-lactamase
blaTEM-108	98.7517	721 / 861	BZL001_contig_117	1..721	Beta-lactam resistance	beta-lactamase
blaTEM-143	99.1678	721 / 861	BZL001_contig_117	1..721	Beta-lactam resistance	beta-lactamase
blaTEM-67	99.0291	721 / 861	BZL001_contig_117	1..721	Beta-lactam resistance	beta-lactamase
blaTEM-142	98.7517	721 / 861	BZL001_contig_117	1..721	Beta-lactam resistance	beta-lactamase
blaTEM-68	98.7517	721 / 861	BZL001_contig_117	1..721	Beta-lactam resistance	beta-lactamase
blaTEM-145	98.8904	721 / 861	BZL001_contig_117	1..721	Beta-lactam resistance	beta-lactamase
blaTEM-144	98.613	721 / 861	BZL001_contig_117	1..721	Beta-lactam resistance	beta-lactamase
blaTEM-147	99.0291	721 / 861	BZL001_contig_117	1..721	Beta-lactam resistance	beta-lactamase
blaTEM-146	99.3065	721 / 861	BZL001_contig_117	1..721	Beta-lactam resistance	beta-lactamase
blaTEM-149	98.613	721 / 861	BZL001_contig_117	1..721	Beta-lactam resistance	beta-lactamase
blaTEM-148	99.1678	721 / 861	BZL001_contig_117	1..721	Beta-lactam resistance	beta-lactamase
blaTEM-60	97.9196	721 / 861	BZL001_contig_117	1..721	Beta-lactam resistance	beta-lactamase
blaTEM-8	98.8904	721 / 861	BZL001_contig_117	1..721	Beta-lactam resistance	beta-lactamase
blaTEM-63	98.7517	721 / 861	BZL001_contig_117	1..721	Beta-lactam resistance	beta-lactamase
blaTEM-141	99.3065	721 / 861	BZL001_contig_117	1..721	Beta-lactam resistance	beta-lactamase
blaCTX-M-95	98.9726	876 / 876	BZL001_contig_57	1287..2162	Beta-lactam resistance	beta-lactamase
blaCTX-M-97	99.8858	876 / 876	BZL001_contig_57	1287..2162	Beta-lactam resistance	beta-lactamase
blaTEM-139	99.0291	721 / 861	BZL001_contig_117	1..721	Beta-lactam resistance	beta-lactamase
blaCTX-M-92	99.8858	876 / 876	BZL001_contig_57	1287..2162	Beta-lactam resistance	beta-lactamase
blaTEM-132	98.8904	721 / 861	BZL001_contig_117	1..721	Beta-lactam resistance	beta-lactamase
blaTEM-78	98.7517	721 / 861	BZL001_contig_117	1..721	Beta-lactam resistance	beta-lactamase
blaTEM-79	99.3065	721 / 861	BZL001_contig_117	1..721	Beta-lactam resistance	beta-lactamase
blaTEM-131	98.613	721 / 861	BZL001_contig_117	1..721	Beta-lactam resistance	beta-lactamase
blaTEM-134	98.8904	721 / 861	BZL001_contig_117	1..721	Beta-lactam resistance	beta-lactamase
blaTEM-133	99.0291	721 / 861	BZL001_contig_117	1..721	Beta-lactam resistance	beta-lactamase
blaCTX-M-2	100	876 / 876	BZL001_contig_57	1287..2162	Beta-lactam resistance	beta-lactamase
blaTEM-136	98.7517	721 / 861	BZL001_contig_117	1..721	Beta-lactam resistance	beta-lactamase
blaTEM-135	99.1678	721 / 861	BZL001_contig_117	1..721	Beta-lactam resistance	beta-lactamase
blaCTX-M-4	98.2896	876 / 876	BZL001_contig_57	1287..2162	Beta-lactam resistance	beta-lactamase
blaTEM-138	98.8904	721 / 861	BZL001_contig_117	1..721	Beta-lactam resistance	beta-lactamase
blaTEM-137	98.7517	721 / 861	BZL001_contig_117	1..721	Beta-lactam resistance	beta-lactamase
blaCTX-M-6	98.4018	876 / 876	BZL001_contig_57	1287..2162	Beta-lactam resistance	beta-lactamase
blaTEM-70	99.1678	721 / 861	BZL001_contig_117	1..721	Beta-lactam resistance	beta-lactamase
blaCTX-M-5	99.2009	876 / 876	BZL001_contig_57	1287..2162	Beta-lactam resistance	beta-lactamase
blaTEM-71	99.0291	721 / 861	BZL001_contig_117	1..721	Beta-lactam resistance	beta-lactamase
blaTEM-72	98.8904	721 / 861	BZL001_contig_117	1..721	Beta-lactam resistance	beta-lactamase
blaTEM-76	99.1678	721 / 861	BZL001_contig_117	1..721	Beta-lactam resistance	beta-lactamase
blaTEM-130	98.8904	721 / 861	BZL001_contig_117	1..721	Beta-lactam resistance	beta-lactamase
blaTEM-77	99.0291	721 / 861	BZL001_contig_117	1..721	Beta-lactam resistance	beta-lactamase
blaCTX-M-20	99.8858	876 / 876	BZL001_contig_57	1287..2162	Beta-lactam resistance	beta-lactamase
blaTEM-52C	99.1678	721 / 861	BZL001_contig_117	1..721	Beta-lactam resistance	beta-lactamase
blaTEM-52B	99.0291	721 / 861	BZL001_contig_117	1..721	Beta-lactam resistance	beta-lactamase
blaTEM-129	99.1678	721 / 861	BZL001_contig_117	1..721	Beta-lactam resistance	beta-lactamase
blaTEM-128	99.0291	721 / 861	BZL001_contig_117	1..721	Beta-lactam resistance	beta-lactamase
floR	97.7759	1214 / 1215	BZL001_contig_162	99..1312	Phenicol resistance	phenicol
sul3	99.5244	841 / 852	BZL001_contig_42	379..1219	Sulphonamide resistance	sulphonamide
sul1	100	927 / 927	BZL001_contig_42	293..1219	Sulphonamide resistance	sulphonamide
tet(A)	100	1200 / 1200	BZL001_contig_63	24485..25684	Tetracycline resistance	tetracycline
dfrA12	96.1353	414 / 498	BZL001_contig_190	423..836	Trimethoprim resistance	trimethoprim

## Sheet: BZL002
Gene	% Identity	Query / HSP Length	Contig	Position in contig	Predicted phenotype	Function
blaTEM-1B	100	861 / 861	BZL002__contig_19	4418..5278	Beta-lactam resistance	beta-lactamase
blaTEM-1A	99.6516	861 / 861	BZL002__contig_19	4418..5278	Beta-lactam resistance	beta-lactamase
blaTEM-190	99.0708	861 / 861	BZL002__contig_19	4418..5278	Beta-lactam resistance	beta-lactamase
blaTEM-1D	99.4193	861 / 861	BZL002__contig_19	4418..5278	Beta-lactam resistance	beta-lactamase
blaTEM-1C	99.7677	861 / 861	BZL002__contig_19	4418..5278	Beta-lactam resistance	beta-lactamase
blaTEM-197	99.3031	861 / 861	BZL002__contig_19	4418..5278	Beta-lactam resistance	beta-lactamase
blaTEM-111	99.0708	861 / 861	BZL002__contig_19	4418..5278	Beta-lactam resistance	beta-lactamase
blaTEM-199	98.9449	853 / 853	BZL002__contig_19	4426..5278	Beta-lactam resistance	beta-lactamase
blaTEM-198	99.8839	861 / 861	BZL002__contig_19	4418..5278	Beta-lactam resistance	beta-lactamase
blaTEM-110	99.187	861 / 861	BZL002__contig_19	4418..5278	Beta-lactam resistance	beta-lactamase
blaTEM-193	97.6771	861 / 861	BZL002__contig_19	4418..5278	Beta-lactam resistance	beta-lactamase
blaTEM-195	98.374	861 / 861	BZL002__contig_19	4418..5278	Beta-lactam resistance	beta-lactamase
blaTEM-194	97.3287	861 / 861	BZL002__contig_19	4418..5278	Beta-lactam resistance	beta-lactamase
blaTEM-12	99.3031	861 / 861	BZL002__contig_19	4418..5278	Beta-lactam resistance	beta-lactamase
blaTEM-116	99.4193	861 / 861	BZL002__contig_19	4418..5278	Beta-lactam resistance	beta-lactamase
blaTEM-99	99.6483	853 / 861	BZL002__contig_19	4426..5278	Beta-lactam resistance	beta-lactamase
blaTEM-11	99.187	861 / 861	BZL002__contig_19	4418..5278	Beta-lactam resistance	beta-lactamase
blaTEM-10	99.7677	861 / 861	BZL002__contig_19	4418..5278	Beta-lactam resistance	beta-lactamase
blaTEM-98	99.5311	853 / 861	BZL002__contig_19	4426..5278	Beta-lactam resistance	beta-lactamase
blaTEM-97	99.5311	853 / 861	BZL002__contig_19	4426..5278	Beta-lactam resistance	beta-lactamase
blaTEM-16	99.0708	861 / 861	BZL002__contig_19	4418..5278	Beta-lactam resistance	beta-lactamase
blaTEM-113	98.8386	861 / 861	BZL002__contig_19	4418..5278	Beta-lactam resistance	beta-lactamase
blaTEM-15	99.7677	861 / 861	BZL002__contig_19	4418..5278	Beta-lactam resistance	beta-lactamase
blaTEM-112	99.4193	861 / 861	BZL002__contig_19	4418..5278	Beta-lactam resistance	beta-lactamase
blaTEM-115	99.3031	861 / 861	BZL002__contig_19	4418..5278	Beta-lactam resistance	beta-lactamase
blaTEM-114	98.9547	861 / 861	BZL002__contig_19	4418..5278	Beta-lactam resistance	beta-lactamase
blaTEM-17	99.0708	861 / 861	BZL002__contig_19	4418..5278	Beta-lactam resistance	beta-lactamase
blaTEM-186	99.8839	861 / 861	BZL002__contig_19	4418..5278	Beta-lactam resistance	beta-lactamase
blaTEM-185	99.3031	861 / 861	BZL002__contig_19	4418..5278	Beta-lactam resistance	beta-lactamase
blaTEM-188	99.0708	861 / 861	BZL002__contig_19	4418..5278	Beta-lactam resistance	beta-lactamase
blaTEM-187	98.9498	857 / 858	BZL002__contig_19	4418..5274	Beta-lactam resistance	beta-lactamase
blaTEM-30	99.8839	861 / 861	BZL002__contig_19	4418..5278	Beta-lactam resistance	beta-lactamase
blaTEM-182	99.6516	861 / 861	BZL002__contig_19	4418..5278	Beta-lactam resistance	beta-lactamase
blaTEM-184	98.9547	861 / 861	BZL002__contig_19	4418..5278	Beta-lactam resistance	beta-lactamase
blaTEM-183	99.5354	861 / 861	BZL002__contig_19	4418..5278	Beta-lactam resistance	beta-lactamase
blaTEM-106	99.7677	861 / 861	BZL002__contig_19	4418..5278	Beta-lactam resistance	beta-lactamase
blaTEM-105	99.8839	861 / 861	BZL002__contig_19	4418..5278	Beta-lactam resistance	beta-lactamase
blaTEM-22	98.951	858 / 858	BZL002__contig_19	4418..5275	Beta-lactam resistance	beta-lactamase
blaTEM-108	99.4138	853 / 861	BZL002__contig_19	4426..5278	Beta-lactam resistance	beta-lactamase
blaTEM-21	98.951	858 / 858	BZL002__contig_19	4418..5275	Beta-lactam resistance	beta-lactamase
blaTEM-107	99.5354	861 / 861	BZL002__contig_19	4418..5278	Beta-lactam resistance	beta-lactamase
blaTEM-20	99.5354	861 / 861	BZL002__contig_19	4418..5278	Beta-lactam resistance	beta-lactamase
blaTEM-102	98.8386	861 / 861	BZL002__contig_19	4418..5278	Beta-lactam resistance	beta-lactamase
blaTEM-189	99.4193	861 / 861	BZL002__contig_19	4418..5278	Beta-lactam resistance	beta-lactamase
blaTEM-101	98.8386	861 / 861	BZL002__contig_19	4418..5278	Beta-lactam resistance	beta-lactamase
blaTEM-104	99.7677	861 / 861	BZL002__contig_19	4418..5278	Beta-lactam resistance	beta-lactamase
blaTEM-24	98.9547	861 / 861	BZL002__contig_19	4418..5278	Beta-lactam resistance	beta-lactamase
blaTEM-29	99.7677	861 / 861	BZL002__contig_19	4418..5278	Beta-lactam resistance	beta-lactamase
blaTEM-28	99.7677	861 / 861	BZL002__contig_19	4418..5278	Beta-lactam resistance	beta-lactamase
blaTEM-109	99.5354	861 / 861	BZL002__contig_19	4418..5278	Beta-lactam resistance	beta-lactamase
blaTEM-52C	99.4193	861 / 861	BZL002__contig_19	4418..5278	Beta-lactam resistance	beta-lactamase
blaTEM-52B	99.6516	861 / 861	BZL002__contig_19	4418..5278	Beta-lactam resistance	beta-lactamase
blaTEM-81	99.4193	861 / 861	BZL002__contig_19	4418..5278	Beta-lactam resistance	beta-lactamase
blaTEM-131	98.8386	861 / 861	BZL002__contig_19	4418..5278	Beta-lactam resistance	beta-lactamase
blaTEM-80	99.3031	861 / 861	BZL002__contig_19	4418..5278	Beta-lactam resistance	beta-lactamase
blaTEM-130	98.9547	861 / 861	BZL002__contig_19	4418..5278	Beta-lactam resistance	beta-lactamase
blaTEM-133	99.187	861 / 861	BZL002__contig_19	4418..5278	Beta-lactam resistance	beta-lactamase
blaTEM-132	99.6516	861 / 861	BZL002__contig_19	4418..5278	Beta-lactam resistance	beta-lactamase
blaTEM-85	98.9547	861 / 861	BZL002__contig_19	4418..5278	Beta-lactam resistance	beta-lactamase
blaTEM-84	99.3031	861 / 861	BZL002__contig_19	4418..5278	Beta-lactam resistance	beta-lactamase
blaTEM-83	99.0708	861 / 861	BZL002__contig_19	4418..5278	Beta-lactam resistance	beta-lactamase
blaTEM-82	99.4193	861 / 861	BZL002__contig_19	4418..5278	Beta-lactam resistance	beta-lactamase
blaTEM-139	99.0708	861 / 861	BZL002__contig_19	4418..5278	Beta-lactam resistance	beta-lactamase
blaTEM-78	99.0708	861 / 861	BZL002__contig_19	4418..5278	Beta-lactam resistance	beta-lactamase
blaTEM-77	99.7677	861 / 861	BZL002__contig_19	4418..5278	Beta-lactam resistance	beta-lactamase
blaTEM-138	99.0708	861 / 861	BZL002__contig_19	4418..5278	Beta-lactam resistance	beta-lactamase
blaTEM-76	99.8839	861 / 861	BZL002__contig_19	4418..5278	Beta-lactam resistance	beta-lactamase
blaTEM-135	99.7677	861 / 861	BZL002__contig_19	4418..5278	Beta-lactam resistance	beta-lactamase
blaTEM-134	98.9547	861 / 861	BZL002__contig_19	4418..5278	Beta-lactam resistance	beta-lactamase
blaTEM-137	99.0708	861 / 861	BZL002__contig_19	4418..5278	Beta-lactam resistance	beta-lactamase
blaTEM-79	99.7677	861 / 861	BZL002__contig_19	4418..5278	Beta-lactam resistance	beta-lactamase
blaTEM-136	99.4193	861 / 861	BZL002__contig_19	4418..5278	Beta-lactam resistance	beta-lactamase
blaTEM-120	99.3031	861 / 861	BZL002__contig_19	4418..5278	Beta-lactam resistance	beta-lactamase
blaTEM-92	98.9547	861 / 861	BZL002__contig_19	4418..5278	Beta-lactam resistance	beta-lactamase
blaTEM-91	99.4193	861 / 861	BZL002__contig_19	4418..5278	Beta-lactam resistance	beta-lactamase
blaTEM-122	99.7677	861 / 861	BZL002__contig_19	4418..5278	Beta-lactam resistance	beta-lactamase
blaTEM-90	99.5354	861 / 861	BZL002__contig_19	4418..5278	Beta-lactam resistance	beta-lactamase
blaTEM-121	98.8386	861 / 861	BZL002__contig_19	4418..5278	Beta-lactam resistance	beta-lactamase
blaTEM-96	99.5354	861 / 861	BZL002__contig_19	4418..5278	Beta-lactam resistance	beta-lactamase
blaTEM-95	99.8839	861 / 861	BZL002__contig_19	4418..5278	Beta-lactam resistance	beta-lactamase
blaTEM-94	98.8386	861 / 861	BZL002__contig_19	4418..5278	Beta-lactam resistance	beta-lactamase
blaTEM-93	99.3031	861 / 861	BZL002__contig_19	4418..5278	Beta-lactam resistance	beta-lactamase
blaTEM-128	99.3031	861 / 861	BZL002__contig_19	4418..5278	Beta-lactam resistance	beta-lactamase
blaTEM-127	99.8839	861 / 861	BZL002__contig_19	4418..5278	Beta-lactam resistance	beta-lactamase
blaTEM-88	99.5354	861 / 861	BZL002__contig_19	4418..5278	Beta-lactam resistance	beta-lactamase
blaTEM-87	98.8386	861 / 861	BZL002__contig_19	4418..5278	Beta-lactam resistance	beta-lactamase
blaTEM-129	99.187	861 / 861	BZL002__contig_19	4418..5278	Beta-lactam resistance	beta-lactamase
blaTEM-86	98.8386	861 / 861	BZL002__contig_19	4418..5278	Beta-lactam resistance	beta-lactamase
blaTEM-124	99.0708	858 / 858	BZL002__contig_19	4418..5278	Beta-lactam resistance	beta-lactamase
blaTEM-123	98.6063	858 / 858	BZL002__contig_19	4418..5278	Beta-lactam resistance	beta-lactamase
blaTEM-126	99.7677	861 / 861	BZL002__contig_19	4418..5278	Beta-lactam resistance	beta-lactamase
blaTEM-125	98.6063	861 / 861	BZL002__contig_19	4418..5278	Beta-lactam resistance	beta-lactamase
blaTEM-153	99.4193	861 / 861	BZL002__contig_19	4418..5278	Beta-lactam resistance	beta-lactamase
blaTEM-152	98.9547	861 / 861	BZL002__contig_19	4418..5278	Beta-lactam resistance	beta-lactamase
blaTEM-155	99.3031	861 / 861	BZL002__contig_19	4418..5278	Beta-lactam resistance	beta-lactamase
blaTEM-154	99.4193	861 / 861	BZL002__contig_19	4418..5278	Beta-lactam resistance	beta-lactamase
blaTEM-63	98.9547	861 / 861	BZL002__contig_19	4418..5278	Beta-lactam resistance	beta-lactamase
blaTEM-151	98.9547	861 / 861	BZL002__contig_19	4418..5278	Beta-lactam resistance	beta-lactamase
blaTEM-150	99.5354	861 / 861	BZL002__contig_19	4418..5278	Beta-lactam resistance	beta-lactamase
blaTEM-60	98.2578	861 / 861	BZL002__contig_19	4418..5278	Beta-lactam resistance	beta-lactamase
blaTEM-55	99.7677	861 / 861	BZL002__contig_19	4418..5278	Beta-lactam resistance	beta-lactamase
blaTEM-54	99.5354	861 / 861	BZL002__contig_19	4418..5278	Beta-lactam resistance	beta-lactamase
blaTEM-53	99.187	861 / 861	BZL002__contig_19	4418..5278	Beta-lactam resistance	beta-lactamase
blaTEM-157	99.187	861 / 861	BZL002__contig_19	4418..5278	Beta-lactam resistance	beta-lactamase
blaTEM-156	99.5354	861 / 861	BZL002__contig_19	4418..5278	Beta-lactam resistance	beta-lactamase
blaTEM-159	99.187	861 / 861	BZL002__contig_19	4418..5278	Beta-lactam resistance	beta-lactamase
blaTEM-57	99.7677	861 / 861	BZL002__contig_19	4418..5278	Beta-lactam resistance	beta-lactamase
blaTEM-158	99.6516	861 / 861	BZL002__contig_19	4418..5278	Beta-lactam resistance	beta-lactamase
blaTEM-70	99.8839	861 / 861	BZL002__contig_19	4418..5278	Beta-lactam resistance	beta-lactamase
blaTEM-142	98.9547	861 / 861	BZL002__contig_19	4418..5278	Beta-lactam resistance	beta-lactamase
blaTEM-141	99.7677	861 / 861	BZL002__contig_19	4418..5278	Beta-lactam resistance	beta-lactamase
blaTEM-144	99.4193	861 / 861	BZL002__contig_19	4418..5278	Beta-lactam resistance	beta-lactamase
blaTEM-143	99.8839	861 / 861	BZL002__contig_19	4418..5278	Beta-lactam resistance	beta-lactamase
blaTEM-72	98.9547	861 / 861	BZL002__contig_19	4418..5278	Beta-lactam resistance	beta-lactamase
blaTEM-71	99.187	861 / 861	BZL002__contig_19	4418..5278	Beta-lactam resistance	beta-lactamase
blaTEM-67	99.0708	861 / 861	BZL002__contig_19	4418..5278	Beta-lactam resistance	beta-lactamase
blaTEM-149	98.9547	861 / 861	BZL002__contig_19	4418..5278	Beta-lactam resistance	beta-lactamase
blaTEM-146	99.4193	861 / 861	BZL002__contig_19	4418..5278	Beta-lactam resistance	beta-lactamase
blaTEM-145	99.4193	861 / 861	BZL002__contig_19	4418..5278	Beta-lactam resistance	beta-lactamase
blaTEM-148	99.8839	861 / 861	BZL002__contig_19	4418..5278	Beta-lactam resistance	beta-lactamase
blaTEM-147	99.6516	861 / 861	BZL002__contig_19	4418..5278	Beta-lactam resistance	beta-lactamase
blaTEM-68	99.187	861 / 861	BZL002__contig_19	4418..5278	Beta-lactam resistance	beta-lactamase
blaTEM-177	98.7224	861 / 861	BZL002__contig_19	4418..5278	Beta-lactam resistance	beta-lactamase
blaTEM-176	99.8839	861 / 861	BZL002__contig_19	4418..5278	Beta-lactam resistance	beta-lactamase
blaTEM-171	99.5354	861 / 861	BZL002__contig_19	4418..5278	Beta-lactam resistance	beta-lactamase
blaTEM-34	99.8839	861 / 861	BZL002__contig_19	4418..5278	Beta-lactam resistance	beta-lactamase
blaTEM-33	99.8839	861 / 861	BZL002__contig_19	4418..5278	Beta-lactam resistance	beta-lactamase
blaTEM-211	98.7224	861 / 861	BZL002__contig_19	4418..5278	Beta-lactam resistance	beta-lactamase
blaTEM-178	97.3318	858 / 858	BZL002__contig_19	4418..5278	Beta-lactam resistance	beta-lactamase
blaTEM-213	99.3007	858 / 858	BZL002__contig_19	4418..5275	Beta-lactam resistance	beta-lactamase
blaTEM-164	99.7677	861 / 861	BZL002__contig_19	4418..5278	Beta-lactam resistance	beta-lactamase
blaTEM-163	99.6516	861 / 861	BZL002__contig_19	4418..5278	Beta-lactam resistance	beta-lactamase
blaTEM-166	99.8839	861 / 861	BZL002__contig_19	4418..5278	Beta-lactam resistance	beta-lactamase
blaTEM-160	99.187	861 / 861	BZL002__contig_19	4418..5278	Beta-lactam resistance	beta-lactamase
blaTEM-162	98.7224	861 / 861	BZL002__contig_19	4418..5278	Beta-lactam resistance	beta-lactamase
blaTEM-45	99.187	861 / 861	BZL002__contig_19	4418..5278	Beta-lactam resistance	beta-lactamase
blaTEM-205	98.8345	858 / 858	BZL002__contig_19	4418..5275	Beta-lactam resistance	beta-lactamase
blaTEM-207	99.8839	861 / 861	BZL002__contig_19	4418..5278	Beta-lactam resistance	beta-lactamase
blaTEM-43	99.5354	861 / 861	BZL002__contig_19	4418..5278	Beta-lactam resistance	beta-lactamase
blaTEM-206	99.8839	861 / 861	BZL002__contig_19	4418..5278	Beta-lactam resistance	beta-lactamase
blaTEM-201	99.7677	861 / 861	BZL002__contig_19	4418..5278	Beta-lactam resistance	beta-lactamase
blaTEM-168	99.5354	861 / 861	BZL002__contig_19	4418..5278	Beta-lactam resistance	beta-lactamase
blaTEM-49	98.8386	861 / 861	BZL002__contig_19	4418..5278	Beta-lactam resistance	beta-lactamase
blaTEM-48	98.9547	861 / 861	BZL002__contig_19	4418..5278	Beta-lactam resistance	beta-lactamase
blaTEM-167	98.8386	861 / 861	BZL002__contig_19	4418..5278	Beta-lactam resistance	beta-lactamase
blaTEM-47	99.3031	861 / 861	BZL002__contig_19	4418..5278	Beta-lactam resistance	beta-lactamase
blaTEM-169	99.6503	858 / 858	BZL002__contig_19	4418..5275	Beta-lactam resistance	beta-lactamase
blaTEM-3	99.0708	861 / 861	BZL002__contig_19	4418..5278	Beta-lactam resistance	beta-lactamase
blaTEM-2	99.3031	861 / 861	BZL002__contig_19	4418..5278	Beta-lactam resistance	beta-lactamase
blaTEM-209	99.7677	861 / 861	BZL002__contig_19	4418..5278	Beta-lactam resistance	beta-lactamase
blaTEM-208	99.8839	861 / 861	BZL002__contig_19	4418..5278	Beta-lactam resistance	beta-lactamase
blaTEM-8	98.9547	861 / 861	BZL002__contig_19	4418..5278	Beta-lactam resistance	beta-lactamase
blaTEM-6	99.4193	861 / 861	BZL002__contig_19	4418..5278	Beta-lactam resistance	beta-lactamase

## Sheet: CAN001
Gene	% Identity	Query / HSP Length	Contig	Position in contig	Predicted phenotype	Function
blaCMY-40	96.7714	1146 / 1146	CAN001__contig_5	68992..70137	Beta-lactam resistance	beta-lactamase
blaCMY-42	99.8255	1146 / 1146	CAN001__contig_5	68992..70137	Beta-lactam resistance	beta-lactamase
blaCMY-43	99.9127	1146 / 1146	CAN001__contig_5	68992..70137	Beta-lactam resistance	beta-lactamase
blaCMY-44	98.9529	1134 / 1134	CAN001__contig_5	68992..70137	Beta-lactam resistance	beta-lactamase
blaCMY-45	99.651	1146 / 1146	CAN001__contig_5	68992..70137	Beta-lactam resistance	beta-lactamase
blaCMY-5	99.8255	1146 / 1146	CAN001__contig_5	68992..70137	Beta-lactam resistance	beta-lactamase
blaCMY-46	97.5567	1146 / 1146	CAN001__contig_5	68992..70137	Beta-lactam resistance	beta-lactamase
blaCMY-4	99.9127	1146 / 1146	CAN001__contig_5	68992..70137	Beta-lactam resistance	beta-lactamase
blaCMY-3	99.825	1143 / 1143	CAN001__contig_5	68995..70137	Beta-lactam resistance	beta-lactamase
blaCMY-2	100	1146 / 1146	CAN001__contig_5	68992..70137	Beta-lactam resistance	beta-lactamase
blaCMY-49	97.2949	1146 / 1146	CAN001__contig_5	68992..70137	Beta-lactam resistance	beta-lactamase
blaCMY-7	99.9127	1146 / 1146	CAN001__contig_5	68992..70137	Beta-lactam resistance	beta-lactamase
blaCMY-6	99.9127	1146 / 1146	CAN001__contig_5	68992..70137	Beta-lactam resistance	beta-lactamase
blaCMY-71	97.4695	1146 / 1146	CAN001__contig_5	68992..70137	Beta-lactam resistance	beta-lactamase
blaCMY-73	97.2949	1146 / 1146	CAN001__contig_5	68992..70137	Beta-lactam resistance	beta-lactamase
blaCMY-30	99.9125	1143 / 1143	CAN001__contig_5	68995..70137	Beta-lactam resistance	beta-lactamase
blaCMY-31	99.9127	1146 / 1146	CAN001__contig_5	68992..70137	Beta-lactam resistance	beta-lactamase
blaCMY-32	99.9127	1146 / 1146	CAN001__contig_5	68992..70137	Beta-lactam resistance	beta-lactamase
blaCMY-76	95.0262	1146 / 1146	CAN001__contig_5	68992..70137	Beta-lactam resistance	beta-lactamase
blaCMY-33	99.4764	1140 / 1140	CAN001__contig_5	68992..70137	Beta-lactam resistance	beta-lactamase
blaCMY-77	97.2077	1146 / 1146	CAN001__contig_5	68992..70137	Beta-lactam resistance	beta-lactamase
blaCMY-34	99.7382	1146 / 1146	CAN001__contig_5	68992..70137	Beta-lactam resistance	beta-lactamase
blaCMY-35	98.8656	1146 / 1146	CAN001__contig_5	68992..70137	Beta-lactam resistance	beta-lactamase
blaCMY-36	99.3892	1146 / 1146	CAN001__contig_5	68992..70137	Beta-lactam resistance	beta-lactamase
blaCMY-37	97.3822	1146 / 1146	CAN001__contig_5	68992..70137	Beta-lactam resistance	beta-lactamase
blaCMY-38	99.7382	1146 / 1146	CAN001__contig_5	68992..70137	Beta-lactam resistance	beta-lactamase
blaCMY-39	97.2949	1146 / 1146	CAN001__contig_5	68992..70137	Beta-lactam resistance	beta-lactamase
blaBIL-1	99.1274	1146 / 1146	CAN001__contig_5	68992..70137	Beta-lactam resistance	beta-lactamase
blaCMY-80	97.3822	1146 / 1146	CAN001__contig_5	68992..70137	Beta-lactam resistance	beta-lactamase
blaCMY-60	99.9127	1146 / 1146	CAN001__contig_5	68992..70137	Beta-lactam resistance	beta-lactamase
blaCMY-61	99.912	1137 / 1143	CAN001__contig_5	68992..70127	Beta-lactam resistance	beta-lactamase
blaCMY-62	99.9127	1146 / 1146	CAN001__contig_5	68992..70137	Beta-lactam resistance	beta-lactamase
blaCMY-63	97.2949	1146 / 1146	CAN001__contig_5	68992..70137	Beta-lactam resistance	beta-lactamase
blaCMY-20	99.4751	1143 / 1143	CAN001__contig_5	68992..70134	Beta-lactam resistance	beta-lactamase
blaCMY-64	97.2949	1146 / 1146	CAN001__contig_5	68992..70137	Beta-lactam resistance	beta-lactamase
blaCMY-21	99.8255	1146 / 1146	CAN001__contig_5	68992..70137	Beta-lactam resistance	beta-lactamase
blaCMY-22	99.8255	1146 / 1146	CAN001__contig_5	68992..70137	Beta-lactam resistance	beta-lactamase
blaCMY-23	99.9127	1146 / 1146	CAN001__contig_5	68992..70137	Beta-lactam resistance	beta-lactamase
blaCMY-24	99.9127	1146 / 1146	CAN001__contig_5	68992..70137	Beta-lactam resistance	beta-lactamase
blaCMY-69	99.9127	1146 / 1146	CAN001__contig_5	68992..70137	Beta-lactam resistance	beta-lactamase
blaCMY-25	99.651	1146 / 1146	CAN001__contig_5	68992..70137	Beta-lactam resistance	beta-lactamase
blaCMY-26	97.1204	1146 / 1146	CAN001__contig_5	68992..70137	Beta-lactam resistance	beta-lactamase
blaCMY-27	99.9127	1146 / 1146	CAN001__contig_5	68992..70137	Beta-lactam resistance	beta-lactamase
blaCMY-28	99.8255	1146 / 1146	CAN001__contig_5	68992..70137	Beta-lactam resistance	beta-lactamase
blaCMY-29	99.825	1143 / 1143	CAN001__contig_5	68995..70137	Beta-lactam resistance	beta-lactamase
blaLAT-1	99.2147	1146 / 1146	CAN001__contig_5	68992..70137	Beta-lactam resistance	beta-lactamase
blaCMY-104	96.4223	1146 / 1146	CAN001__contig_5	68992..70137	Beta-lactam resistance	beta-lactamase
blaCMY-94	99.9127	1146 / 1146	CAN001__contig_5	68992..70137	Beta-lactam resistance	beta-lactamase
blaCMY-95	99.8255	1146 / 1146	CAN001__contig_5	68992..70137	Beta-lactam resistance	beta-lactamase
blaCMY-53	99.3892	1146 / 1146	CAN001__contig_5	68992..70137	Beta-lactam resistance	beta-lactamase
blaCMY-54	99.4792	1152 / 1152	CAN001__contig_5	68992..70137	Beta-lactam resistance	beta-lactamase
blaCMY-55	99.8255	1146 / 1146	CAN001__contig_5	68992..70137	Beta-lactam resistance	beta-lactamase
blaCMY-99	99.7382	1146 / 1146	CAN001__contig_5	68992..70137	Beta-lactam resistance	beta-lactamase
blaCMY-56	99.9127	1146 / 1146	CAN001__contig_5	68992..70137	Beta-lactam resistance	beta-lactamase
blaCMY-12	99.65	1143 / 1143	CAN001__contig_5	68995..70137	Beta-lactam resistance	beta-lactamase
blaCMY-57	99.9127	1146 / 1146	CAN001__contig_5	68992..70137	Beta-lactam resistance	beta-lactamase
blaCMY-13	97.5567	1146 / 1146	CAN001__contig_5	68992..70137	Beta-lactam resistance	beta-lactamase
blaCMY-58	99.9127	1146 / 1146	CAN001__contig_5	68992..70137	Beta-lactam resistance	beta-lactamase
blaCMY-14	99.8255	1146 / 1146	CAN001__contig_5	68992..70137	Beta-lactam resistance	beta-lactamase
blaCMY-59	99.9127	1146 / 1146	CAN001__contig_5	68992..70137	Beta-lactam resistance	beta-lactamase
blaCMY-15	99.8255	1146 / 1146	CAN001__contig_5	68992..70137	Beta-lactam resistance	beta-lactamase
blaCMY-16	99.8255	1146 / 1146	CAN001__contig_5	68992..70137	Beta-lactam resistance	beta-lactamase
blaCMY-17	99.9127	1146 / 1146	CAN001__contig_5	68992..70137	Beta-lactam resistance	beta-lactamase
blaCMY-18	99.4792	1152 / 1152	CAN001__contig_5	68992..70137	Beta-lactam resistance	beta-lactamase

## Sheet: CAN002
Gene	% Identity	Query / HSP Length	Contig	Position in contig	Predicted phenotype	Function

## Sheet: CAN003
Gene	% Identity	Query / HSP Length	Contig	Position in contig	Predicted phenotype	Function

## Sheet: CAN004
Gene	% Identity	Query / HSP Length	Contig	Position in contig	Predicted phenotype	Function

## Sheet: CAN005
Gene	% Identity	Query / HSP Length	Contig	Position in contig	Predicted phenotype	Function

## Sheet: CAN006
Gene	% Identity	Query / HSP Length	Contig	Position in contig	Predicted phenotype	Function

## Sheet: CAN007
Gene	% Identity	Query / HSP Length	Contig	Position in contig	Predicted phenotype	Function

## Sheet: CAN008
Gene	% Identity	Query / HSP Length	Contig	Position in contig	Predicted phenotype	Function
blaBIL-1	99.1274	1146 / 1146	CAN008__contig_21	75894..77039	Beta-lactam resistance	beta-lactamase
blaCMY-49	97.2949	1146 / 1146	CAN008__contig_21	75894..77039	Beta-lactam resistance	beta-lactamase
blaCMY-46	97.5567	1146 / 1146	CAN008__contig_21	75894..77039	Beta-lactam resistance	beta-lactamase
blaCMY-44	98.9529	1134 / 1134	CAN008__contig_21	75894..77039	Beta-lactam resistance	beta-lactamase
blaCMY-45	99.651	1146 / 1146	CAN008__contig_21	75894..77039	Beta-lactam resistance	beta-lactamase
blaCMY-42	99.8255	1146 / 1146	CAN008__contig_21	75894..77039	Beta-lactam resistance	beta-lactamase
blaCMY-43	99.9127	1146 / 1146	CAN008__contig_21	75894..77039	Beta-lactam resistance	beta-lactamase
blaCMY-40	96.7714	1146 / 1146	CAN008__contig_21	75894..77039	Beta-lactam resistance	beta-lactamase
blaCMY-80	97.3822	1146 / 1146	CAN008__contig_21	75894..77039	Beta-lactam resistance	beta-lactamase
blaCMY-17	99.9127	1146 / 1146	CAN008__contig_21	75894..77039	Beta-lactam resistance	beta-lactamase
blaCMY-18	99.4792	1152 / 1152	CAN008__contig_21	75894..77039	Beta-lactam resistance	beta-lactamase
blaCMY-59	99.9127	1146 / 1146	CAN008__contig_21	75894..77039	Beta-lactam resistance	beta-lactamase
blaCMY-15	99.8255	1146 / 1146	CAN008__contig_21	75894..77039	Beta-lactam resistance	beta-lactamase
blaCMY-16	99.8255	1146 / 1146	CAN008__contig_21	75894..77039	Beta-lactam resistance	beta-lactamase
blaCMY-57	99.9127	1146 / 1146	CAN008__contig_21	75894..77039	Beta-lactam resistance	beta-lactamase
blaCMY-13	97.5567	1146 / 1146	CAN008__contig_21	75894..77039	Beta-lactam resistance	beta-lactamase
blaCMY-58	99.9127	1146 / 1146	CAN008__contig_21	75894..77039	Beta-lactam resistance	beta-lactamase
blaCMY-14	99.8255	1146 / 1146	CAN008__contig_21	75894..77039	Beta-lactam resistance	beta-lactamase
blaCMY-55	99.8255	1146 / 1146	CAN008__contig_21	75894..77039	Beta-lactam resistance	beta-lactamase
blaCMY-99	99.7382	1146 / 1146	CAN008__contig_21	75894..77039	Beta-lactam resistance	beta-lactamase
blaCMY-56	99.9127	1146 / 1146	CAN008__contig_21	75894..77039	Beta-lactam resistance	beta-lactamase
blaCMY-12	99.65	1143 / 1143	CAN008__contig_21	75897..77039	Beta-lactam resistance	beta-lactamase
blaCMY-53	99.3892	1146 / 1146	CAN008__contig_21	75894..77039	Beta-lactam resistance	beta-lactamase
blaCMY-54	99.4792	1152 / 1152	CAN008__contig_21	75894..77039	Beta-lactam resistance	beta-lactamase
blaLAT-1	99.2147	1146 / 1146	CAN008__contig_21	75894..77039	Beta-lactam resistance	beta-lactamase
blaCMY-95	99.8255	1146 / 1146	CAN008__contig_21	75894..77039	Beta-lactam resistance	beta-lactamase
blaCMY-94	99.9127	1146 / 1146	CAN008__contig_21	75894..77039	Beta-lactam resistance	beta-lactamase
blaCMY-7	99.9127	1146 / 1146	CAN008__contig_21	75894..77039	Beta-lactam resistance	beta-lactamase
blaCMY-6	99.9127	1146 / 1146	CAN008__contig_21	75894..77039	Beta-lactam resistance	beta-lactamase
blaCMY-5	99.8255	1146 / 1146	CAN008__contig_21	75894..77039	Beta-lactam resistance	beta-lactamase
blaCMY-4	99.9127	1146 / 1146	CAN008__contig_21	75894..77039	Beta-lactam resistance	beta-lactamase
blaCMY-3	99.825	1143 / 1143	CAN008__contig_21	75897..77039	Beta-lactam resistance	beta-lactamase
blaCMY-2	100	1146 / 1146	CAN008__contig_21	75894..77039	Beta-lactam resistance	beta-lactamase
blaCMY-28	99.8255	1146 / 1146	CAN008__contig_21	75894..77039	Beta-lactam resistance	beta-lactamase
blaCMY-29	99.825	1143 / 1143	CAN008__contig_21	75897..77039	Beta-lactam resistance	beta-lactamase
blaCMY-26	97.1204	1146 / 1146	CAN008__contig_21	75894..77039	Beta-lactam resistance	beta-lactamase
blaCMY-27	99.9127	1146 / 1146	CAN008__contig_21	75894..77039	Beta-lactam resistance	beta-lactamase
blaCMY-24	99.9127	1146 / 1146	CAN008__contig_21	75894..77039	Beta-lactam resistance	beta-lactamase
blaCMY-69	99.9127	1146 / 1146	CAN008__contig_21	75894..77039	Beta-lactam resistance	beta-lactamase
blaCMY-25	99.651	1146 / 1146	CAN008__contig_21	75894..77039	Beta-lactam resistance	beta-lactamase
blaCMY-22	99.8255	1146 / 1146	CAN008__contig_21	75894..77039	Beta-lactam resistance	beta-lactamase
blaCMY-23	99.9127	1146 / 1146	CAN008__contig_21	75894..77039	Beta-lactam resistance	beta-lactamase
blaCMY-20	99.4751	1143 / 1143	CAN008__contig_21	75894..77036	Beta-lactam resistance	beta-lactamase
blaCMY-64	97.2949	1146 / 1146	CAN008__contig_21	75894..77039	Beta-lactam resistance	beta-lactamase
blaCMY-21	99.8255	1146 / 1146	CAN008__contig_21	75894..77039	Beta-lactam resistance	beta-lactamase
blaCMY-62	99.9127	1146 / 1146	CAN008__contig_21	75894..77039	Beta-lactam resistance	beta-lactamase
blaCMY-63	97.2949	1146 / 1146	CAN008__contig_21	75894..77039	Beta-lactam resistance	beta-lactamase
blaCMY-60	99.9127	1146 / 1146	CAN008__contig_21	75894..77039	Beta-lactam resistance	beta-lactamase
blaCMY-61	99.912	1137 / 1143	CAN008__contig_21	75894..77029	Beta-lactam resistance	beta-lactamase
blaCMY-104	96.4223	1146 / 1146	CAN008__contig_21	75894..77039	Beta-lactam resistance	beta-lactamase
blaCMY-39	97.2949	1146 / 1146	CAN008__contig_21	75894..77039	Beta-lactam resistance	beta-lactamase
blaCMY-37	97.3822	1146 / 1146	CAN008__contig_21	75894..77039	Beta-lactam resistance	beta-lactamase
blaCMY-38	99.7382	1146 / 1146	CAN008__contig_21	75894..77039	Beta-lactam resistance	beta-lactamase
blaCMY-35	98.8656	1146 / 1146	CAN008__contig_21	75894..77039	Beta-lactam resistance	beta-lactamase
blaCMY-36	99.3892	1146 / 1146	CAN008__contig_21	75894..77039	Beta-lactam resistance	beta-lactamase
blaCMY-33	99.4764	1140 / 1140	CAN008__contig_21	75894..77039	Beta-lactam resistance	beta-lactamase
blaCMY-77	97.2077	1146 / 1146	CAN008__contig_21	75894..77039	Beta-lactam resistance	beta-lactamase
blaCMY-34	99.7382	1146 / 1146	CAN008__contig_21	75894..77039	Beta-lactam resistance	beta-lactamase
blaCMY-31	99.9127	1146 / 1146	CAN008__contig_21	75894..77039	Beta-lactam resistance	beta-lactamase
blaCMY-32	99.9127	1146 / 1146	CAN008__contig_21	75894..77039	Beta-lactam resistance	beta-lactamase
blaCMY-76	95.0262	1146 / 1146	CAN008__contig_21	75894..77039	Beta-lactam resistance	beta-lactamase
blaCMY-73	97.2949	1146 / 1146	CAN008__contig_21	75894..77039	Beta-lactam resistance	beta-lactamase
blaCMY-30	99.9125	1143 / 1143	CAN008__contig_21	75897..77039	Beta-lactam resistance	beta-lactamase
blaCMY-71	97.4695	1146 / 1146	CAN008__contig_21	75894..77039	Beta-lactam resistance	beta-lactamase

[truncated: 624 more sheets: CAN009, CAN010, CAN011, CAN012, CAN013, CAN014, CAN015, CAN016, CAN017, CAN018, CAN019, CAN020, CAN021, UK001 , UK002 , UK003 , UK004 , UK005 , UK006 , UK007  …]
