# Supplementary material for: Genome divergence and increased virulence of outbreak associated Salmonella enterica subspecies enterica serovar Heidelberg
Source: Gut Pathog. 2018 Dec 24;10:53. doi: 10.1186/s13099-018-0279-0 (PMC6304783; doi:10.1186/s13099-018-0279-0)
Supplement: Supplementary file 3 — Additional file 3: Table S3A. List of antimicrobial resistance genes identified in Salmonella ser. Heidelberg isolates. Antimicrobial resistance genes identified in 634 Salmonella ser. Heidelberg isolates when all genomes were BLAST searched the against resistance gene sequences in ResFinder database. A) Table shows a categorized view of all the AMR genes predicted across 634 Salmonella ser. Heidelberg genomes. Sample names are given in first row. First and second column represents antimicrobial class and gene name respectively. Coloring is based on Class of antimicrobial agents. Values corresponding to each strain represent BLAST search percentage sequence identity. Table S3B. A detailed BLAST search result of AMR genes predicted in 634 Salmonella ser. Heidelberg genomes. [file 13099_2018_279_MOESM3_ESM.zip › Supplementary Table 3A.xlsx]

## Sheet: Sheet1
Addiitonal file 3: Table S3A :List of antimicrobial resistance genes identified in S. Heidelberg isolates. Antimicrobial resistance genes identified in 634 S. Heidelberg isolates when BLAST searched the genomes against resistance gene sequences in ResFinder database. Sample names are given in first row. First and second column represents antimicrobial class and gene name respectively. Coloring is…
		BZL001	BZL002	CAN001	CAN002	CAN003	CAN004	CAN005	CAN006	CAN007	CAN008	CAN009	CAN010	CAN011	CAN012	CAN013	CAN014	CAN015	CAN016	CAN017	CAN018	CAN019	CAN020	CAN021	UK001	UK002	UK003	UK004	UK005	UK006	UK007	UK008	UK009	UK010	UK011	UK012	UK013	UK014	UK015	UK016	UK017	UK018	UK019	UK020	UK021	UK022	UK023	USA001	USA002
aminoglycoside	aac(3)-Ib-aac(6')-Ib
aminoglycoside	aac(3)-IIa
aminoglycoside	aac(3)-IIc
aminoglycoside	aac(3)-IId
aminoglycoside	aac(3)-IIe
aminoglycoside	aac(3)-IVa
aminoglycoside	aac(3)-VIa	99.7778																																					99.7778
aminoglycoside	aac(6')-Ib
aminoglycoside	aacA4
aminoglycoside	aadA1	99.3827																																					99.5885
aminoglycoside	aadA12
aminoglycoside	aadA15	96.7089																																					96.5823
aminoglycoside	aadA17
aminoglycoside	aadA2
aminoglycoside	aadA21	97.096																																					97.3485
aminoglycoside	aadA22	97.2222																																					97.4747
aminoglycoside	aadA23	97.3077																																					97.5641
aminoglycoside	aadA3
aminoglycoside	aadA4
aminoglycoside	aadA5
aminoglycoside	aadA7
aminoglycoside	aadA8
aminoglycoside	aadA8b
aminoglycoside	aadB																																															100	100
aminoglycoside	aph(3')-Ia	100																																														100
aminoglycoside	aph(3')-Ic	99.3857																																														99.3857
aminoglycoside	aph(3')-IIa
aminoglycoside	aph(4)-Ia
aminoglycoside	aph(6)-Ic
aminoglycoside	strA	100																																														100	100
aminoglycoside	strB	99.7611																																														100	100
aminoglycoside/Quinolone	aac(6')Ib-cr
beta-lactam	blaBIL-1			99.1274							99.1274															99.1274			99.1274	99.1274	99.1274	99.1274	99.1274	99.1274	99.1274	99.1274	99.1274	99.0775		99.1274	99.1274	99.1274	99.1274		99.1274	99.1274	99.1274	99.1274	99.1274
beta-lactam	blaCMY-104			96.4223							96.4223															96.4223			96.4223	96.4223	96.4223	96.4223	96.4223	96.4223	96.4223	96.4223	96.4223	96.4022		96.4223	96.4223	96.4223	96.4223		96.4223	96.4223	96.4223	96.4223	96.4223
beta-lactam	blaCMY-12			99.65							99.65															99.65			99.65	99.65	99.65	99.65	99.65	99.65	99.65	99.65	99.65	99.63		99.65	99.65	99.65	99.65		99.65	99.65	99.65	99.65	99.65
beta-lactam	blaCMY-13			97.5567							97.5567															97.5567			97.5567	97.5567	97.5567	97.5567	97.5567	97.5567	97.5567	97.5567	97.5567	97.6937		97.5567	97.5567	97.5567	97.5567		97.5567	97.5567	97.5567	97.5567	97.5567
beta-lactam	blaCMY-14			99.8255							99.8255															99.8255			99.8255	99.8255	99.8255	99.8255	99.8255	99.8255	99.8255	99.8255	99.8255	99.8155		99.8255	99.8255	99.8255	99.8255		99.8255	99.8255	99.8255	99.8255	99.8255
beta-lactam	blaCMY-15			99.8255							99.8255															99.8255			99.8255	99.8255	99.8255	99.8255	99.8255	99.8255	99.8255	99.8255	99.8255	99.8155		99.8255	99.8255	99.8255	99.8255		99.8255	99.8255	99.8255	99.8255	99.8255
beta-lactam	blaCMY-16			99.8255							99.8255															99.8255			99.8255	99.8255	99.8255	99.8255	99.8255	99.8255	99.8255	99.8255	99.8255	99.8155		99.8255	99.8255	99.8255	99.8255		99.8255	99.8255	99.8255	99.8255	99.8255
beta-lactam	blaCMY-17			99.9127							99.9127															99.9127			99.9127	99.9127	99.9127	99.9127	99.9127	99.9127	99.9127	99.9127	99.9127	99.9077		99.9127	99.9127	99.9127	99.9127		99.9127	99.9127	99.9127	99.9127	99.9127
beta-lactam	blaCMY-18			99.4792							99.4792															99.4792			99.4792	99.4792	99.4792	99.4792	99.4792	99.4792	99.4792	99.4792	99.4792	99.4495		99.4792	99.4792	99.4792	99.4792		99.4792	99.4792	99.4792	99.4792	99.4792
beta-lactam	blaCMY-2			100							100															100			100	100	100	100	100	100	100	100	100	100		100	100	100	100		100	100	100	100	100
beta-lactam	blaCMY-20			99.4751							99.4751															99.4751			99.4751	99.4751	99.4751	99.4751	99.4751	99.4751	99.4751	99.4751	99.4751	99.4465		99.4751	99.4751	99.4751	99.4751		99.4751	99.4751	99.4751	99.4751	99.4751
beta-lactam	blaCMY-21			99.8255							99.8255															99.8255			99.8255	99.8255	99.8255	99.8255	99.8255	99.8255	99.8255	99.8255	99.8255	99.8155		99.8255	99.8255	99.8255	99.8255		99.8255	99.8255	99.8255	99.8255	99.8255
beta-lactam	blaCMY-22			99.8255							99.8255															99.8255			99.8255	99.8255	99.8255	99.8255	99.8255	99.8255	99.8255	99.8255	99.8255	99.8155		99.8255	99.8255	99.8255	99.8255		99.8255	99.8255	99.8255	99.8255	99.8255
beta-lactam	blaCMY-23			99.9127							99.9127															99.9127			99.9127	99.9127	99.9127	99.9127	99.9127	99.9127	99.9127	99.9127	99.9127	99.9077		99.9127	99.9127	99.9127	99.9127		99.9127	99.9127	99.9127	99.9127	99.9127
beta-lactam	blaCMY-24			99.9127							99.9127															99.9127			99.9127	99.9127	99.9127	99.9127	99.9127	99.9127	99.9127	99.9127	99.9127	99.9077		99.9127	99.9127	99.9127	99.9127		99.9127	99.9127	99.9127	99.9127	99.9127
beta-lactam	blaCMY-25			99.651							99.651															99.651			99.651	99.651	99.651	99.651	99.651	99.651	99.651	99.651	99.651	99.631		99.651	99.651	99.651	99.651		99.651	99.651	99.651	99.651	99.651
beta-lactam	blaCMY-26			97.1204							97.1204															97.1204			97.1204	97.1204	97.1204	97.1204	97.1204	97.1204	97.1204	97.1204	97.1204	97.2325		97.1204	97.1204	97.1204	97.1204		97.1204	97.1204	97.1204	97.1204	97.1204
beta-lactam	blaCMY-27			99.9127							99.9127															99.9127			99.9127	99.9127	99.9127	99.9127	99.9127	99.9127	99.9127	99.9127	99.9127	99.9077		99.9127	99.9127	99.9127	99.9127		99.9127	99.9127	99.9127	99.9127	99.9127
beta-lactam	blaCMY-28			99.8255							99.8255															99.8255			99.8255	99.8255	99.8255	99.8255	99.8255	99.8255	99.8255	99.8255	99.8255	99.8155		99.8255	99.8255	99.8255	99.8255		99.8255	99.8255	99.8255	99.8255	99.8255
beta-lactam	blaCMY-29			99.825							99.825															99.825			99.825	99.825	99.825	99.825	99.825	99.825	99.825	99.825	99.825	99.815		99.825	99.825	99.825	99.825		99.825	99.825	99.825	99.825	99.825
beta-lactam	blaCMY-3			99.825							99.825															99.825			99.825	99.825	99.825	99.825	99.825	99.825	99.825	99.825	99.825	99.815		99.825	99.825	99.825	99.825		99.825	99.825	99.825	99.825	99.825
beta-lactam	blaCMY-30			99.9125							99.9125															99.9125			99.9125	99.9125	99.9125	99.9125	99.9125	99.9125	99.9125	99.9125	99.9125	99.9075		99.9125	99.9125	99.9125	99.9125		99.9125	99.9125	99.9125	99.9125	99.9125
beta-lactam	blaCMY-31			99.9127							99.9127															99.9127			99.9127	99.9127	99.9127	99.9127	99.9127	99.9127	99.9127	99.9127	99.9127	99.9077		99.9127	99.9127	99.9127	99.9127		99.9127	99.9127	99.9127	99.9127	99.9127
beta-lactam	blaCMY-32			99.9127							99.9127															99.9127			99.9127	99.9127	99.9127	99.9127	99.9127	99.9127	99.9127	99.9127	99.9127	99.9077		99.9127	99.9127	99.9127	99.9127		99.9127	99.9127	99.9127	99.9127	99.9127
beta-lactam	blaCMY-33			99.4764							99.4764															99.4764			99.4764	99.4764	99.4764	99.4764	99.4764	99.4764	99.4764	99.4764	99.4764	99.4465		99.4764	99.4764	99.4764	99.4764		99.4764	99.4764	99.4764	99.4764	99.4764
beta-lactam	blaCMY-34			99.7382							99.7382															99.7382			99.7382	99.7382	99.7382	99.7382	99.7382	99.7382	99.7382	99.7382	99.7382	99.7232		99.7382	99.7382	99.7382	99.7382		99.7382	99.7382	99.7382	99.7382	99.7382
beta-lactam	blaCMY-35			98.8656							98.8656															98.8656			98.8656	98.8656	98.8656	98.8656	98.8656	98.8656	98.8656	98.8656	98.8656	98.8007		98.8656	98.8656	98.8656	98.8656		98.8656	98.8656	98.8656	98.8656	98.8656
beta-lactam	blaCMY-36			99.3892							99.3892															99.3892			99.3892	99.3892	99.3892	99.3892	99.3892	99.3892	99.3892	99.3892	99.3892	99.3542		99.3892	99.3892	99.3892	99.3892		99.3892	99.3892	99.3892	99.3892	99.3892
beta-lactam	blaCMY-37			97.3822							97.3822															97.3822			97.3822	97.3822	97.3822	97.3822	97.3822	97.3822	97.3822	97.3822	97.3822	97.5092		97.3822	97.3822	97.3822	97.3822		97.3822	97.3822	97.3822	97.3822	97.3822
beta-lactam	blaCMY-38			99.7382							99.7382															99.7382			99.7382	99.7382	99.7382	99.7382	99.7382	99.7382	99.7382	99.7382	99.7382	99.7232		99.7382	99.7382	99.7382	99.7382		99.7382	99.7382	99.7382	99.7382	99.7382
beta-lactam	blaCMY-39			97.2949							97.2949															97.2949			97.2949	97.2949	97.2949	97.2949	97.2949	97.2949	97.2949	97.2949	97.2949	97.5993		97.2949	97.2949	97.2949	97.2949		97.2949	97.2949	97.2949	97.2949	97.2949
beta-lactam	blaCMY-4			99.9127							99.9127															99.9127			99.9127	99.9127	99.9127	99.9127	99.9127	99.9127	99.9127	99.9127	99.9127	99.9077		99.9127	99.9127	99.9127	99.9127		99.9127	99.9127	99.9127	99.9127	99.9127
beta-lactam	blaCMY-40			96.7714							96.7714															96.7714			96.7714	96.7714	96.7714	96.7714	96.7714	96.7714	96.7714	96.7714	96.7714	96.5867		96.7714	96.7714	96.7714	96.7714		96.7714	96.7714	96.7714	96.7714	96.7714
beta-lactam	blaCMY-42			99.8255							99.8255															99.8255			99.8255	99.8255	99.8255	99.8255	99.8255	99.8255	99.8255	99.8255	99.8255	99.8155		99.8255	99.8255	99.8255	99.8255		99.8255	99.8255	99.8255	99.8255	99.8255
beta-lactam	blaCMY-43			99.9127							99.9127															99.9127			99.9127	99.9127	99.9127	99.9127	99.9127	99.9127	99.9127	99.9127	99.9127	99.9077		99.9127	99.9127	99.9127	99.9127		99.9127	99.9127	99.9127	99.9127	99.9127
beta-lactam	blaCMY-44			98.9529							98.9529															98.9529			98.9529	98.9529	98.9529	98.9529	98.9529	98.9529	98.9529	98.9529	98.9529	98.893		98.9529	98.9529	98.9529	98.9529		98.9529	98.9529	98.9529	98.9529	98.9529
beta-lactam	blaCMY-45			99.651							99.651															99.651			99.651	99.651	99.651	99.651	99.651	99.651	99.651	99.651	99.651	99.631		99.651	99.651	99.651	99.651		99.651	99.651	99.651	99.651	99.651
beta-lactam	blaCMY-46			97.5567							97.5567															97.5567			97.5567	97.5567	97.5567	97.5567	97.5567	97.5567	97.5567	97.5567	97.5567	97.6937		97.5567	97.5567	97.5567	97.5567		97.5567	97.5567	97.5567	97.5567	97.5567
beta-lactam	blaCMY-48
beta-lactam	blaCMY-49			97.2949							97.2949															97.2949			97.2949	97.2949	97.2949	97.2949	97.2949	97.2949	97.2949	97.2949	97.2949	97.417		97.2949	97.2949	97.2949	97.2949		97.2949	97.2949	97.2949	97.2949	97.2949
beta-lactam	blaCMY-5			99.8255							99.8255															99.8255			99.8255	99.8255	99.8255	99.8255	99.8255	99.8255	99.8255	99.8255	99.8255	99.8155		99.8255	99.8255	99.8255	99.8255		99.8255	99.8255	99.8255	99.8255	99.8255
beta-lactam	blaCMY-53			99.3892							99.3892															99.3892			99.3892	99.3892	99.3892	99.3892	99.3892	99.3892	99.3892	99.3892	99.3892	99.3542		99.3892	99.3892	99.3892	99.3892		99.3892	99.3892	99.3892	99.3892	99.3892
beta-lactam	blaCMY-54			99.4792							99.4792															99.4792			99.4792	99.4792	99.4792	99.4792	99.4792	99.4792	99.4792	99.4792	99.4792	99.4495		99.4792	99.4792	99.4792	99.4792		99.4792	99.4792	99.4792	99.4792	99.4792
beta-lactam	blaCMY-55			99.8255							99.8255															99.8255			99.8255	99.8255	99.8255	99.8255	99.8255	99.8255	99.8255	99.8255	99.8255	99.8155		99.8255	99.8255	99.8255	99.8255		99.8255	99.8255	99.8255	99.8255	99.8255
beta-lactam	blaCMY-56			99.9127							99.9127															99.9127			99.9127	99.9127	99.9127	99.9127	99.9127	99.9127	99.9127	99.9127	99.9127	99.9077		99.9127	99.9127	99.9127	99.9127		99.9127	99.9127	99.9127	99.9127	99.9127
beta-lactam	blaCMY-57			99.9127							99.9127															99.9127			99.9127	99.9127	99.9127	99.9127	99.9127	99.9127	99.9127	99.9127	99.9127	99.9077		99.9127	99.9127	99.9127	99.9127		99.9127	99.9127	99.9127	99.9127	99.9127
beta-lactam	blaCMY-58			99.9127							99.9127															99.9127			99.9127	99.9127	99.9127	99.9127	99.9127	99.9127	99.9127	99.9127	99.9127	99.9077		99.9127	99.9127	99.9127	99.9127		99.9127	99.9127	99.9127	99.9127	99.9127
beta-lactam	blaCMY-59			99.9127							99.9127															99.9127			99.9127	99.9127	99.9127	99.9127	99.9127	99.9127	99.9127	99.9127	99.9127	99.9077		99.9127	99.9127	99.9127	99.9127		99.9127	99.9127	99.9127	99.9127	99.9127
beta-lactam	blaCMY-6			99.9127							99.9127															99.9127			99.9127	99.9127	99.9127	99.9127	99.9127	99.9127	99.9127	99.9127	99.9127	99.9077		99.9127	99.9127	99.9127	99.9127		99.9127	99.9127	99.9127	99.9127	99.9127
beta-lactam	blaCMY-60			99.9127							99.9127															99.9127			99.9127	99.9127	99.9127	99.9127	99.9127	99.9127	99.9127	99.9127	99.9127	99.9077		99.9127	99.9127	99.9127	99.9127		99.9127	99.9127	99.9127	99.9127	99.9127
beta-lactam	blaCMY-61			99.912							99.912															99.912			99.912	99.912	99.912	99.912	99.912	99.912	99.912	99.912	99.912	100		99.912	99.912	99.912	99.912		99.912	99.912	99.912	99.912	99.912
beta-lactam	blaCMY-62			99.9127							99.9127															99.9127			99.9127	99.9127	99.9127	99.9127	99.9127	99.9127	99.9127	99.9127	99.9127	99.9077		99.9127	99.9127	99.9127	99.9127		99.9127	99.9127	99.9127	99.9127	99.9127
beta-lactam	blaCMY-63			97.2949							97.2949															97.2949			97.2949	97.2949	97.2949	97.2949	97.2949	97.2949	97.2949	97.2949	97.2949	97.417		97.2949	97.2949	97.2949	97.2949		97.2949	97.2949	97.2949	97.2949	97.2949
beta-lactam	blaCMY-64			97.2949							97.2949															97.2949			97.2949	97.2949	97.2949	97.2949	97.2949	97.2949	97.2949	97.2949	97.2949	97.417		97.2949	97.2949	97.2949	97.2949		97.2949	97.2949	97.2949	97.2949	97.2949
beta-lactam	blaCMY-65
beta-lactam	blaCMY-69			99.9127							99.9127															99.9127			99.9127	99.9127	99.9127	99.9127	99.9127	99.9127	99.9127	99.9127	99.9127	99.9077		99.9127	99.9127	99.9127	99.9127		99.9127	99.9127	99.9127	99.9127	99.9127
beta-lactam	blaCMY-7			99.9127							99.9127															99.9127			99.9127	99.9127	99.9127	99.9127	99.9127	99.9127	99.9127	99.9127	99.9127	99.9077		99.9127	99.9127	99.9127	99.9127		99.9127	99.9127	99.9127	99.9127	99.9127
beta-lactam	blaCMY-71			97.4695							97.4695															97.4695			97.4695	97.4695	97.4695	97.4695	97.4695	97.4695	97.4695	97.4695	97.4695	97.6916		97.4695	97.4695	97.4695	97.4695		97.4695	97.4695	97.4695	97.4695	97.4695
beta-lactam	blaCMY-73			97.2949							97.2949															97.2949			97.2949	97.2949	97.2949	97.2949	97.2949	97.2949	97.2949	97.2949	97.2949	97.417		97.2949	97.2949	97.2949	97.2949		97.2949	97.2949	97.2949	97.2949	97.2949
beta-lactam	blaCMY-76			95.0262							95.0262															95.0262			95.0262	95.0262	95.0262	95.0262	95.0262	95.0262	95.0262	95.0262	95.0262	95.0185		95.0262	95.0262	95.0262	95.0262		95.0262	95.0262	95.0262	95.0262	95.0262
beta-lactam	blaCMY-77			97.2077							97.2077															97.2077			97.2077	97.2077	97.2077	97.2077	97.2077	97.2077	97.2077	97.2077	97.2077	97.417		97.2077	97.2077	97.2077	97.2077		97.2077	97.2077	97.2077	97.2077	97.2077
beta-lactam	blaCMY-79
beta-lactam	blaCMY-80			97.3822							97.3822															97.3822			97.3822	97.3822	97.3822	97.3822	97.3822	97.3822	97.3822	97.3822	97.3822	97.5092		97.3822	97.3822	97.3822	97.3822		97.3822	97.3822	97.3822	97.3822	97.3822
beta-lactam	blaCMY-84
beta-lactam	blaCMY-94			99.9127							99.9127															99.9127			99.9127	99.9127	99.9127	99.9127	99.9127	99.9127	99.9127	99.9127	99.9127	99.9077		99.9127	99.9127	99.9127	99.9127		99.9127	99.9127	99.9127	99.9127	99.9127
beta-lactam	blaCMY-95			99.8255							99.8255															99.8255			99.8255	99.8255	99.8255	99.8255	99.8255	99.8255	99.8255	99.8255	99.8255	99.8155		99.8255	99.8255	99.8255	99.8255		99.8255	99.8255	99.8255	99.8255	99.8255
beta-lactam	blaCMY-99			99.7382							99.7382															99.7382			99.7382	99.7382	99.7382	99.7382	99.7382	99.7382	99.7382	99.7382	99.7382	99.7232		99.7382	99.7382	99.7382	99.7382		99.7382	99.7382	99.7382	99.7382	99.7382
beta-lactam	blaCTX-M-1
beta-lactam	blaCTX-M-10
beta-lactam	blaCTX-M-101
beta-lactam	blaCTX-M-103
beta-lactam	blaCTX-M-11
beta-lactam	blaCTX-M-114
beta-lactam	blaCTX-M-116
beta-lactam	blaCTX-M-117
beta-lactam	blaCTX-M-12
beta-lactam	blaCTX-M-124	99.4292																																					99.4292
beta-lactam	blaCTX-M-131	99.8855																																					99.8855
beta-lactam	blaCTX-M-136
beta-lactam	blaCTX-M-139
beta-lactam	blaCTX-M-142
beta-lactam	blaCTX-M-15
beta-lactam	blaCTX-M-2	100																																					100
beta-lactam	blaCTX-M-20	99.8858																																					99.8858
beta-lactam	blaCTX-M-22
beta-lactam	blaCTX-M-23
beta-lactam	blaCTX-M-28
beta-lactam	blaCTX-M-29
beta-lactam	blaCTX-M-3
beta-lactam	blaCTX-M-30
beta-lactam	blaCTX-M-31	99.8858																																					99.8858
beta-lactam	blaCTX-M-32
beta-lactam	blaCTX-M-33
beta-lactam	blaCTX-M-34
beta-lactam	blaCTX-M-35	99.8858																																					99.8858
beta-lactam	blaCTX-M-36
beta-lactam	blaCTX-M-37
beta-lactam	blaCTX-M-4	98.2896																																					98.2896
beta-lactam	blaCTX-M-42
beta-lactam	blaCTX-M-43	99.7717																																					99.7717
beta-lactam	blaCTX-M-44	99.8858																																					99.8858
beta-lactam	blaCTX-M-5	99.2009																																					99.2009
beta-lactam	blaCTX-M-52
beta-lactam	blaCTX-M-53
beta-lactam	blaCTX-M-54
beta-lactam	blaCTX-M-55
beta-lactam	blaCTX-M-56	99.8858																																					99.8858
beta-lactam	blaCTX-M-58
beta-lactam	blaCTX-M-59	99.8858																																					99.8858
beta-lactam	blaCTX-M-6	98.4018																																					98.4018
beta-lactam	blaCTX-M-60
beta-lactam	blaCTX-M-61
beta-lactam	blaCTX-M-62
beta-lactam	blaCTX-M-66
beta-lactam	blaCTX-M-68
beta-lactam	blaCTX-M-69
beta-lactam	blaCTX-M-71
beta-lactam	blaCTX-M-72
beta-lactam	blaCTX-M-76	99.3151																																					99.3151
beta-lactam	blaCTX-M-77	99.0868																																					99.0868
beta-lactam	blaCTX-M-79
beta-lactam	blaCTX-M-80
beta-lactam	blaCTX-M-82
beta-lactam	blaCTX-M-88
beta-lactam	blaCTX-M-89
beta-lactam	blaCTX-M-92	99.8858																																					99.8858
beta-lactam	blaCTX-M-95	98.9726																																					98.9726
beta-lactam	blaCTX-M-96
beta-lactam	blaCTX-M-97	99.8858																																					99.8858
beta-lactam	blaHERA-1
beta-lactam	blaHERA-2
beta-lactam	blaHERA-3
beta-lactam	blaHERA-4
beta-lactam	blaHERA-5
beta-lactam	blaHERA-6
beta-lactam	blaHERA-8
beta-lactam	blaLAT-1			99.2147							99.2147															99.2147			99.2147	99.2147	99.2147	99.2147	99.2147	99.2147	99.2147	99.2147	99.2147	99.262		99.2147	99.2147	99.2147	99.2147		99.2147	99.2147	99.2147	99.2147	99.2147
beta-lactam	blaSHV-1
beta-lactam	blaSHV-101
beta-lactam	blaSHV-102
beta-lactam	blaSHV-103
beta-lactam	blaSHV-104
beta-lactam	blaSHV-105
beta-lactam	blaSHV-106
beta-lactam	blaSHV-107
beta-lactam	blaSHV-108
beta-lactam	blaSHV-109
beta-lactam	blaSHV-11
beta-lactam	blaSHV-110
beta-lactam	blaSHV-12
beta-lactam	blaSHV-120
beta-lactam	blaSHV-121
beta-lactam	blaSHV-122
beta-lactam	blaSHV-128
beta-lactam	blaSHV-129
beta-lactam	blaSHV-13
beta-lactam	blaSHV-132
beta-lactam	blaSHV-133
beta-lactam	blaSHV-134
beta-lactam	blaSHV-135
beta-lactam	blaSHV-137
beta-lactam	blaSHV-14
beta-lactam	blaSHV-140
beta-lactam	blaSHV-141
beta-lactam	blaSHV-142
beta-lactam	blaSHV-143
beta-lactam	blaSHV-144
beta-lactam	blaSHV-145
beta-lactam	blaSHV-147
beta-lactam	blaSHV-148
beta-lactam	blaSHV-149
beta-lactam	blaSHV-15
beta-lactam	blaSHV-150
beta-lactam	blaSHV-151
beta-lactam	blaSHV-152
beta-lactam	blaSHV-153
beta-lactam	blaSHV-154
beta-lactam	blaSHV-155
beta-lactam	blaSHV-156
beta-lactam	blaSHV-157
beta-lactam	blaSHV-158
beta-lactam	blaSHV-159
beta-lactam	blaSHV-16
beta-lactam	blaSHV-160
beta-lactam	blaSHV-161
beta-lactam	blaSHV-162
beta-lactam	blaSHV-163
beta-lactam	blaSHV-164
beta-lactam	blaSHV-165
beta-lactam	blaSHV-168
beta-lactam	blaSHV-172
beta-lactam	blaSHV-173
beta-lactam	blaSHV-178
beta-lactam	blaSHV-179
beta-lactam	blaSHV-18
beta-lactam	blaSHV-2
beta-lactam	blaSHV-24
beta-lactam	blaSHV-25
beta-lactam	blaSHV-26
beta-lactam	blaSHV-27
beta-lactam	blaSHV-28
beta-lactam	blaSHV-29
beta-lactam	blaSHV-2a
beta-lactam	blaSHV-30
beta-lactam	blaSHV-31
beta-lactam	blaSHV-33
beta-lactam	blaSHV-34
beta-lactam	blaSHV-35
beta-lactam	blaSHV-36
beta-lactam	blaSHV-37
beta-lactam	blaSHV-38
beta-lactam	blaSHV-40
beta-lactam	blaSHV-41
beta-lactam	blaSHV-42
beta-lactam	blaSHV-43
beta-lactam	blaSHV-44
beta-lactam	blaSHV-45
beta-lactam	blaSHV-46
beta-lactam	blaSHV-48
beta-lactam	blaSHV-49
beta-lactam	blaSHV-5
beta-lactam	blaSHV-50
beta-lactam	blaSHV-51
beta-lactam	blaSHV-52
beta-lactam	blaSHV-55
beta-lactam	blaSHV-56
beta-lactam	blaSHV-57
beta-lactam	blaSHV-59
beta-lactam	blaSHV-60
beta-lactam	blaSHV-61
beta-lactam	blaSHV-62
beta-lactam	blaSHV-63
beta-lactam	blaSHV-64
beta-lactam	blaSHV-65
beta-lactam	blaSHV-66
beta-lactam	blaSHV-67
beta-lactam	blaSHV-69
beta-lactam	blaSHV-7
beta-lactam	blaSHV-70
beta-lactam	blaSHV-71
beta-lactam	blaSHV-72
beta-lactam	blaSHV-73
beta-lactam	blaSHV-74
beta-lactam	blaSHV-75
beta-lactam	blaSHV-76
beta-lactam	blaSHV-77
beta-lactam	blaSHV-78
beta-lactam	blaSHV-79
beta-lactam	blaSHV-8
beta-lactam	blaSHV-80
beta-lactam	blaSHV-81
beta-lactam	blaSHV-82
beta-lactam	blaSHV-83
beta-lactam	blaSHV-85
beta-lactam	blaSHV-86
beta-lactam	blaSHV-89
beta-lactam	blaSHV-92
beta-lactam	blaSHV-93
beta-lactam	blaSHV-94
beta-lactam	blaSHV-95
beta-lactam	blaSHV-96
beta-lactam	blaSHV-97
beta-lactam	blaSHV-98
beta-lactam	blaSHV-99
beta-lactam	blaTEM-10	99.0291	99.7677																																													99.7677	99.7677
beta-lactam	blaTEM-101	98.7517	98.8386																																													98.8386	98.8386
beta-lactam	blaTEM-102	98.3356	98.8386																																													98.8386	98.8386
beta-lactam	blaTEM-104	99.0291	99.7677																																													99.7677	99.7677
beta-lactam	blaTEM-105	99.1678	99.8839																																													99.8839	99.8839
beta-lactam	blaTEM-106	99.0291	99.7677																																													99.7677	99.7677
beta-lactam	blaTEM-107	98.8904	99.5354																																													99.5354	99.5354
beta-lactam	blaTEM-108	98.7517	99.4138																																													99.4138	99.4138
beta-lactam	blaTEM-109	99.0291	99.5354																																													99.5354	99.5354
beta-lactam	blaTEM-11	99.0291	99.187																																													99.187	99.187
beta-lactam	blaTEM-110	99.0291	99.187																																													99.187	99.187
beta-lactam	blaTEM-111	98.7517	99.0708																																													99.0708	99.0708
beta-lactam	blaTEM-112	99.4452	99.4193																																													99.4193	99.4193
beta-lactam	blaTEM-113	98.7517	98.8386																																													98.8386	98.8386
beta-lactam	blaTEM-114	98.7517	98.9547																																													98.9547	98.9547
beta-lactam	blaTEM-115	99.1678	99.3031																																													99.3031	99.3031
beta-lactam	blaTEM-116	99.3065	99.4193																																													99.4193	99.4193
beta-lactam	blaTEM-12	99.0291	99.3031																																													99.3031	99.3031
beta-lactam	blaTEM-120	99.3065	99.3031																																													99.3031	99.3031
beta-lactam	blaTEM-121	98.613	98.8386																																													98.8386	98.8386
beta-lactam	blaTEM-122	99.1678	99.7677																																													99.7677	99.7677
beta-lactam	blaTEM-123	98.4743	98.6063																																													98.6063	98.6063
beta-lactam	blaTEM-124	98.3356	99.0708																																													99.0708	99.0708
beta-lactam	blaTEM-125	98.3356	98.6063																																													98.6063	98.6063
beta-lactam	blaTEM-126	99.0291	99.7677																																													99.7677	99.7677
beta-lactam	blaTEM-127	99.1678	99.8839																																													99.8839	99.8839
beta-lactam	blaTEM-128	99.0291	99.3031																																													99.3031	99.3031
beta-lactam	blaTEM-129	99.1678	99.187																																													99.187	99.187
beta-lactam	blaTEM-130	98.8904	98.9547																																													98.9547	98.9547
beta-lactam	blaTEM-131	98.613	98.8386																																													98.8386	98.8386
beta-lactam	blaTEM-132	98.8904	99.6516																																													99.6516	99.6516
beta-lactam	blaTEM-133	99.0291	99.187																																													99.187	99.187
beta-lactam	blaTEM-134	98.8904	98.9547																																													98.9547	98.9547
beta-lactam	blaTEM-135	99.1678	99.7677																																													99.7677	99.7677
beta-lactam	blaTEM-136	98.7517	99.4193																																													99.4193	99.4193
beta-lactam	blaTEM-137	98.7517	99.0708																																													99.0708	99.0708
beta-lactam	blaTEM-138	98.8904	99.0708																																													99.0708	99.0708
beta-lactam	blaTEM-139	99.0291	99.0708																																													99.0708	99.0708
beta-lactam	blaTEM-141	99.3065	99.7677																																													99.7677	99.7677
beta-lactam	blaTEM-142	98.7517	98.9547																																													98.9547	98.9547
beta-lactam	blaTEM-143	99.1678	99.8839																																													99.8839	99.8839
beta-lactam	blaTEM-144	98.613	99.4193																																													99.4193	99.4193
beta-lactam	blaTEM-145	98.8904	99.4193																																													99.4193	99.4193
beta-lactam	blaTEM-146	99.3065	99.4193																																													99.4193	99.4193
beta-lactam	blaTEM-147	99.0291	99.6516																																													99.6516	99.6516
beta-lactam	blaTEM-148	99.1678	99.8839																																													99.8839	99.8839
beta-lactam	blaTEM-149	98.613	98.9547																																													98.9547	98.9547
beta-lactam	blaTEM-15	99.1678	99.7677																																													99.7677	99.7677
beta-lactam	blaTEM-150	99.5839	99.5354																																													99.5354	99.5354
beta-lactam	blaTEM-151	98.613	98.9547																																													98.9547	98.9547
beta-lactam	blaTEM-152	98.613	98.9547																																													98.9547	98.9547
beta-lactam	blaTEM-153	99.0291	99.4193																																													99.4193	99.4193
beta-lactam	blaTEM-154	99.3065	99.4193																																													99.4193	99.4193
beta-lactam	blaTEM-155	99.1678	99.3031																																													99.3031	99.3031
beta-lactam	blaTEM-156	99.4452	99.5354																																													99.5354	99.5354
beta-lactam	blaTEM-157	99.1678	99.187																																													99.187	99.187
beta-lactam	blaTEM-158	98.8904	99.6516																																													99.6516	99.6516
beta-lactam	blaTEM-159	99.0291	99.187																																													99.187	99.187
beta-lactam	blaTEM-16	98.8904	99.0708																																													99.0708	99.0708
beta-lactam	blaTEM-160	99.0291	99.187																																													99.187	99.187
beta-lactam	blaTEM-162	98.8904	98.7224																																													98.7224	98.7224
beta-lactam	blaTEM-163	99.0291	99.6516																																													99.6516	99.6516
beta-lactam	blaTEM-164	99.1678	99.7677																																													99.7677	99.7677
beta-lactam	blaTEM-166	99.1678	99.8839																																													99.8839	99.8839
beta-lactam	blaTEM-167	98.7517	98.8386																																													98.8386	98.8386
beta-lactam	blaTEM-168	99.4452	99.5354																																													99.5354	99.5354
beta-lactam	blaTEM-169	99.0251	99.6503																																													99.6503	99.6503
beta-lactam	blaTEM-17	98.8904	99.0708																																													99.0708	99.0708
beta-lactam	blaTEM-171	99.4452	99.5354																																													99.5354	99.5354
beta-lactam	blaTEM-176	99.1678	99.8839																																													99.8839	99.8839
beta-lactam	blaTEM-177	98.613	98.7224																																													98.7224	98.7224
beta-lactam	blaTEM-178	97.2261	97.3318																																													97.3318	97.3318
beta-lactam	blaTEM-182	98.8904	99.6516																																													99.6516	99.6516
beta-lactam	blaTEM-183	99.4452	99.5354																																													99.5354	99.5354
beta-lactam	blaTEM-184	98.7517	98.9547																																													98.9547	98.9547
beta-lactam	blaTEM-185	99.0291	99.3031																																													99.3031	99.3031
beta-lactam	blaTEM-186	99.1678	99.8839																																													99.8839	99.8839
beta-lactam	blaTEM-187	98.7448	98.9498																																													98.9498	98.9498
beta-lactam	blaTEM-188	99.0291	99.0708																																													99.0708	99.0708
beta-lactam	blaTEM-189	99.3065	99.4193																																													99.4193	99.4193
beta-lactam	blaTEM-190	98.7517	99.0708																																													99.0708	99.0708
beta-lactam	blaTEM-193	97.0874	97.6771																																													97.6771	97.6771
beta-lactam	blaTEM-194	96.6713	97.3287																																													97.3287	97.3287
beta-lactam	blaTEM-195	97.9196	98.374																																													98.374	98.374
beta-lactam	blaTEM-197	99.3065	99.3031																																													99.3031	99.3031
beta-lactam	blaTEM-198	99.1678	99.8839																																													99.8839	99.8839
beta-lactam	blaTEM-199	98.8904	98.9449																																													98.9449	98.9449
beta-lactam	blaTEM-1A	99.5839	99.6516																																													99.6516	99.6516
beta-lactam	blaTEM-1B	99.3065	100																																													100	100
beta-lactam	blaTEM-1C	99.4452	99.7677																																													99.7677	99.7677
beta-lactam	blaTEM-1D	99.1678	99.4193																																													99.4193	99.4193
beta-lactam	blaTEM-2	99.1678	99.3031																																													99.3031	99.3031
beta-lactam	blaTEM-20	99.3065	99.5354																																													99.5354	99.5354
beta-lactam	blaTEM-201	99.1678	99.7677																																													99.7677	99.7677
beta-lactam	blaTEM-205	98.7465	98.8345																																													98.8345	98.8345
beta-lactam	blaTEM-206	99.3065	99.8839																																													99.8839	99.8839
beta-lactam	blaTEM-207	99.1678	99.8839																																													99.8839	99.8839
beta-lactam	blaTEM-208	99.1678	99.8839																																													99.8839	99.8839
beta-lactam	blaTEM-209	99.3065	99.7677																																													99.7677	99.7677
beta-lactam	blaTEM-21	98.8858	98.951																																													98.951	98.951
beta-lactam	blaTEM-211	98.613	98.7224																																													98.7224	98.7224
beta-lactam	blaTEM-213	99.3036	99.3007																																													99.3007	99.3007
beta-lactam	blaTEM-22	98.8858	98.951																																													98.951	98.951
beta-lactam	blaTEM-24	98.7517	98.9547																																													98.9547	98.9547
beta-lactam	blaTEM-28	99.0291	99.7677																																													99.7677	99.7677
beta-lactam	blaTEM-29	99.1678	99.7677																																													99.7677	99.7677
beta-lactam	blaTEM-3	99.0291	99.0708																																													99.0708	99.0708
beta-lactam	blaTEM-30	99.1678	99.8839																																													99.8839	99.8839
beta-lactam	blaTEM-33	99.1678	99.8839																																													99.8839	99.8839
beta-lactam	blaTEM-34	99.1678	99.8839																																													99.8839	99.8839
beta-lactam	blaTEM-43	98.8904	99.5354																																													99.5354	99.5354
beta-lactam	blaTEM-45	98.8904	99.187																																													99.187	99.187
beta-lactam	blaTEM-47	98.8904	99.3031																																													99.3031	99.3031
beta-lactam	blaTEM-48	98.8904	98.9547																																													98.9547	98.9547
beta-lactam	blaTEM-49	98.7517	98.8386																																													98.8386	98.8386
beta-lactam	blaTEM-52B	99.0291	99.6516																																													99.6516	99.6516
beta-lactam	blaTEM-52C	99.1678	99.4193																																													99.4193	99.4193
beta-lactam	blaTEM-53	99.0291	99.187																																													99.187	99.187
beta-lactam	blaTEM-54	99.4452	99.5354																																													99.5354	99.5354
beta-lactam	blaTEM-55	99.1678	99.7677																																													99.7677	99.7677
beta-lactam	blaTEM-57	99.1678	99.7677																																													99.7677	99.7677
beta-lactam	blaTEM-6	99.3065	99.4193																																													99.4193	99.4193
beta-lactam	blaTEM-60	97.9196	98.2578																																													98.2578	98.2578
beta-lactam	blaTEM-63	98.7517	98.9547																																													98.9547	98.9547
beta-lactam	blaTEM-67	99.0291	99.0708																																													99.0708	99.0708
beta-lactam	blaTEM-68	98.7517	99.187																																													99.187	99.187
beta-lactam	blaTEM-70	99.1678	99.8839																																													99.8839	99.8839
beta-lactam	blaTEM-71	99.0291	99.187																																													99.187	99.187
beta-lactam	blaTEM-72	98.8904	98.9547																																													98.9547	98.9547
beta-lactam	blaTEM-76	99.1678	99.8839																																													99.8839	99.8839
beta-lactam	blaTEM-77	99.0291	99.7677																																													99.7677	99.7677
beta-lactam	blaTEM-78	98.7517	99.0708																																													99.0708	99.0708
beta-lactam	blaTEM-79	99.3065	99.7677																																													99.7677	99.7677
beta-lactam	blaTEM-8	98.8904	98.9547																																													98.9547	98.9547
beta-lactam	blaTEM-80	99.1678	99.3031																																													99.3031	99.3031
beta-lactam	blaTEM-81	99.3065	99.4193																																													99.4193	99.4193
beta-lactam	blaTEM-82	99.3065	99.4193																																													99.4193	99.4193
beta-lactam	blaTEM-83	98.7517	99.0708																																													99.0708	99.0708
beta-lactam	blaTEM-84	99.0291	99.3031																																													99.3031	99.3031
beta-lactam	blaTEM-85	98.7517	98.9547																																													98.9547	98.9547
beta-lactam	blaTEM-86	98.613	98.8386																																													98.8386	98.8386
beta-lactam	blaTEM-87	98.613	98.8386																																													98.8386	98.8386
beta-lactam	blaTEM-88	98.8904	99.5354																																													99.5354	99.5354
beta-lactam	blaTEM-90	99.4452	99.5354																																													99.5354	99.5354
beta-lactam	blaTEM-91	99.0291	99.4193																																													99.4193	99.4193
beta-lactam	blaTEM-92	98.8904	98.9547																																													98.9547	98.9547
beta-lactam	blaTEM-93	99.3065	99.3031																																													99.3031	99.3031
beta-lactam	blaTEM-94	98.7517	98.8386																																													98.8386	98.8386
beta-lactam	blaTEM-95	99.1678	99.8839																																													99.8839	99.8839
beta-lactam	blaTEM-96	99.1678	99.5354																																													99.5354	99.5354
beta-lactam	blaTEM-97	99.1678	99.5311																																													99.5311	99.5311
beta-lactam	blaTEM-98	99.4452	99.5311																																													99.5311	99.5311
beta-lactam	blaTEM-99	99.0291	99.6483																																													99.6483	99.6483
macrolide	mph(A)
phenicol	catA1
phenicol	cml																																															96.3362	96.3362
phenicol	cmlA1																																															99.6825	99.6825
phenicol	floR	97.7759																																														98.3526	98.3526
quinolone	QnrB1
quinolone	QnrB10
quinolone	QnrB17
quinolone	QnrB19
quinolone	QnrB3
quinolone	QnrB36
quinolone	QnrB40
quinolone	QnrB42
quinolone	QnrB46
quinolone	QnrB47
quinolone	QnrB5
quinolone	QnrB50
quinolone	QnrB51
quinolone	QnrB56
quinolone	QnrB59
quinolone	QnrB6
quinolone	QnrB61
quinolone	QnrB62
quinolone	QnrB66
quinolone	QnrB67
quinolone	QnrB68
quinolone	QnrB70
quinolone	QnrB71
quinolone	QnrB72
quinolone	QnrS2
quinolone	QnrS6
sulphonamide	sul1	100																																					100									100
sulphonamide	sul2																													100	100	100	100	100	100	100	100	100	100	100	100	100	100	100	100	100	100	100	100
sulphonamide	sul3	99.5244																																					99.5244									99.4253
tetracycline	tet(A)	100																												100	100	100	100	100	100	100	100	100	100	100	100	100	100	100	100	100	100	100	100
tetracycline	tet(B)
tetracycline	tet(D)
tetracycline	tet(M)
tetracycline	tet(O)
trimethoprim	dfrA1																																															100
trimethoprim	dfrA12	96.1353
trimethoprim	dfrA17
trimethoprim	dfrA18
[truncated: 586 more columns]
